# Supplementary material for: The truth about metagenomics: quantifying and counteracting bias in 16S rRNA studies
Source: BMC Microbiol. 2015 Mar 21;15:66. doi: 10.1186/s12866-015-0351-6 (PMC4433096; doi:10.1186/s12866-015-0351-6)
Supplement: Additional file 2 — Experimental design. Table of the prescribed mixing proportions, plate, and barcode for the experiments mixing equal proportions of cells, DNA, and PCR product. [file 12866_2015_351_MOESM2_ESM.csv]

SampleName	Experiment	Plate	Barcode	Lcrispatus	Liners	Gvaginalis	Avaginae	Pbivia	Samnii	GroupBStrep
LcrispatusPbiviaGroupBStrepexpExtractionpl1bar1	Extraction	1	1	0.3333	0.0000	0.0000	0.0000	0.3333	0.0000	0.3333
LcrispatusGvaginalisAvaginaeexpExtractionpl1bar2	Extraction	1	2	0.3333	0.0000	0.3333	0.3333	0.0000	0.0000	0.0000
GvaginalisAvaginaePbiviaexpExtractionpl1bar3	Extraction	1	3	0.0000	0.0000	0.3333	0.3333	0.3333	0.0000	0.0000
LcrispatusAvaginaeGroupBStrepexpExtractionpl1bar4	Extraction	1	4	0.3333	0.0000	0.0000	0.3333	0.0000	0.0000	0.3333
GvaginalisPbiviaexpExtractionpl1bar5	Extraction	1	5	0.0000	0.0000	0.5000	0.0000	0.5000	0.0000	0.0000
LinersAvaginaePbiviaexpExtractionpl1bar6	Extraction	1	6	0.0000	0.3333	0.0000	0.3333	0.3333	0.0000	0.0000
AvaginaeGroupBStrepexpExtractionpl1bar7	Extraction	1	7	0.0000	0.0000	0.0000	0.5000	0.0000	0.0000	0.5000
GvaginalisGroupBStrepexpExtractionpl1bar8	Extraction	1	8	0.0000	0.0000	0.5000	0.0000	0.0000	0.0000	0.5000
AvaginaeSamniiGroupBStrepexpExtractionpl1bar9	Extraction	1	9	0.0000	0.0000	0.0000	0.3333	0.0000	0.3333	0.3333
LcrispatusAvaginaeSamniiexpExtractionpl1bar10	Extraction	1	10	0.3333	0.0000	0.0000	0.3333	0.0000	0.3333	0.0000
LcrispatusLinersGvaginalisexpExtractionpl1bar11	Extraction	1	11	0.3333	0.3333	0.3333	0.0000	0.0000	0.0000	0.0000
AvaginaePbiviaexpExtractionpl1bar12	Extraction	1	12	0.0000	0.0000	0.0000	0.5000	0.5000	0.0000	0.0000
LcrispatusPbiviaSamniiexpExtractionpl1bar13	Extraction	1	13	0.3333	0.0000	0.0000	0.0000	0.3333	0.3333	0.0000
LcrispatusGroupBStrepexpExtractionpl1bar14	Extraction	1	14	0.5000	0.0000	0.0000	0.0000	0.0000	0.0000	0.5000
LinersAvaginaeGroupBStrepexpExtractionpl1bar15	Extraction	1	15	0.0000	0.3333	0.0000	0.3333	0.0000	0.0000	0.3333
LinersSamniiexpExtractionpl1bar16	Extraction	1	16	0.0000	0.5000	0.0000	0.0000	0.0000	0.5000	0.0000
GroupBStrepexpExtractionpl1bar17	Extraction	1	17	0.0000	0.0000	0.0000	0.0000	0.0000	0.0000	1.0000
LcrispatusGvaginalisexpExtractionpl1bar18	Extraction	1	18	0.5000	0.0000	0.5000	0.0000	0.0000	0.0000	0.0000
LinersPbiviaGroupBStrepexpExtractionpl1bar19	Extraction	1	19	0.0000	0.3333	0.0000	0.0000	0.3333	0.0000	0.3333
PbiviaGroupBStrepexpExtractionpl1bar20	Extraction	1	20	0.0000	0.0000	0.0000	0.0000	0.5000	0.0000	0.5000
AvaginaePbiviaGroupBStrepexpExtractionpl1bar21	Extraction	1	21	0.0000	0.0000	0.0000	0.3333	0.3333	0.0000	0.3333
LinersAvaginaeSamniiexpExtractionpl1bar22	Extraction	1	22	0.0000	0.3333	0.0000	0.3333	0.0000	0.3333	0.0000
LcrispatusLinersGvaginalisAvaginaePbiviaSamniiGroupBStrepexpExtractionpl1bar23	Extraction	1	23	0.1429	0.1429	0.1429	0.1429	0.1429	0.1429	0.1429
GvaginalisSamniiGroupBStrepexpExtractionpl1bar24	Extraction	1	24	0.0000	0.0000	0.3333	0.0000	0.0000	0.3333	0.3333
LinersGvaginalisGroupBStrepexpExtractionpl1bar25	Extraction	1	25	0.0000	0.3333	0.3333	0.0000	0.0000	0.0000	0.3333
GvaginalisPbiviaGroupBStrepexpExtractionpl1bar26	Extraction	1	26	0.0000	0.0000	0.3333	0.0000	0.3333	0.0000	0.3333
LcrispatusGvaginalisPbiviaexpExtractionpl1bar27	Extraction	1	27	0.3333	0.0000	0.3333	0.0000	0.3333	0.0000	0.0000
LcrispatusexpExtractionpl1bar28	Extraction	1	28	1.0000	0.0000	0.0000	0.0000	0.0000	0.0000	0.0000
GvaginalisSamniiexpExtractionpl1bar29	Extraction	1	29	0.0000	0.0000	0.5000	0.0000	0.0000	0.5000	0.0000
LcrispatusGvaginalisSamniiexpExtractionpl1bar30	Extraction	1	30	0.3333	0.0000	0.3333	0.0000	0.0000	0.3333	0.0000
LinersPbiviaexpExtractionpl1bar31	Extraction	1	31	0.0000	0.5000	0.0000	0.0000	0.5000	0.0000	0.0000
LcrispatusAvaginaeexpExtractionpl1bar32	Extraction	1	32	0.5000	0.0000	0.0000	0.5000	0.0000	0.0000	0.0000
LcrispatusLinersexpExtractionpl1bar33	Extraction	1	33	0.5000	0.5000	0.0000	0.0000	0.0000	0.0000	0.0000
AvaginaeexpExtractionpl1bar34	Extraction	1	34	0.0000	0.0000	0.0000	1.0000	0.0000	0.0000	0.0000
LinersGvaginalisPbiviaSamniiexpExtractionpl1bar35	Extraction	1	35	0.0000	0.2500	0.2500	0.0000	0.2500	0.2500	0.0000
LinersSamniiGroupBStrepexpExtractionpl1bar36	Extraction	1	36	0.0000	0.3333	0.0000	0.0000	0.0000	0.3333	0.3333
GvaginalisAvaginaeGroupBStrepexpExtractionpl1bar37	Extraction	1	37	0.0000	0.0000	0.3333	0.3333	0.0000	0.0000	0.3333
PbiviaSamniiexpExtractionpl1bar38	Extraction	1	38	0.0000	0.0000	0.0000	0.0000	0.5000	0.5000	0.0000
LinersGvaginalisexpExtractionpl1bar39	Extraction	1	39	0.0000	0.5000	0.5000	0.0000	0.0000	0.0000	0.0000
LcrispatusSamniiexpExtractionpl1bar40	Extraction	1	40	0.5000	0.0000	0.0000	0.0000	0.0000	0.5000	0.0000
GroupBStrepexpExtractionpl2bar1	Extraction	2	1	0.0000	0.0000	0.0000	0.0000	0.0000	0.0000	1.0000
LcrispatusSamniiGroupBStrepexpExtractionpl2bar2	Extraction	2	2	0.3333	0.0000	0.0000	0.0000	0.0000	0.3333	0.3333
GvaginalisSamniiGroupBStrepexpExtractionpl2bar3	Extraction	2	3	0.0000	0.0000	0.3333	0.0000	0.0000	0.3333	0.3333
AvaginaeSamniiexpExtractionpl2bar4	Extraction	2	4	0.0000	0.0000	0.0000	0.5000	0.0000	0.5000	0.0000
LinersAvaginaeexpExtractionpl2bar5	Extraction	2	5	0.0000	0.5000	0.0000	0.5000	0.0000	0.0000	0.0000
GvaginalisAvaginaeSamniiexpExtractionpl2bar6	Extraction	2	6	0.0000	0.0000	0.3333	0.3333	0.0000	0.3333	0.0000
LinersPbiviaGroupBStrepexpExtractionpl2bar7	Extraction	2	7	0.0000	0.3333	0.0000	0.0000	0.3333	0.0000	0.3333
LinersGvaginalisPbiviaexpExtractionpl2bar8	Extraction	2	8	0.0000	0.3333	0.3333	0.0000	0.3333	0.0000	0.0000
LcrispatusGvaginalisPbiviaexpExtractionpl2bar9	Extraction	2	9	0.3333	0.0000	0.3333	0.0000	0.3333	0.0000	0.0000
SamniiexpExtractionpl2bar10	Extraction	2	10	0.0000	0.0000	0.0000	0.0000	0.0000	1.0000	0.0000
LcrispatusGvaginalisGroupBStrepexpExtractionpl2bar11	Extraction	2	11	0.3333	0.0000	0.3333	0.0000	0.0000	0.0000	0.3333
GvaginalisAvaginaeGroupBStrepexpExtractionpl2bar12	Extraction	2	12	0.0000	0.0000	0.3333	0.3333	0.0000	0.0000	0.3333
LcrispatusAvaginaePbiviaexpExtractionpl2bar13	Extraction	2	13	0.3333	0.0000	0.0000	0.3333	0.3333	0.0000	0.0000
LcrispatusLinersGvaginalisAvaginaePbiviaSamniiGroupBStrepexpExtractionpl2bar14	Extraction	2	14	0.1429	0.1429	0.1429	0.1429	0.1429	0.1429	0.1429
PbiviaSamniiGroupBStrepexpExtractionpl2bar15	Extraction	2	15	0.0000	0.0000	0.0000	0.0000	0.3333	0.3333	0.3333
LcrispatusLinersGroupBStrepexpExtractionpl2bar16	Extraction	2	16	0.3333	0.3333	0.0000	0.0000	0.0000	0.0000	0.3333
LinersGvaginalisAvaginaeexpExtractionpl2bar17	Extraction	2	17	0.0000	0.3333	0.3333	0.3333	0.0000	0.0000	0.0000
AvaginaeexpExtractionpl2bar18	Extraction	2	18	0.0000	0.0000	0.0000	1.0000	0.0000	0.0000	0.0000
LcrispatusLinersexpExtractionpl2bar19	Extraction	2	19	0.5000	0.5000	0.0000	0.0000	0.0000	0.0000	0.0000
LcrispatusGvaginalisAvaginaeexpExtractionpl2bar20	Extraction	2	20	0.3333	0.0000	0.3333	0.3333	0.0000	0.0000	0.0000
LcrispatusGroupBStrepexpExtractionpl2bar21	Extraction	2	21	0.5000	0.0000	0.0000	0.0000	0.0000	0.0000	0.5000
PbiviaexpExtractionpl2bar22	Extraction	2	22	0.0000	0.0000	0.0000	0.0000	1.0000	0.0000	0.0000
AvaginaePbiviaexpExtractionpl2bar23	Extraction	2	23	0.0000	0.0000	0.0000	0.5000	0.5000	0.0000	0.0000
LinersexpExtractionpl2bar24	Extraction	2	24	0.0000	1.0000	0.0000	0.0000	0.0000	0.0000	0.0000
LinersSamniiGroupBStrepexpExtractionpl2bar25	Extraction	2	25	0.0000	0.3333	0.0000	0.0000	0.0000	0.3333	0.3333
LcrispatusLinersPbiviaexpExtractionpl2bar26	Extraction	2	26	0.3333	0.3333	0.0000	0.0000	0.3333	0.0000	0.0000
LinersAvaginaeGroupBStrepexpExtractionpl2bar27	Extraction	2	27	0.0000	0.3333	0.0000	0.3333	0.0000	0.0000	0.3333
LcrispatusPbiviaexpExtractionpl2bar28	Extraction	2	28	0.5000	0.0000	0.0000	0.0000	0.5000	0.0000	0.0000
LinersGroupBStrepexpExtractionpl2bar29	Extraction	2	29	0.0000	0.5000	0.0000	0.0000	0.0000	0.0000	0.5000
LcrispatusSamniiexpExtractionpl2bar30	Extraction	2	30	0.5000	0.0000	0.0000	0.0000	0.0000	0.5000	0.0000
LcrispatusAvaginaeSamniiexpExtractionpl2bar31	Extraction	2	31	0.3333	0.0000	0.0000	0.3333	0.0000	0.3333	0.0000
LinersPbiviaSamniiexpExtractionpl2bar32	Extraction	2	32	0.0000	0.3333	0.0000	0.0000	0.3333	0.3333	0.0000
SamniiGroupBStrepexpExtractionpl2bar33	Extraction	2	33	0.0000	0.0000	0.0000	0.0000	0.0000	0.5000	0.5000
AvaginaePbiviaSamniiexpExtractionpl2bar34	Extraction	2	34	0.0000	0.0000	0.0000	0.3333	0.3333	0.3333	0.0000
LcrispatusLinersAvaginaeexpExtractionpl2bar35	Extraction	2	35	0.3333	0.3333	0.0000	0.3333	0.0000	0.0000	0.0000
GvaginalisPbiviaSamniiexpExtractionpl2bar36	Extraction	2	36	0.0000	0.0000	0.3333	0.0000	0.3333	0.3333	0.0000
GvaginalisexpExtractionpl2bar37	Extraction	2	37	0.0000	0.0000	1.0000	0.0000	0.0000	0.0000	0.0000
LinersGvaginalisSamniiexpExtractionpl2bar38	Extraction	2	38	0.0000	0.3333	0.3333	0.0000	0.0000	0.3333	0.0000
GvaginalisAvaginaeexpExtractionpl2bar39	Extraction	2	39	0.0000	0.0000	0.5000	0.5000	0.0000	0.0000	0.0000
LcrispatusLinersSamniiexpExtractionpl2bar40	Extraction	2	40	0.3333	0.3333	0.0000	0.0000	0.0000	0.3333	0.0000
LcrispatusGvaginalisexpPCRpl3bar1	PCR	3	1	0.5000	0.0000	0.5000	0.0000	0.0000	0.0000	0.0000
AvaginaePbiviaGroupBStrepexpPCRpl3bar2	PCR	3	2	0.0000	0.0000	0.0000	0.3333	0.3333	0.0000	0.3333
LinersAvaginaeGroupBStrepexpPCRpl3bar3	PCR	3	3	0.0000	0.3333	0.0000	0.3333	0.0000	0.0000	0.3333
AvaginaeGroupBStrepexpPCRpl3bar4	PCR	3	4	0.0000	0.0000	0.0000	0.5000	0.0000	0.0000	0.5000
LinersAvaginaePbiviaexpPCRpl3bar5	PCR	3	5	0.0000	0.3333	0.0000	0.3333	0.3333	0.0000	0.0000
LcrispatusGvaginalisSamniiexpPCRpl3bar6	PCR	3	6	0.3333	0.0000	0.3333	0.0000	0.0000	0.3333	0.0000
AvaginaeSamniiGroupBStrepexpPCRpl3bar7	PCR	3	7	0.0000	0.0000	0.0000	0.3333	0.0000	0.3333	0.3333
LcrispatusLinersGvaginalisexpPCRpl3bar8	PCR	3	8	0.3333	0.3333	0.3333	0.0000	0.0000	0.0000	0.0000
LinersGvaginalisGroupBStrepexpPCRpl3bar9	PCR	3	9	0.0000	0.3333	0.3333	0.0000	0.0000	0.0000	0.3333
LinersSamniiGroupBStrepexpPCRpl3bar10	PCR	3	10	0.0000	0.3333	0.0000	0.0000	0.0000	0.3333	0.3333
PbiviaSamniiexpPCRpl3bar11	PCR	3	11	0.0000	0.0000	0.0000	0.0000	0.5000	0.5000	0.0000
LinersGvaginalisPbiviaSamniiexpPCRpl3bar12	PCR	3	12	0.0000	0.2500	0.2500	0.0000	0.2500	0.2500	0.0000
LcrispatusGroupBStrepexpPCRpl3bar13	PCR	3	13	0.5000	0.0000	0.0000	0.0000	0.0000	0.0000	0.5000
LinersSamniiexpPCRpl3bar14	PCR	3	14	0.0000	0.5000	0.0000	0.0000	0.0000	0.5000	0.0000
LinersPbiviaexpPCRpl3bar15	PCR	3	15	0.0000	0.5000	0.0000	0.0000	0.5000	0.0000	0.0000
LcrispatusAvaginaeGroupBStrepexpPCRpl3bar16	PCR	3	16	0.3333	0.0000	0.0000	0.3333	0.0000	0.0000	0.3333
LcrispatusPbiviaSamniiexpPCRpl3bar17	PCR	3	17	0.3333	0.0000	0.0000	0.0000	0.3333	0.3333	0.0000
LcrispatusGvaginalisAvaginaeexpPCRpl3bar18	PCR	3	18	0.3333	0.0000	0.3333	0.3333	0.0000	0.0000	0.0000
LcrispatusAvaginaeexpPCRpl3bar19	PCR	3	19	0.5000	0.0000	0.0000	0.5000	0.0000	0.0000	0.0000
GvaginalisPbiviaexpPCRpl3bar20	PCR	3	20	0.0000	0.0000	0.5000	0.0000	0.5000	0.0000	0.0000
PbiviaGroupBStrepexpPCRpl3bar21	PCR	3	21	0.0000	0.0000	0.0000	0.0000	0.5000	0.0000	0.5000
GvaginalisGroupBStrepexpPCRpl3bar22	PCR	3	22	0.0000	0.0000	0.5000	0.0000	0.0000	0.0000	0.5000
GvaginalisAvaginaePbiviaexpPCRpl3bar23	PCR	3	23	0.0000	0.0000	0.3333	0.3333	0.3333	0.0000	0.0000
LcrispatusAvaginaeSamniiexpPCRpl3bar24	PCR	3	24	0.3333	0.0000	0.0000	0.3333	0.0000	0.3333	0.0000
LcrispatusGvaginalisPbiviaexpPCRpl3bar25	PCR	3	25	0.3333	0.0000	0.3333	0.0000	0.3333	0.0000	0.0000
LcrispatusPbiviaGroupBStrepexpPCRpl3bar26	PCR	3	26	0.3333	0.0000	0.0000	0.0000	0.3333	0.0000	0.3333
LcrispatusLinersexpPCRpl3bar27	PCR	3	27	0.5000	0.5000	0.0000	0.0000	0.0000	0.0000	0.0000
LcrispatusSamniiexpPCRpl3bar28	PCR	3	28	0.5000	0.0000	0.0000	0.0000	0.0000	0.5000	0.0000
GvaginalisPbiviaGroupBStrepexpPCRpl3bar29	PCR	3	29	0.0000	0.0000	0.3333	0.0000	0.3333	0.0000	0.3333
LinersGvaginalisexpPCRpl3bar30	PCR	3	30	0.0000	0.5000	0.5000	0.0000	0.0000	0.0000	0.0000
GvaginalisSamniiexpPCRpl3bar31	PCR	3	31	0.0000	0.0000	0.5000	0.0000	0.0000	0.5000	0.0000
LcrispatusLinersGvaginalisAvaginaePbiviaSamniiGroupBStrepexpPCRpl3bar32	PCR	3	32	0.1429	0.1429	0.1429	0.1429	0.1429	0.1429	0.1429
GvaginalisAvaginaeGroupBStrepexpPCRpl3bar33	PCR	3	33	0.0000	0.0000	0.3333	0.3333	0.0000	0.0000	0.3333
AvaginaeexpPCRpl3bar34	PCR	3	34	0.0000	0.0000	0.0000	1.0000	0.0000	0.0000	0.0000
GroupBStrepexpPCRpl3bar35	PCR	3	35	0.0000	0.0000	0.0000	0.0000	0.0000	0.0000	1.0000
LinersPbiviaGroupBStrepexpPCRpl3bar36	PCR	3	36	0.0000	0.3333	0.0000	0.0000	0.3333	0.0000	0.3333
AvaginaePbiviaexpPCRpl3bar37	PCR	3	37	0.0000	0.0000	0.0000	0.5000	0.5000	0.0000	0.0000
GvaginalisSamniiGroupBStrepexpPCRpl3bar38	PCR	3	38	0.0000	0.0000	0.3333	0.0000	0.0000	0.3333	0.3333
LcrispatusexpPCRpl3bar39	PCR	3	39	1.0000	0.0000	0.0000	0.0000	0.0000	0.0000	0.0000
LinersAvaginaeSamniiexpPCRpl3bar40	PCR	3	40	0.0000	0.3333	0.0000	0.3333	0.0000	0.3333	0.0000
LcrispatusLinersexpPCRpl4bar1	PCR	4	1	0.5000	0.5000	0.0000	0.0000	0.0000	0.0000	0.0000
LcrispatusAvaginaePbiviaexpPCRpl4bar2	PCR	4	2	0.3333	0.0000	0.0000	0.3333	0.3333	0.0000	0.0000
LcrispatusLinersPbiviaexpPCRpl4bar3	PCR	4	3	0.3333	0.3333	0.0000	0.0000	0.3333	0.0000	0.0000
AvaginaePbiviaSamniiexpPCRpl4bar4	PCR	4	4	0.0000	0.0000	0.0000	0.3333	0.3333	0.3333	0.0000
LcrispatusSamniiGroupBStrepexpPCRpl4bar5	PCR	4	5	0.3333	0.0000	0.0000	0.0000	0.0000	0.3333	0.3333
AvaginaeSamniiexpPCRpl4bar6	PCR	4	6	0.0000	0.0000	0.0000	0.5000	0.0000	0.5000	0.0000
GvaginalisAvaginaeSamniiexpPCRpl4bar7	PCR	4	7	0.0000	0.0000	0.3333	0.3333	0.0000	0.3333	0.0000
LcrispatusSamniiexpPCRpl4bar8	PCR	4	8	0.5000	0.0000	0.0000	0.0000	0.0000	0.5000	0.0000
LcrispatusLinersGroupBStrepexpPCRpl4bar9	PCR	4	9	0.3333	0.3333	0.0000	0.0000	0.0000	0.0000	0.3333
GvaginalisPbiviaSamniiexpPCRpl4bar10	PCR	4	10	0.0000	0.0000	0.3333	0.0000	0.3333	0.3333	0.0000
LinersexpPCRpl4bar11	PCR	4	11	0.0000	1.0000	0.0000	0.0000	0.0000	0.0000	0.0000
PbiviaSamniiGroupBStrepexpPCRpl4bar12	PCR	4	12	0.0000	0.0000	0.0000	0.0000	0.3333	0.3333	0.3333
LinersPbiviaSamniiexpPCRpl4bar13	PCR	4	13	0.0000	0.3333	0.0000	0.0000	0.3333	0.3333	0.0000
LinersGvaginalisSamniiexpPCRpl4bar14	PCR	4	14	0.0000	0.3333	0.3333	0.0000	0.0000	0.3333	0.0000
GvaginalisAvaginaeGroupBStrepexpPCRpl4bar15	PCR	4	15	0.0000	0.0000	0.3333	0.3333	0.0000	0.0000	0.3333
LinersAvaginaeexpPCRpl4bar16	PCR	4	16	0.0000	0.5000	0.0000	0.5000	0.0000	0.0000	0.0000
GvaginalisAvaginaeexpPCRpl4bar17	PCR	4	17	0.0000	0.0000	0.5000	0.5000	0.0000	0.0000	0.0000
LinersPbiviaGroupBStrepexpPCRpl4bar18	PCR	4	18	0.0000	0.3333	0.0000	0.0000	0.3333	0.0000	0.3333
LcrispatusLinersAvaginaeexpPCRpl4bar19	PCR	4	19	0.3333	0.3333	0.0000	0.3333	0.0000	0.0000	0.0000
LinersGroupBStrepexpPCRpl4bar20	PCR	4	20	0.0000	0.5000	0.0000	0.0000	0.0000	0.0000	0.5000
AvaginaePbiviaexpPCRpl4bar21	PCR	4	21	0.0000	0.0000	0.0000	0.5000	0.5000	0.0000	0.0000
LcrispatusLinersSamniiexpPCRpl4bar22	PCR	4	22	0.3333	0.3333	0.0000	0.0000	0.0000	0.3333	0.0000
SamniiexpPCRpl4bar23	PCR	4	23	0.0000	0.0000	0.0000	0.0000	0.0000	1.0000	0.0000
GvaginalisSamniiGroupBStrepexpPCRpl4bar24	PCR	4	24	0.0000	0.0000	0.3333	0.0000	0.0000	0.3333	0.3333
LcrispatusGvaginalisAvaginaeexpPCRpl4bar25	PCR	4	25	0.3333	0.0000	0.3333	0.3333	0.0000	0.0000	0.0000
LcrispatusGvaginalisGroupBStrepexpPCRpl4bar26	PCR	4	26	0.3333	0.0000	0.3333	0.0000	0.0000	0.0000	0.3333
SamniiGroupBStrepexpPCRpl4bar27	PCR	4	27	0.0000	0.0000	0.0000	0.0000	0.0000	0.5000	0.5000
LinersGvaginalisAvaginaeexpPCRpl4bar28	PCR	4	28	0.0000	0.3333	0.3333	0.3333	0.0000	0.0000	0.0000
AvaginaeexpPCRpl4bar29	PCR	4	29	0.0000	0.0000	0.0000	1.0000	0.0000	0.0000	0.0000
GvaginalisexpPCRpl4bar30	PCR	4	30	0.0000	0.0000	1.0000	0.0000	0.0000	0.0000	0.0000
LcrispatusGvaginalisPbiviaexpPCRpl4bar31	PCR	4	31	0.3333	0.0000	0.3333	0.0000	0.3333	0.0000	0.0000
LinersSamniiGroupBStrepexpPCRpl4bar32	PCR	4	32	0.0000	0.3333	0.0000	0.0000	0.0000	0.3333	0.3333
PbiviaexpPCRpl4bar33	PCR	4	33	0.0000	0.0000	0.0000	0.0000	1.0000	0.0000	0.0000
LcrispatusPbiviaexpPCRpl4bar34	PCR	4	34	0.5000	0.0000	0.0000	0.0000	0.5000	0.0000	0.0000
LinersGvaginalisPbiviaexpPCRpl4bar35	PCR	4	35	0.0000	0.3333	0.3333	0.0000	0.3333	0.0000	0.0000
LcrispatusAvaginaeSamniiexpPCRpl4bar36	PCR	4	36	0.3333	0.0000	0.0000	0.3333	0.0000	0.3333	0.0000
LcrispatusLinersGvaginalisAvaginaePbiviaSamniiGroupBStrepexpPCRpl4bar37	PCR	4	37	0.1429	0.1429	0.1429	0.1429	0.1429	0.1429	0.1429
GroupBStrepexpPCRpl4bar38	PCR	4	38	0.0000	0.0000	0.0000	0.0000	0.0000	0.0000	1.0000
LinersAvaginaeGroupBStrepexpPCRpl4bar39	PCR	4	39	0.0000	0.3333	0.0000	0.3333	0.0000	0.0000	0.3333
LcrispatusGroupBStrepexpPCRpl4bar40	PCR	4	40	0.5000	0.0000	0.0000	0.0000	0.0000	0.0000	0.5000
GvaginalisAvaginaeGroupBStrepexpSeqpl5bar1	Seq	5	1	0.0000	0.0000	0.3333	0.3333	0.0000	0.0000	0.3333
LinersAvaginaeGroupBStrepexpSeqpl5bar2	Seq	5	2	0.0000	0.3333	0.0000	0.3333	0.0000	0.0000	0.3333
LinersPbiviaGroupBStrepexpSeqpl5bar3	Seq	5	3	0.0000	0.3333	0.0000	0.0000	0.3333	0.0000	0.3333
LinersSamniiGroupBStrepexpSeqpl5bar4	Seq	5	4	0.0000	0.3333	0.0000	0.0000	0.0000	0.3333	0.3333
LcrispatusAvaginaeSamniiexpSeqpl5bar5	Seq	5	5	0.3333	0.0000	0.0000	0.3333	0.0000	0.3333	0.0000
LcrispatusLinersGvaginalisAvaginaePbiviaSamniiGroupBStrepexpSeqpl5bar6	Seq	5	6	0.1429	0.1429	0.1429	0.1429	0.1429	0.1429	0.1429
AvaginaeGroupBStrepexpSeqpl5bar7	Seq	5	7	0.0000	0.0000	0.0000	0.5000	0.0000	0.0000	0.5000
GvaginalisPbiviaexpSeqpl5bar8	Seq	5	8	0.0000	0.0000	0.5000	0.0000	0.5000	0.0000	0.0000
LinersSamniiexpSeqpl5bar9	Seq	5	9	0.0000	0.5000	0.0000	0.0000	0.0000	0.5000	0.0000
LcrispatusLinersGvaginalisexpSeqpl5bar10	Seq	5	10	0.3333	0.3333	0.3333	0.0000	0.0000	0.0000	0.0000
GvaginalisSamniiGroupBStrepexpSeqpl5bar11	Seq	5	11	0.0000	0.0000	0.3333	0.0000	0.0000	0.3333	0.3333
LcrispatusexpSeqpl5bar12	Seq	5	12	1.0000	0.0000	0.0000	0.0000	0.0000	0.0000	0.0000
LcrispatusSamniiexpSeqpl5bar13	Seq	5	13	0.5000	0.0000	0.0000	0.0000	0.0000	0.5000	0.0000
PbiviaSamniiexpSeqpl5bar14	Seq	5	14	0.0000	0.0000	0.0000	0.0000	0.5000	0.5000	0.0000
LcrispatusGvaginalisexpSeqpl5bar15	Seq	5	15	0.5000	0.0000	0.5000	0.0000	0.0000	0.0000	0.0000
GvaginalisSamniiexpSeqpl5bar16	Seq	5	16	0.0000	0.0000	0.5000	0.0000	0.0000	0.5000	0.0000
LcrispatusGvaginalisSamniiexpSeqpl5bar17	Seq	5	17	0.3333	0.0000	0.3333	0.0000	0.0000	0.3333	0.0000
LinersPbiviaexpSeqpl5bar18	Seq	5	18	0.0000	0.5000	0.0000	0.0000	0.5000	0.0000	0.0000
LcrispatusAvaginaeexpSeqpl5bar19	Seq	5	19	0.5000	0.0000	0.0000	0.5000	0.0000	0.0000	0.0000
LcrispatusAvaginaeGroupBStrepexpSeqpl5bar20	Seq	5	20	0.3333	0.0000	0.0000	0.3333	0.0000	0.0000	0.3333
GroupBStrepexpSeqpl5bar21	Seq	5	21	0.0000	0.0000	0.0000	0.0000	0.0000	0.0000	1.0000
LcrispatusGroupBStrepexpSeqpl5bar22	Seq	5	22	0.5000	0.0000	0.0000	0.0000	0.0000	0.0000	0.5000
GvaginalisGroupBStrepexpSeqpl5bar23	Seq	5	23	0.0000	0.0000	0.5000	0.0000	0.0000	0.0000	0.5000
LcrispatusPbiviaGroupBStrepexpSeqpl5bar24	Seq	5	24	0.3333	0.0000	0.0000	0.0000	0.3333	0.0000	0.3333
PbiviaGroupBStrepexpSeqpl5bar25	Seq	5	25	0.0000	0.0000	0.0000	0.0000	0.5000	0.0000	0.5000
AvaginaeexpSeqpl5bar26	Seq	5	26	0.0000	0.0000	0.0000	1.0000	0.0000	0.0000	0.0000
LinersAvaginaePbiviaexpSeqpl5bar27	Seq	5	27	0.0000	0.3333	0.0000	0.3333	0.3333	0.0000	0.0000
LcrispatusLinersexpSeqpl5bar28	Seq	5	28	0.5000	0.5000	0.0000	0.0000	0.0000	0.0000	0.0000
LinersGvaginalisPbiviaSamniiexpSeqpl5bar29	Seq	5	29	0.0000	0.2500	0.2500	0.0000	0.2500	0.2500	0.0000
LinersGvaginalisexpSeqpl5bar30	Seq	5	30	0.0000	0.5000	0.5000	0.0000	0.0000	0.0000	0.0000
LcrispatusGvaginalisAvaginaeexpSeqpl5bar31	Seq	5	31	0.3333	0.0000	0.3333	0.3333	0.0000	0.0000	0.0000
LinersAvaginaeSamniiexpSeqpl5bar32	Seq	5	32	0.0000	0.3333	0.0000	0.3333	0.0000	0.3333	0.0000
AvaginaePbiviaGroupBStrepexpSeqpl5bar33	Seq	5	33	0.0000	0.0000	0.0000	0.3333	0.3333	0.0000	0.3333
AvaginaePbiviaexpSeqpl5bar34	Seq	5	34	0.0000	0.0000	0.0000	0.5000	0.5000	0.0000	0.0000
LcrispatusGvaginalisPbiviaexpSeqpl5bar35	Seq	5	35	0.3333	0.0000	0.3333	0.0000	0.3333	0.0000	0.0000
GvaginalisAvaginaePbiviaexpSeqpl5bar36	Seq	5	36	0.0000	0.0000	0.3333	0.3333	0.3333	0.0000	0.0000
LinersGvaginalisGroupBStrepexpSeqpl5bar37	Seq	5	37	0.0000	0.3333	0.3333	0.0000	0.0000	0.0000	0.3333
LcrispatusPbiviaSamniiexpSeqpl5bar38	Seq	5	38	0.3333	0.0000	0.0000	0.0000	0.3333	0.3333	0.0000
GvaginalisPbiviaGroupBStrepexpSeqpl5bar39	Seq	5	39	0.0000	0.0000	0.3333	0.0000	0.3333	0.0000	0.3333
AvaginaeSamniiGroupBStrepexpSeqpl5bar40	Seq	5	40	0.0000	0.0000	0.0000	0.3333	0.0000	0.3333	0.3333
LcrispatusLinersGvaginalisAvaginaePbiviaSamniiGroupBStrepexpSeqpl6bar1	Seq	6	1	0.1429	0.1429	0.1429	0.1429	0.1429	0.1429	0.1429
LcrispatusAvaginaeSamniiexpSeqpl6bar2	Seq	6	2	0.3333	0.0000	0.0000	0.3333	0.0000	0.3333	0.0000
GvaginalisAvaginaeSamniiexpSeqpl6bar3	Seq	6	3	0.0000	0.0000	0.3333	0.3333	0.0000	0.3333	0.0000
LcrispatusGvaginalisAvaginaeexpSeqpl6bar4	Seq	6	4	0.3333	0.0000	0.3333	0.3333	0.0000	0.0000	0.0000
LcrispatusLinersAvaginaeexpSeqpl6bar5	Seq	6	5	0.3333	0.3333	0.0000	0.3333	0.0000	0.0000	0.0000
AvaginaePbiviaSamniiexpSeqpl6bar6	Seq	6	6	0.0000	0.0000	0.0000	0.3333	0.3333	0.3333	0.0000
LinersSamniiGroupBStrepexpSeqpl6bar7	Seq	6	7	0.0000	0.3333	0.0000	0.0000	0.0000	0.3333	0.3333
LcrispatusGvaginalisGroupBStrepexpSeqpl6bar8	Seq	6	8	0.3333	0.0000	0.3333	0.0000	0.0000	0.0000	0.3333
GvaginalisPbiviaSamniiexpSeqpl6bar9	Seq	6	9	0.0000	0.0000	0.3333	0.0000	0.3333	0.3333	0.0000
LinersGvaginalisSamniiexpSeqpl6bar10	Seq	6	10	0.0000	0.3333	0.3333	0.0000	0.0000	0.3333	0.0000
SamniiexpSeqpl6bar11	Seq	6	11	0.0000	0.0000	0.0000	0.0000	0.0000	1.0000	0.0000
LcrispatusGvaginalisPbiviaexpSeqpl6bar12	Seq	6	12	0.3333	0.0000	0.3333	0.0000	0.3333	0.0000	0.0000
PbiviaSamniiGroupBStrepexpSeqpl6bar13	Seq	6	13	0.0000	0.0000	0.0000	0.0000	0.3333	0.3333	0.3333
LcrispatusAvaginaePbiviaexpSeqpl6bar14	Seq	6	14	0.3333	0.0000	0.0000	0.3333	0.3333	0.0000	0.0000
GvaginalisSamniiGroupBStrepexpSeqpl6bar15	Seq	6	15	0.0000	0.0000	0.3333	0.0000	0.0000	0.3333	0.3333
LcrispatusGroupBStrepexpSeqpl6bar16	Seq	6	16	0.5000	0.0000	0.0000	0.0000	0.0000	0.0000	0.5000
LcrispatusLinersexpSeqpl6bar17	Seq	6	17	0.5000	0.5000	0.0000	0.0000	0.0000	0.0000	0.0000
LinersGvaginalisAvaginaeexpSeqpl6bar18	Seq	6	18	0.0000	0.3333	0.3333	0.3333	0.0000	0.0000	0.0000
AvaginaeexpSeqpl6bar19	Seq	6	19	0.0000	0.0000	0.0000	1.0000	0.0000	0.0000	0.0000
LcrispatusSamniiexpSeqpl6bar20	Seq	6	20	0.5000	0.0000	0.0000	0.0000	0.0000	0.5000	0.0000
LinersexpSeqpl6bar21	Seq	6	21	0.0000	1.0000	0.0000	0.0000	0.0000	0.0000	0.0000
SamniiGroupBStrepexpSeqpl6bar22	Seq	6	22	0.0000	0.0000	0.0000	0.0000	0.0000	0.5000	0.5000
LcrispatusLinersGroupBStrepexpSeqpl6bar23	Seq	6	23	0.3333	0.3333	0.0000	0.0000	0.0000	0.0000	0.3333
LinersAvaginaeGroupBStrepexpSeqpl6bar24	Seq	6	24	0.0000	0.3333	0.0000	0.3333	0.0000	0.0000	0.3333
LinersAvaginaeexpSeqpl6bar25	Seq	6	25	0.0000	0.5000	0.0000	0.5000	0.0000	0.0000	0.0000
LcrispatusLinersSamniiexpSeqpl6bar26	Seq	6	26	0.3333	0.3333	0.0000	0.0000	0.0000	0.3333	0.0000
GvaginalisAvaginaeGroupBStrepexpSeqpl6bar27	Seq	6	27	0.0000	0.0000	0.3333	0.3333	0.0000	0.0000	0.3333
LinersPbiviaSamniiexpSeqpl6bar28	Seq	6	28	0.0000	0.3333	0.0000	0.0000	0.3333	0.3333	0.0000
LinersPbiviaGroupBStrepexpSeqpl6bar29	Seq	6	29	0.0000	0.3333	0.0000	0.0000	0.3333	0.0000	0.3333
LcrispatusLinersPbiviaexpSeqpl6bar30	Seq	6	30	0.3333	0.3333	0.0000	0.0000	0.3333	0.0000	0.0000
AvaginaePbiviaexpSeqpl6bar31	Seq	6	31	0.0000	0.0000	0.0000	0.5000	0.5000	0.0000	0.0000
PbiviaexpSeqpl6bar32	Seq	6	32	0.0000	0.0000	0.0000	0.0000	1.0000	0.0000	0.0000
LcrispatusSamniiGroupBStrepexpSeqpl6bar33	Seq	6	33	0.3333	0.0000	0.0000	0.0000	0.0000	0.3333	0.3333
LinersGroupBStrepexpSeqpl6bar34	Seq	6	34	0.0000	0.5000	0.0000	0.0000	0.0000	0.0000	0.5000
AvaginaeSamniiexpSeqpl6bar35	Seq	6	35	0.0000	0.0000	0.0000	0.5000	0.0000	0.5000	0.0000
LcrispatusPbiviaexpSeqpl6bar36	Seq	6	36	0.5000	0.0000	0.0000	0.0000	0.5000	0.0000	0.0000
GvaginalisAvaginaeexpSeqpl6bar37	Seq	6	37	0.0000	0.0000	0.5000	0.5000	0.0000	0.0000	0.0000
GvaginalisexpSeqpl6bar38	Seq	6	38	0.0000	0.0000	1.0000	0.0000	0.0000	0.0000	0.0000
GroupBStrepexpSeqpl6bar39	Seq	6	39	0.0000	0.0000	0.0000	0.0000	0.0000	0.0000	1.0000
LinersGvaginalisPbiviaexpSeqpl6bar40	Seq	6	40	0.0000	0.3333	0.3333	0.0000	0.3333	0.0000	0.0000
