# Supplementary material for: The truth about metagenomics: quantifying and counteracting bias in 16S rRNA studies
Source: BMC Microbiol. 2015 Mar 21;15:66. doi: 10.1186/s12866-015-0351-6 (PMC4433096; doi:10.1186/s12866-015-0351-6)
Supplement: Additional file 4 — Tables of significant blending terms for mixture effect models. Coefficient estimates, t ratios, and p values for significant cofficients of mixture effect models for each bacterium and for experiments mixing equal proportions of cells, DNA, and PCR product. [file 12866_2015_351_MOESM4_ESM.xlsx]

## Sheet: Sheet1
Gardnerella vaginalis
Experiment 1						Experiment 2						Experiment 3
Rsquare=0.9978						Rsquare=0.998						Rsquare=0.99
Signifanct Blending Terms						Significant Blending Terms						Significant Blending Terms
Term	Estimate	t Ratio	p-value	adj p-val		Term	Estimate	t Ratio	p-value	adj p-val		Term	Estimate	t Ratio	p-value	adj p-val
Gvaginalis(Mixture)	0.998045	68.25	<.0001	<0.0062		Gvaginalis(Mixture)	0.997105	71.33	<.0001	<0.0062		Gvaginalis(Mixture)	0.999338	25.44	<.0001	<0.0062
Gvaginalis*Liners	-1.95403	-27.49	<.0001	<0.0062		Gvaginalis*Samnii	-1.66167	-24.45	<.0001	<0.0062		Gvaginalis*Avaginae	-0.788309	-4.3	0.0005	0.031
Gvaginalis*Samnii	-1.92929	-27.14	<.0001	<0.0062		Gvaginalis*Liners	-1.63532	-24.06	<.0001	<0.0062		Gvaginalis*Samnii	-0.805673	-4.22	0.0006	0.0372
Gvaginalis*Pbivia	-1.91475	-26.93	<.0001	<0.0062		Gvaginalis*Avaginae	-1.31908	-20.22	<.0001	<0.0062		Gvaginalis*Avaginae*Liners	4.14007	3.11	0.0063	0.3906
Gvaginalis*Lcrispatus	-1.4268	-20.02	<.0001	<0.0062		Gvaginalis*Pbivia	-0.661885	-9.74	<.0001	<0.0062		Gvaginalis*Liners	-0.547758	-2.87	0.0106	0.6572
Gvaginalis*Avaginae	-1.13249	-16.6	<.0001	<0.0062		Gvaginalis*GroupBStrep	-0.52933	-8.11	<.0001	<0.0062		Gvaginalis*Liners*Samnii	3.33676	2.65	0.0169	1
Gvaginalis*GroupBStrep	1.09184	16	<.0001	<0.0062		Gvaginalis*Liners*Samnii	2.4087	5.37	<.0001	<0.0062		Gvaginalis*Avaginae*Samnii	3.48917	2.62	0.0178	1
Gvaginalis*Samnii*GroupBStrep	-5.86006	-14.21	<.0001	<0.0062		Gvaginalis*Lcrispatus*Liners	-2.08475	-4.53	0.0003	0.0186
Gvaginalis*Liners*GroupBStrep	-5.74022	-11.59	<.0001	<0.0062		Gvaginalis*Lcrispatus*Samnii	-1.85973	-4.04	0.0009	0.0558
Gvaginalis*Avaginae*GroupBStrep	-4.72663	-11.5	<.0001	<0.0062		Gvaginalis*Avaginae*Samnii	1.8498	3.91	0.0011	0.0682
Gvaginalis*Lcrispatus*GroupBStrep	-5.36509	-11.16	<.0001	<0.0062		Gvaginalis*Avaginae*Lcrispatus	-1.21726	-3.09	0.0066	0.4092
Gvaginalis*Pbivia*GroupBStrep	-5.13624	-10.37	<.0001	<0.0062		Gvaginalis*Lcrispatus	0.202427	2.97	0.0086	0.5332
Gvaginalis*Liners*Pbivia	2.98544	6.37	<.0001	<0.0062		Gvaginalis*Avaginae*Liners	1.27033	2.68	0.0157	0.9734
Gvaginalis*Liners*Samnii	2.87069	6.12	<.0001	<0.0062		Gvaginalis*Liners*GroupBStrep	-1.01918	-2.15	0.046	1
Gvaginalis*Pbivia*Samnii	2.80501	5.98	<.0001	<0.0062
Gvaginalis*Lcrispatus*Pbivia	1.9488	4.72	0.0002	0.0124
Gvaginalis*Lcrispatus*Liners	1.59411	3.31	0.0042	0.2604
Gvaginalis*Lcrispatus*Samnii	1.5108	3.14	0.006	0.372
Gvaginalis*Avaginae*Lcrispatus	1.25673	3.05	0.0072	0.4464
Gvaginalis*Avaginae*Pbivia	1.41327	2.94	0.0092	0.5704
Gvaginalis*Avaginae*Samnii	1.10725	2.24	0.0391	1

## Sheet: Sheet2
Atopobium vaginae
Experiment 1						Experiment 2						Experiment 3
Rsquare=0.998						Rsquare=0.998						Rsquare=0.993
Significant Blending Terms						Significant Blending Terms						Significant Blending Terms
Term	Estimate	t Ratio	p-value	adj p-val		Term	Estimate	t Ratio	p-value	adj p-val		Term	Estimate	t Ratio	p-value	adj p-val
Avaginae(Mixture)	0.995307	68.24	<.0001	<0.0062		Avaginae(Mixture)	0.993278	55.03	<.0001	<0.0062		Avaginae(Mixture)	0.97161	32.9	<.0001	<0.0062
Avaginae*Pbivia	-1.56419	-20.33	<.0001	<0.0062		Gvaginalis*Avaginae	1.31839	11.07	<.0001	<0.0062		Gvaginalis*Avaginae	0.850247	4.36	0.0004	0.0248
Avaginae*Liners	-1.77747	-18.47	<.0001	<0.0062		Avaginae*GroupBStrep	0.969392	8.54	<.0001	<0.0062		Avaginae*Lcrispatus*Liners	-3.86892	-2.82	0.0118	0.7316
Avaginae*Samnii	-1.74904	-18.18	<.0001	<0.0062		Avaginae*Lcrispatus	0.893147	7.5	<.0001	<0.0062		Avaginae*Lcrispatus*Samnii	-2.78065	-2.47	0.0245	1
Avaginae*GroupBStrep	1.55277	16.92	<.0001	<0.0062		Avaginae*Liners	-0.8147	-6.84	<.0001	<0.0062
Gvaginalis*Avaginae	1.09108	11.34	<.0001	<0.0062		Gvaginalis*Avaginae*Samnii	-4.55699	-5.27	<.0001	<0.0062
Avaginae*Liners*GroupBStrep	-6.48537	-11.19	<.0001	<0.0062		Avaginae*Samnii*GroupBStrep	-4.37585	-5.07	<.0001	<0.0062
Avaginae*Samnii*GroupBStrep	-5.94817	-8.54	<.0001	<0.0062		Avaginae*Pbivia	0.476796	5.01	0.0001	0.0062
Avaginae*Pbivia*GroupBStrep	-5.765	-8.52	<.0001	<0.0062		Avaginae*Lcrispatus*Samnii	-3.35973	-4.88	0.0001	0.0062
Avaginae*Lcrispatus	-0.719669	-7.48	<.0001	<0.0062		Gvaginalis*Avaginae*Lcrispatus	3.29948	4.59	0.0003	0.0186
Gvaginalis*Avaginae*Liners	-5.1707	-7.4	<.0001	<0.0062		Gvaginalis*Avaginae*Liners	-2.16735	-2.51	0.0226	1
Gvaginalis*Avaginae*Samnii	-4.69776	-6.73	<.0001	<0.0062		Avaginae*Samnii	-0.29581	-2.48	0.0237	1
Gvaginalis*Avaginae*Pbivia	-4.38994	-6.47	<.0001	<0.0062		Avaginae*Pbivia*Samnii	-1.96151	-2.34	0.0319	1
Gvaginalis*Avaginae*GroupBStrep	2.98503	5.15	<.0001	<0.0062
Avaginae*Liners*Samnii	2.47266	3.54	0.0025	0.155
Avaginae*Liners*Pbivia	2.12546	3.13	0.0061	0.3782
Avaginae*Lcrispatus*GroupBStrep	-2.1025	-3.11	0.0064	0.3968
Avaginae*Pbivia*Samnii	2.00596	2.96	0.0088	0.5456
Gvaginalis*Avaginae*Lcrispatus	-1.23514	-2.13	0.0485	1

## Sheet: Sheet3
Lactobacillus crispatus
Experiment 1						Experiment 2						Experiment 3
Rsquare=0.9997						Rsquare=0.9939						Rsquare=0.9969
Significant Blending Terms						Significant Blending Terms						Significant Blending Terms
Term	Estimate	t Ratio	p-value	adj p-val		Term	Estimate	t Ratio	p-value	adj p-val		Term	Estimate	t Ratio	p-value	adj p-val
Lcrispatus(Mixture)	0.998379	102.14	<.0001	<0.0062		Lcrispatus(Mixture)	0.956412	43.39	<.0001	<0.0062		Lcrispatus(Mixture)	0.998765	42.36	<.0001	<0.0062
Lcrispatus*GroupBStrep	1.7007	46.63	<.0001	<0.0062		Lcrispatus*Liners	-1.54571	-17.58	<.0001	<0.0062		Lcrispatus*Liners	-0.59628	-6.34	<.0001	<0.0062
Lcrispatus*Samnii	-1.65578	-42.47	<.0001	<0.0062		Lcrispatus*Samnii	-1.5122	-17.2	<.0001	<0.0062		Lcrispatus*Liners*Pbivia	4.02324	5.18	<.0001	<0.0062
Lcrispatus*Liners	-1.58437	-40.64	<.0001	<0.0062		Avaginae*Lcrispatus	-1.54525	-15.03	<.0001	<0.0062		Lcrispatus*Samnii	-0.441919	-4.7	0.0002	0.0124
Gvaginalis*Lcrispatus	1.40863	29.58	<.0001	<0.0062		Lcrispatus*Pbivia	-0.944258	-8.79	<.0001	<0.0062		Avaginae*Lcrispatus*Samnii	1.95483	3.07	0.0069	0.4278
Lcrispatus*Liners*GroupBStrep	-6.42984	-20.64	<.0001	<0.0062		Lcrispatus*GroupBStrep	-0.631922	-7.68	<.0001	<0.0062		Lcrispatus*Pbivia*GroupBStrep	2.25353	2.91	0.0098	0.6076
Lcrispatus*Pbivia	-0.918746	-19.29	<.0001	<0.0062		Avaginae*Lcrispatus*Samnii	1.93986	3.26	0.0046	0.2852		Avaginae*Lcrispatus	-0.26614	-2.42	0.0271	1
Lcrispatus*Samnii*GroupBStrep	-5.92342	-19.02	<.0001	<0.0062		Avaginae*Lcrispatus*Liners	2.34411	3.23	0.0049	0.3038		Lcrispatus*Pbivia	-0.257355	-2.24	0.0387	1
Gvaginalis*Lcrispatus*Samnii	-5.97836	-18.56	<.0001	<0.0062		Lcrispatus*Liners*Samnii	1.86541	2.65	0.0169	1
Gvaginalis*Lcrispatus*Liners	-5.3989	-16.76	<.0001	<0.0062		Gvaginalis*Lcrispatus*Samnii	-1.76165	-2.43	0.0267	1
Avaginae*Lcrispatus	0.712007	15.61	<.0001	<0.0062		Avaginae*Lcrispatus*Pbivia	1.63987	2.26	0.037	1
Gvaginalis*Lcrispatus*GroupBStrep	4.72926	14.72	<.0001	<0.0062
Avaginae*Lcrispatus*Liners	-3.7644	-11.71	<.0001	<0.0062
Gvaginalis*Lcrispatus*Pbivia	-3.09989	-11.22	<.0001	<0.0062
Avaginae*Lcrispatus*Samnii	-2.92187	-11.08	<.0001	<0.0062
Lcrispatus*Pbivia*GroupBStrep	-3.11115	-9.68	<.0001	<0.0062
Lcrispatus*Liners*Samnii	1.95769	6.27	<.0001	<0.0062
Avaginae*Lcrispatus*Pbivia	-1.3883	-4.32	0.0005	0.031
Lcrispatus*Pbivia*Samnii	1.0841	3.37	0.0037	0.2294

## Sheet: Sheet4
Lactobacillus iners
Experiment 1						Experiment 2						Experiment 3
Rsquare=0.9996						Rsquare=0.9994						Rsquare=0.9966
Significant Blending Terms						Significant Blending Terms						Significant Blending Terms
Term	Estimate	t Ratio	p-value	adj p-val		Term	Estimate	t Ratio	p-value	adj p-val		Term	Estimate	t Ratio	p-value	adj p-val
Liners(Mixture)	0.999452	66.45	<.0001	<0.0062		Liners(Mixture)	0.998346	59.29	<.0001	<0.0062		Liners(Mixture)	1.00069	34.71	<.0001	<0.0062
Liners*GroupBStrep	1.97969	28.21	<.0001	<0.0062		Lcrispatus*Liners	1.57819	23.5	<.0001	<0.0062		Lcrispatus*Liners*Pbivia	-4.97024	-5.23	<.0001	<0.0062
Lcrispatus*Liners	1.59596	26.61	<.0001	<0.0062		Gvaginalis*Liners	1.65858	20.26	<.0001	<0.0062		Lcrispatus*Liners	0.587915	5.11	<.0001	<0.0062
Gvaginalis*Liners	1.93099	26.41	<.0001	<0.0062		Liners*GroupBStrep	1.31508	16.74	<.0001	<0.0062		Avaginae*Lcrispatus*Liners	3.61171	3.81	0.0014	0.0868
Avaginae*Liners	1.77385	25.28	<.0001	<0.0062		Liners*Pbivia	1.02658	12.54	<.0001	<0.0062		Gvaginalis*Liners	0.491277	3.51	0.0027	0.1674
Avaginae*Liners*GroupBStrep	4.74469	11.22	<.0001	<0.0062		Avaginae*Liners	0.802481	10.21	<.0001	<0.0062		Gvaginalis*Avaginae*Liners	-2.64034	-2.7	0.015	0.93
Liners*Pbivia	0.81549	11.15	<.0001	<0.0062		Gvaginalis*Liners*GroupBStrep	3.09886	5.43	<.0001	<0.0062		Gvaginalis*Liners*GroupBStrep	2.47416	2.53	0.0214	1
Gvaginalis*Liners*GroupBStrep	5.09359	10	<.0001	<0.0062		Gvaginalis*Lcrispatus*Liners	2.82169	5.09	<.0001	<0.0062		Gvaginalis*Liners*Samnii	-2.10089	-2.27	0.0363	1
Gvaginalis*Avaginae*Liners	4.70149	9.23	<.0001	<0.0062		Lcrispatus*Liners*GroupBStrep	2.57839	4.8	0.0002	0.0124
Lcrispatus*Liners*GroupBStrep	4.0419	8.43	<.0001	<0.0062		Liners*Samnii	-0.361244	-4.41	0.0004	0.0248
Gvaginalis*Lcrispatus*Liners	3.94481	7.96	<.0001	<0.0062		Gvaginalis*Liners*Samnii	-2.01367	-3.73	0.0017	0.1054
Avaginae*Lcrispatus*Liners	3.82931	7.74	<.0001	<0.0062		Gvaginalis*Liners*Pbivia	1.95496	3.62	0.0021	0.1302
Lcrispatus*Liners*Pbivia	3.02718	6.11	<.0001	<0.0062		Avaginae*Liners*Samnii	-1.43804	-2.52	0.022	1
Liners*Samnii*GroupBStrep	-2.45471	-5.79	<.0001	<0.0062		GroupBStrep(Mixture)	0.0279335	2.35	0.0314	1
Gvaginalis*Liners*Pbivia	2.35744	4.89	0.0001	0.0062
Lcrispatus*Liners*Samnii	-1.78785	-3.72	0.0017	0.1054
Liners*Pbivia*GroupBStrep	1.33592	3.15	0.0058	0.3596
Avaginae*Liners*Pbivia	1.30025	2.63	0.0176	1

## Sheet: Sheet5
Prevotella bivia
Experiment 1						Experiment 2						Experiment 3
Rsquare=0.9979						Rsquare=0.9976						Rsquare=0.9948
Significant Blending Terms						Significant Blending Terms						Significant Blending Terms
Term	Estimate	t Ratio	p-value	adj p-val		Term	Estimate	t Ratio	p-value	adj p-val		Term	Estimate	t Ratio	p-value	adj p-val
Pbivia(Mixture)	0.998856	32.59	<.0001	<0.0062		Pbivia(Mixture)	0.99667	46.12	<.0001	<0.0062		Pbivia(Mixture)	0.994822	31.52	<.0001	<0.0062
Avaginae*Pbivia	1.57737	13.79	<.0001	<0.0062		Pbivia*Samnii	-1.2071	-11.49	<.0001	<0.0062		Pbivia*Samnii	-0.828762	-5.4	<.0001	<0.0062
Pbivia*GroupBStrep	1.95829	13.69	<.0001	<0.0062		Liners*Pbivia	-1.03192	-9.82	<.0001	<0.0062		Gvaginalis*Pbivia*GroupBStrep	-4.805	-4.5	0.0003	0.0186
Gvaginalis*Pbivia	1.89313	12.71	<.0001	<0.0062		Lcrispatus*Pbivia	1.02359	9.72	<.0001	<0.0062		Liners*Pbivia*GroupBStrep	-1.97931	-2.22	0.0399	1
Gvaginalis*Pbivia*Samnii	-6.65078	-6.77	<.0001	<0.0062		Avaginae*Pbivia	-0.482143	-5.98	<.0001	<0.0062		Pbivia*Samnii*GroupBStrep	2.32469	2.18	0.044	1
Lcrispatus*Pbivia	0.953203	6.38	<.0001	<0.0062		Gvaginalis*Pbivia	0.614821	5.85	<.0001	<0.0062
Pbivia*Samnii*GroupBStrep	-5.76873	-5.56	<.0001	<0.0062		Lcrispatus*Pbivia*Samnii	-3.74603	-5.26	<.0001	<0.0062
Liners*Pbivia	-0.823519	-5.53	<.0001	<0.0062		Gvaginalis*Liners*Pbivia	-2.1361	-3.08	0.0068	0.4216
Avaginae*Pbivia*Samnii	-5.29569	-5.25	<.0001	<0.0062		Pbivia*GroupBStrep	0.306415	3.04	0.0074	0.4588
Liners*Pbivia*GroupBStrep	-4.46201	-5.16	<.0001	<0.0062		Gvaginalis*Avaginae*Pbivia	-1.76179	-2.48	0.024	1
Lcrispatus*Pbivia*Samnii	-4.55373	-4.51	0.0003	0.0186		Liners*Pbivia*Samnii	1.52277	2.2	0.0422	1
Pbivia*Samnii	-0.665136	-4.46	0.0003	0.0186
Gvaginalis*Pbivia*GroupBStrep	4.62859	4.46	0.0003	0.0186
Gvaginalis*Liners*Pbivia	-4.22002	-4.29	0.0005	0.031
Lcrispatus*Liners*Pbivia	-3.95118	-3.91	0.0011	0.0682
Avaginae*Pbivia*GroupBStrep	3.73801	3.72	0.0017	0.1054
Avaginae*Liners*Pbivia	-3.52462	-3.5	0.0028	0.1736
Gvaginalis*Avaginae*Pbivia	3.25919	3.23	0.0049	0.3038

## Sheet: Sheet6
Sneathia amnii
Experiment 1						Experiment 2						Experiment 3
Rsquare=0.9989						Rsquare=0.9993						Rsquare=0.9956
Significant Blending Terms						Significant Blending Terms						Significant Blending Terms
Term	Estimate	t Ratio	p-value	adj p-val		Term	Estimate	t Ratio	p-value	adj p-val		Term	Estimate	t Ratio	p-value	adj p-val
Samnii(Mixture)	0.99869	37.74	<.0001	<0.0062		Samnii(Mixture)	0.99916	54.44	<.0001	<0.0062		Samnii(Mixture)	0.998616	29.37	<.0001	<0.0062
Samnii*GroupBStrep	1.96664	15.93	<.0001	<0.0062		Lcrispatus*Samnii	1.38622	18.94	<.0001	<0.0062		Pbivia*Samnii	0.877289	5.31	<.0001	<0.0062
Lcrispatus*Samnii	1.65894	15.72	<.0001	<0.0062		Gvaginalis*Samnii	1.62121	18.17	<.0001	<0.0062		Gvaginalis*Samnii	0.82649	5	0.0001	0.0062
Gvaginalis*Samnii	1.95712	15.21	<.0001	<0.0062		Pbivia*Samnii	1.16254	13.03	<.0001	<0.0062		Lcrispatus*Samnii	0.444709	3.28	0.0044	0.2728
Avaginae*Samnii	1.72597	13.98	<.0001	<0.0062		Samnii*GroupBStrep	1.10632	12.92	<.0001	<0.0062		Pbivia*Samnii*GroupBStrep	-2.7446	-2.38	0.0291	1
Gvaginalis*Samnii*GroupBStrep	5.54701	7.44	<.0001	<0.0062		Gvaginalis*Lcrispatus*Samnii	4.38171	7.25	<.0001	<0.0062
Pbivia*Samnii	0.700775	5.45	<.0001	<0.0062		Lcrispatus*Pbivia*Samnii	4.15196	6.87	<.0001	<0.0062
Gvaginalis*Lcrispatus*Samnii	4.60835	5.28	<.0001	<0.0062		Avaginae*Samnii*GroupBStrep	4.10335	6.62	<.0001	<0.0062
Avaginae*Samnii*GroupBStrep	4.39394	4.91	0.0001	0.0062		Gvaginalis*Samnii*GroupBStrep	3.21347	6.21	<.0001	<0.0062
Gvaginalis*Avaginae*Samnii	4.08481	4.56	0.0003	0.0186		Avaginae*Lcrispatus	0.463583	5.41	<.0001	<0.0062
Lcrispatus*Samnii*GroupBStrep	3.69537	4.38	0.0004	0.0248		Gvaginalis*Avaginae*Samnii	2.87334	4.62	0.0002	0.0124
Avaginae*Lcrispatus*Samnii	3.093	4.33	0.0005	0.031		Avaginae*Lcrispatus*Samnii	2.17429	4.39	0.0004	0.0248
Gvaginalis*Pbivia*Samnii	3.42718	4.04	0.0009	0.0558		Avaginae*Liners*Samnii	2.6561	4.27	0.0005	0.031
Avaginae*Pbivia*Samnii	3.19421	3.67	0.0019	0.1178		Liners*Samnii	0.361231	4.05	0.0008	0.0496
Lcrispatus*Pbivia*Samnii	3.11108	3.57	0.0024	0.1488		Lcrispatus*Samnii*GroupBStrep	2.11896	3.62	0.0021	0.1302
Gvaginalis*Liners*Samnii	-2.93906	-3.46	0.003	0.186		Avaginae*Samnii	0.309624	3.62	0.0021	0.1302
Pbivia*Samnii*GroupBStrep	2.56045	2.86	0.0109	0.6758		Liners*Pbivia*Samnii	-1.99648	-3.39	0.0035	0.217
						Lcrispatus*Liners*Samnii	-1.88313	-3.21	0.0051	0.3162
						Avaginae*Lcrispatus*GroupBStrep	-1.80894	-3	0.008	0.496
						Avaginae*Lcrispatus*Liners	-1.47826	-2.45	0.0254	1
						Avaginae*Lcrispatus*Pbivia	-1.47717	-2.45	0.0255	1
						Gvaginalis*Avaginae*Lcrispatus	-1.2395	-2.4	0.0283	1

## Sheet: Sheet7
Streptococcus agalactiae
Experiment 1						Experiment 2						Experiment 3
Rsquare=0.9993						Rsquare=0.9991						Rsquare=0.9962
Significant Blending Terms						Significant Blending Terms						Significant Blending Terms
Term	Estimate	t Ratio	p-value	adj p-val		Term	Estimate	t Ratio	p-value	adj p-val		Term	Estimate	t Ratio	p-value	adj p-val
GroupBStrep(Mixture)	0.988209	156.38	<.0001	<0.0062		GroupBStrep(Mixture)	0.961838	102.17	<.0001	<0.0062		GroupBStrep(Mixture)	0.998804	47.86	<.0001	<0.0062
Lcrispatus*GroupBStrep	-1.69284	-50.78	<.0001	<0.0062		Liners*GroupBStrep	-1.30246	-20.97	<.0001	<0.0062		Avaginae*Lcrispatus*GroupBStrep	-3.05655	-3.16	0.0058	0.3596
Samnii*GroupBStrep	-1.94412	-46.63	<.0001	<0.0062		Samnii*GroupBStrep	-1.03548	-16.67	<.0001	<0.0062		Avaginae*Liners*GroupBStrep	-2.59517	-3.13	0.0061	0.3782
Liners*GroupBStrep	-1.9432	-46.61	<.0001	<0.0062		Avaginae*GroupBStrep	-0.963853	-16.28	<.0001	<0.0062		Samnii*GroupBStrep	-0.336332	-2.44	0.0258	1
Pbivia*GroupBStrep	-1.90424	-45.68	<.0001	<0.0062		Lcrispatus*GroupBStrep	0.678262	13.66	<.0001	<0.0062		Lcrispatus*Liners*GroupBStrep	-2.29099	-2.44	0.0261	1
Avaginae*GroupBStrep	-1.53471	-38.61	<.0001	<0.0062		Gvaginalis*Samnii*GroupBStrep	-2.77631	-7.4	<.0001	<0.0062		Gvaginalis*Pbivia*GroupBStrep	2.42825	2.43	0.0265	1
Gvaginalis*GroupBStrep	-1.09684	-26.31	<.0001	<0.0062		Gvaginalis*GroupBStrep	0.454603	7.32	<.0001	<0.0062		Avaginae*GroupBStrep	0.309178	2.35	0.0308	1
Liners*Samnii*GroupBStrep	2.84623	11.3	<.0001	<0.0062		Pbivia*GroupBStrep	-0.441968	-7.12	<.0001	<0.0062
Liners*Pbivia*GroupBStrep	2.76424	10.98	<.0001	<0.0062		Lcrispatus*Liners*GroupBStrep	-2.74858	-6.48	<.0001	<0.0062
Pbivia*Samnii*GroupBStrep	2.74776	9.08	<.0001	<0.0062		Gvaginalis*Lcrispatus*GroupBStrep	2.15652	4.93	0.0001	0.0062
Gvaginalis*Avaginae*GroupBStrep	2.09874	8.36	<.0001	<0.0062		Lcrispatus*Samnii*GroupBStrep	-1.97292	-4.65	0.0002	0.0124
Lcrispatus*Pbivia*GroupBStrep	2.37906	8.1	<.0001	<0.0062		Gvaginalis*Liners*GroupBStrep	-1.85118	-4.11	0.0007	0.0434
Lcrispatus*Liners*GroupBStrep	2.19194	7.7	<.0001	<0.0062		Avaginae*Liners*GroupBStrep	1.03479	2.77	0.0132	0.8184
Lcrispatus*Samnii*GroupBStrep	2.17898	7.65	<.0001	<0.0062		Liners*Samnii*GroupBStrep	0.956649	2.55	0.0207	1
Avaginae*Liners*GroupBStrep	1.73841	6.92	<.0001	<0.0062		Avaginae*Pbivia*GroupBStrep	1.01741	2.33	0.0324	1
Avaginae*Pbivia*GroupBStrep	1.82706	6.23	<.0001	<0.0062
Avaginae*Samnii*GroupBStrep	1.75531	5.81	<.0001	<0.0062
Avaginae*Lcrispatus*GroupBStrep	1.67633	5.72	<.0001	<0.0062
Gvaginalis*Lcrispatus*GroupBStrep	0.847207	2.88	0.0103	0.6386
