# Supplementary material for: The truth about metagenomics: quantifying and counteracting bias in 16S rRNA studies
Source: BMC Microbiol. 2015 Mar 21;15:66. doi: 10.1186/s12866-015-0351-6 (PMC4433096; doi:10.1186/s12866-015-0351-6)
Supplement: Additional file 6 — JMP Scripting Language file. Script for fitting mixture effect models for the experiments mixing equal amounts of cells, DNA, and PCR product. [file 12866_2015_351_MOESM6_ESM.zip]

Archive with 1 entries (1 files):
- 9416832081429894_add6.jsl
