# Supplementary material for: The truth about metagenomics: quantifying and counteracting bias in 16S rRNA studies
Source: BMC Microbiol. 2015 Mar 21;15:66. doi: 10.1186/s12866-015-0351-6 (PMC4433096; doi:10.1186/s12866-015-0351-6)
Supplement: Additional file 6 — JMP Scripting Language file. Script for fitting mixture effect models for the experiments mixing equal amounts of cells, DNA, and PCR product. [file 12866_2015_351_MOESM6_ESM.zip › 9416832081429894_add6.jsl]

Fit Model(
	Y(
		:Gardnerella.vaginalis,
		:Atopobium.vaginae,
		:Lactobacillus.crispatus_cluster,
		:Lactobacillus.iners,
		:Prevotella.bivia,
		:Sneathia.amnii,
		:Streptococcus.agalactiae
	),
	Effects(
		:G. vaginalis & Mixture,
		:A. vaginae & Mixture,
		:L. crispatus & Mixture,
		:L. iners & Mixture,
		:P. bivia & Mixture,
		:S. amnii & Mixture,
		:GroupBStrep & Mixture,
		:G. vaginalis * :A. vaginae,
		:G. vaginalis * :L. crispatus,
		:G. vaginalis * :L. iners,
		:G. vaginalis * :P. bivia,
		:G. vaginalis * :S. amnii,
		:G. vaginalis * :GroupBStrep,
		:A. vaginae * :L. crispatus,
		:A. vaginae * :L. iners,
		:A. vaginae * :P. bivia,
		:A. vaginae * :S. amnii,
		:A. vaginae * :GroupBStrep,
		:L. crispatus * :L. iners,
		:L. crispatus * :P. bivia,
		:L. crispatus * :S. amnii,
		:L. crispatus * :GroupBStrep,
		:L. iners * :P. bivia,
		:L. iners * :S. amnii,
		:L. iners * :GroupBStrep,
		:P. bivia * :S. amnii,
		:P. bivia * :GroupBStrep,
		:S. amnii * :GroupBStrep,
		:G. vaginalis * :A. vaginae * :L. crispatus,
		:G. vaginalis * :A. vaginae * :L. iners,
		:G. vaginalis * :A. vaginae * :P. bivia,
		:G. vaginalis * :A. vaginae * :S. amnii,
		:G. vaginalis * :A. vaginae * :GroupBStrep,
		:G. vaginalis * :L. crispatus * :L. iners,
		:G. vaginalis * :L. crispatus * :P. bivia,
		:G. vaginalis * :L. crispatus * :S. amnii,
		:G. vaginalis * :L. crispatus * :GroupBStrep,
		:G. vaginalis * :L. iners * :P. bivia,
		:G. vaginalis * :L. iners * :S. amnii,
		:G. vaginalis * :L. iners * :GroupBStrep,
		:G. vaginalis * :P. bivia * :S. amnii,
		:G. vaginalis * :P. bivia * :GroupBStrep,
		:G. vaginalis * :S. amnii * :GroupBStrep,
		:A. vaginae * :L. crispatus * :L. iners,
		:A. vaginae * :L. crispatus * :P. bivia,
		:A. vaginae * :L. crispatus * :S. amnii,
		:A. vaginae * :L. crispatus * :GroupBStrep,
		:A. vaginae * :L. iners * :P. bivia,
		:A. vaginae * :L. iners * :S. amnii,
		:A. vaginae * :L. iners * :GroupBStrep,
		:A. vaginae * :P. bivia * :S. amnii,
		:A. vaginae * :P. bivia * :GroupBStrep,
		:A. vaginae * :S. amnii * :GroupBStrep,
		:L. crispatus * :L. iners * :P. bivia,
		:L. crispatus * :L. iners * :S. amnii,
		:L. crispatus * :L. iners * :GroupBStrep,
		:L. crispatus * :P. bivia * :S. amnii,
		:L. crispatus * :P. bivia * :GroupBStrep,
		:L. crispatus * :S. amnii * :GroupBStrep,
		:L. iners * :P. bivia * :S. amnii,
		:L. iners * :P. bivia * :GroupBStrep,
		:L. iners * :S. amnii * :GroupBStrep,
		:P. bivia * :S. amnii * :GroupBStrep
	),
	No Intercept,
	Center Polynomials( 0 ),
	Personality( Standard Least Squares ),
	Emphasis( Effect Screening ),
	Run(
		Profiler(
			1,
			Confidence Intervals( 1 ),
			Term Value(
				G. vaginalis( 0.135863095238095, Lock( 0 ), Show( 1 ) ),
				A. vaginae( 0.151488095238095, Lock( 0 ), Show( 1 ) ),
				L. crispatus( 0.147321428571428, Lock( 0 ), Show( 1 ) ),
				L. iners( 0.137946428571428, Lock( 0 ), Show( 1 ) ),
				P. bivia( 0.133779761904762, Lock( 0 ), Show( 1 ) ),
				S. amnii( 0.137946428571428, Lock( 0 ), Show( 1 ) ),
				GroupBStrep( 0.155654761904762, Lock( 0 ), Show( 1 ) )
			)
		),
		:Gardnerella.vaginalis << {Sorted Estimates( 1 ),
		Plot Actual by Predicted( 1 ), Plot Regression( 0 ),
		Plot Residual by Predicted( 0 ), Plot Effect Leverage( 0 )},
		:Atopobium.vaginae << {Sorted Estimates( 1 ), Plot Actual by Predicted( 1 ),
		Plot Regression( 0 ), Plot Residual by Predicted( 0 ),
		Plot Effect Leverage( 0 )},
		:Lactobacillus.crispatus_cluster << {Sorted Estimates( 1 ),
		Plot Actual by Predicted( 0 ), Plot Regression( 0 ),
		Plot Residual by Predicted( 0 ), Plot Effect Leverage( 0 )},
		:Lactobacillus.iners << {Sorted Estimates( 1 ),
		Plot Actual by Predicted( 0 ), Plot Regression( 0 ),
		Plot Residual by Predicted( 0 ), Plot Effect Leverage( 0 )},
		:Prevotella.bivia << {Sorted Estimates( 1 ), Plot Actual by Predicted( 1 ),
		Plot Regression( 0 ), Plot Residual by Predicted( 0 ),
		Plot Effect Leverage( 0 )},
		:Sneathia.amnii << {Sorted Estimates( 1 ), Plot Actual by Predicted( 1 ),
		Plot Regression( 0 ), Plot Residual by Predicted( 0 ),
		Plot Effect Leverage( 0 )},
		:Streptococcus.agalactiae << {Sorted Estimates( 1 ),
		Plot Actual by Predicted( 0 ), Plot Regression( 0 ),
		Plot Residual by Predicted( 0 ), Plot Effect Leverage( 0 )}
	)
)
