# Supplementary material for: The truth about metagenomics: quantifying and counteracting bias in 16S rRNA studies
Source: BMC Microbiol. 2015 Mar 21;15:66. doi: 10.1186/s12866-015-0351-6 (PMC4433096; doi:10.1186/s12866-015-0351-6)
Supplement: Additional file 8 — Taxonomic classification of reads. Taxonomic classification of reads from experiments mixing equal amounts of cells, DNA, and PCR product. This file is the output of the STIRRUPS [38] pipeline. [file 12866_2015_351_MOESM8_ESM.txt]

TRUTH1_10_A-10|Sneathia amnii|AT|"Fusobacteriales"|0.82|2|0.0133806114939453|98.3
TRUTH1_10_A-10|Sneathia amnii|AT|Sneathia|0.978689669060753|14897|99.6654847126514|99.1835403101319
TRUTH1_10_A-10|Sneathia amnii|AT|"Leptotrichiaceae"|0.969375|48|0.321134675854687|99.1145833333333
TRUTH1_10_A-10|Lactobacillus crispatus_cluster|AT|"Firmicutes"|0.83|1|0.00969932104752667|97.7
TRUTH1_10_A-10|Lactobacillus crispatus_cluster|AT|Lactobacillus|0.998940879526252|10301|99.9127061105723|99.3794777206088
TRUTH1_10_A-10|Lactobacillus crispatus_cluster|AT|Bacteria|0.97|1|0.00969932104752667|97.3
TRUTH1_10_A-10|Lactobacillus crispatus_cluster|AT|Lactobacillaceae|0.815|2|0.0193986420950533|97.1
TRUTH1_10_A-10|Lactobacillus crispatus_cluster|AT|"Lactobacillales"|0.896666666666667|3|0.02909796314258|97.2666666666667
TRUTH1_10_A-10|Lactobacillus crispatus_cluster|AT|"Bacilli"|0.825|2|0.0193986420950533|97.7
TRUTH1_10_A-10|Atopobium vaginae|AT|Atopobium|0.999834630350195|1028|100|99.3614785992216
TRUTH1_10_A-10|Sneathia amnii|BT|"Fusobacteriales"|0.83875|8|1.08548168249661|93.725
TRUTH1_10_A-10|Sneathia amnii|BT|Bacteria|0.997708333333333|96|13.0257801899593|87.43125
TRUTH1_10_A-10|Sneathia amnii|BT|Sneathia|0.919219015280137|589|79.9185888738128|90.0779286926996
TRUTH1_10_A-10|Sneathia amnii|BT|"Leptotrichiaceae"|0.866136363636364|44|5.97014925373134|87.575
TRUTH1_10_A-10|Lactobacillus crispatus_cluster|BT|"Firmicutes"|0.842727272727273|22|4.6908315565032|91.2590909090909
TRUTH1_10_A-10|Lactobacillus crispatus_cluster|BT|Lactobacillus|0.914161849710983|173|36.8869936034115|95.6121387283236
TRUTH1_10_A-10|Lactobacillus crispatus_cluster|BT|Bacteria|0.990625|144|30.7036247334755|89.8847222222222
TRUTH1_10_A-10|Lactobacillus crispatus_cluster|BT|Sneathia|0.892452830188679|53|11.3006396588486|87.4
TRUTH1_10_A-10|Lactobacillus crispatus_cluster|BT|Lactobacillaceae|0.811428571428571|7|1.49253731343284|95.4285714285714
TRUTH1_10_A-10|Lactobacillus crispatus_cluster|BT|"Lactobacillales"|0.865111111111111|45|9.59488272921109|94.22
TRUTH1_10_A-10|Lactobacillus crispatus_cluster|BT|"Leptotrichiaceae"|0.831111111111111|9|1.91897654584222|90.8222222222222
TRUTH1_10_A-10|Lactobacillus crispatus_cluster|BT|"Bacilli"|0.834375|16|3.41151385927505|94.48125
TRUTH1_10_A-10|Atopobium vaginae|BT|Actinobacteria|0.81|1|0.675675675675676|84.4
TRUTH1_10_A-10|Atopobium vaginae|BT|Bacteria|0.993846153846154|13|8.78378378378378|87.0153846153846
TRUTH1_10_A-10|Atopobium vaginae|BT|Atopobium|0.981343283582089|134|90.5405405405405|92.0305970149254
TRUTH1_10_A-10|Mobiluncus mulieris|AT|Mobiluncus|1|3|100|99.8666666666667
TRUTH1_10_A-10|No Hit|BT|Bacteria|0.97|2|100|0
TRUTH1_10_A-10|Lactobacillus iners|AT|Lactobacillus|1|2|100|99.35
TRUTH1_10_A-10|Streptococcus agalactiae|AT|Streptococcus|1|2|100|99.25
TRUTH1_10_A-10|Prevotella bivia|AT|Prevotella|1|1|100|98.4
TRUTH1_10_A-10|Lactobacillus amylolyticus_hamsteri|BT|Bacteria|0.95|1|100|59.8
TRUTH1_10_A-10|Fusobacterium cluster48|BT|Fusobacterium|1|1|100|94.9
TRUTH1_10_A-10|Lactobacillus crispatus_type1|BT|Bacteria|1|1|100|87
TRUTH1_28_B-8|Lactobacillus crispatus_cluster|AT|"Firmicutes"|0.85|2|0.00919159887862494|97.8
TRUTH1_28_B-8|Lactobacillus crispatus_cluster|AT|Lactobacillus|0.998824503311264|21744|99.9310630084103|99.4735651214263
TRUTH1_28_B-8|Lactobacillus crispatus_cluster|AT|Bacteria|0.993333333333333|3|0.0137873983179374|97.5333333333333
TRUTH1_28_B-8|Lactobacillus crispatus_cluster|AT|Lactobacillaceae|0.83|4|0.0183831977572499|97.45
TRUTH1_28_B-8|Lactobacillus crispatus_cluster|AT|"Lactobacillales"|0.833333333333333|3|0.0137873983179374|97.4333333333333
TRUTH1_28_B-8|Lactobacillus crispatus_cluster|AT|"Bacilli"|0.836666666666667|3|0.0137873983179374|97.4666666666667
TRUTH1_28_B-8|Lactobacillus crispatus_cluster|BT|Root|1|2|0.529100529100529|56.2
TRUTH1_28_B-8|Lactobacillus crispatus_cluster|BT|"Firmicutes"|0.841923076923077|26|6.87830687830688|92.4807692307692
TRUTH1_28_B-8|Lactobacillus crispatus_cluster|BT|Lactobacillus|0.923225806451613|186|49.2063492063492|96.0876344086021
TRUTH1_28_B-8|Lactobacillus crispatus_cluster|BT|Bacteria|0.971971830985915|71|18.7830687830688|85.2718309859155
TRUTH1_28_B-8|Lactobacillus crispatus_cluster|BT|Lactobacillaceae|0.815714285714286|14|3.7037037037037|95.7785714285714
TRUTH1_28_B-8|Lactobacillus crispatus_cluster|BT|"Lactobacillales"|0.886470588235294|51|13.4920634920635|94.9470588235294
TRUTH1_28_B-8|Lactobacillus crispatus_cluster|BT|"Bacilli"|0.841428571428572|28|7.40740740740741|92.2714285714286
TRUTH1_28_B-8|Sneathia amnii|AT|Sneathia|0.964285714285714|7|100|99.0714285714286
TRUTH1_28_B-8|Sneathia amnii|BT|Bacteria|1|1|16.6666666666667|87.7
TRUTH1_28_B-8|Sneathia amnii|BT|Sneathia|0.932|5|83.3333333333333|92
TRUTH1_28_B-8|Pseudomonas gessardii|AT|Pseudomonas|1|5|100|97.34
TRUTH1_28_B-8|Prevotella bivia|AT|Prevotella|1|1|100|100
TRUTH1_28_B-8|Fusobacterium cluster48|BT|Fusobacterium|1|1|100|96.2
TRUTH1_28_B-8|No Hit|BT|Bacteria|0.93|1|100|0
TRUTH1_28_B-8|Streptococcus agalactiae|AT|Streptococcus|1|1|100|98.9
TRUTH1_28_B-8|Lactobacillus iners|BT|"Firmicutes"|0.81|1|100|96.5
TRUTH1_16_A-16|Lactobacillus iners|AT|"Firmicutes"|0.856666666666667|3|0.0779423226812159|97.9
TRUTH1_16_A-16|Lactobacillus iners|AT|Lactobacillus|0.997165663438885|3821|99.272538321642|99.4562941638289
TRUTH1_16_A-16|Lactobacillus iners|AT|Bacteria|0.995|2|0.0519615484541439|97.1
TRUTH1_16_A-16|Lactobacillus iners|AT|Lactobacillaceae|0.844166666666667|12|0.311769290724864|97.85
TRUTH1_16_A-16|Lactobacillus iners|AT|"Lactobacillales"|0.87|3|0.0779423226812159|97.5666666666667
TRUTH1_16_A-16|Lactobacillus iners|AT|"Bacilli"|0.84125|8|0.207846193816576|98.1
TRUTH1_16_A-16|Sneathia amnii|AT|Sneathia|0.978481118881093|3575|99.5821727019499|99.2301258741256
TRUTH1_16_A-16|Sneathia amnii|AT|"Leptotrichiaceae"|0.939333333333333|15|0.417827298050139|98.88
TRUTH1_16_A-16|Sneathia amnii|BT|Bacteria|0.995|4|3.33333333333333|85.625
TRUTH1_16_A-16|Sneathia amnii|BT|Sneathia|0.925769230769231|104|86.6666666666667|90.3653846153846
TRUTH1_16_A-16|Sneathia amnii|BT|"Leptotrichiaceae"|0.9375|12|10|90.7333333333333
TRUTH1_16_A-16|Lactobacillus iners|BT|"Firmicutes"|0.832941176470588|17|15.0442477876106|89.0588235294118
TRUTH1_16_A-16|Lactobacillus iners|BT|Lactobacillus|0.9192|25|22.1238938053097|96.092
TRUTH1_16_A-16|Lactobacillus iners|BT|Bacteria|0.979705882352941|34|30.0884955752212|85.1323529411765
TRUTH1_16_A-16|Lactobacillus iners|BT|Lactobacillaceae|0.845555555555556|9|7.9646017699115|95.3444444444444
TRUTH1_16_A-16|Lactobacillus iners|BT|"Lactobacillales"|0.883333333333333|9|7.9646017699115|93.2555555555556
TRUTH1_16_A-16|Lactobacillus iners|BT|"Leptotrichiaceae"|0.84|1|0.884955752212389|90
TRUTH1_16_A-16|Lactobacillus iners|BT|"Bacilli"|0.824444444444444|18|15.929203539823|90.0166666666666
TRUTH1_16_A-16|Streptococcus agalactiae|AT|Streptococcus|0.995|4|100|98.475
TRUTH1_16_A-16|No Hit|BT|Bacteria|0.84|1|100|0
TRUTH1_16_A-16|Lactobacillus crispatus_cluster|AT|Lactobacillus|0.88|1|100|97.5
TRUTH1_16_A-16|Pseudomonas gessardii|AT|Pseudomonas|0.98|1|100|98.8
TRUTH1_16_A-16|Mobiluncus mulieris|AT|Mobiluncus|1|1|100|99.8
TRUTH1_26_B-6|Prevotella bivia|AT|"Prevotellaceae"|0.8|1|0.00929281665272744|97.6
TRUTH1_26_B-6|Prevotella bivia|AT|Prevotella|0.999618959107803|10760|99.9907071833473|99.6628066914533
TRUTH1_26_B-6|Streptococcus agalactiae|AT|Streptococcus|0.999712407559573|1217|100|99.0497945768276
TRUTH1_26_B-6|Gardnerella vaginalis|AT|Gardnerella|0.999950347567031|1007|100|99.0759682224424
TRUTH1_26_B-6|Prevotella bivia|BT|"Firmicutes"|0.82|1|0.512820512820513|82.5
TRUTH1_26_B-6|Prevotella bivia|BT|"Bacteroidales"|0.854|10|5.12820512820513|90.21
TRUTH1_26_B-6|Prevotella bivia|BT|Gardnerella|0.9|1|0.512820512820513|83.5
TRUTH1_26_B-6|Prevotella bivia|BT|Bacteria|0.950555555555555|18|9.23076923076923|77.6222222222222
TRUTH1_26_B-6|Prevotella bivia|BT|"Prevotellaceae"|0.872|15|7.69230769230769|88.6866666666667
TRUTH1_26_B-6|Prevotella bivia|BT|Bifidobacteriaceae|0.84|1|0.512820512820513|82.8
TRUTH1_26_B-6|Prevotella bivia|BT|"Bacteroidetes"|0.850909090909091|11|5.64102564102564|78.5181818181818
TRUTH1_26_B-6|Prevotella bivia|BT|Prevotella|0.952971014492753|138|70.7692307692308|95.1528985507246
TRUTH1_26_B-6|Gardnerella vaginalis|BT|Gardnerella|0.996946107784431|167|100|93.2215568862275
TRUTH1_26_B-6|Streptococcus agalactiae|BT|"Firmicutes"|0.86|1|1.78571428571429|93.4
TRUTH1_26_B-6|Streptococcus agalactiae|BT|Bacteria|0.989230769230769|13|23.2142857142857|83.8846153846154
TRUTH1_26_B-6|Streptococcus agalactiae|BT|"Prevotellaceae"|0.97|1|1.78571428571429|82.1
TRUTH1_26_B-6|Streptococcus agalactiae|BT|Streptococcus|0.96|40|71.4285714285714|95.7175
TRUTH1_26_B-6|Streptococcus agalactiae|BT|"Lactobacillales"|0.89|1|1.78571428571429|87.2
TRUTH1_26_B-6|Lactobacillus crispatus_cluster|AT|Lactobacillus|1|3|100|99.7333333333333
TRUTH1_26_B-6|Lactobacillus crispatus_cluster|BT|Lactobacillus|0.98|2|100|94.8
TRUTH1_26_B-6|Pseudomonas gessardii|AT|Pseudomonas|1|2|100|98.35
TRUTH1_26_B-6|Caulobacteraceae cluster34|AT|Brevundimonas|1|1|100|99.8
TRUTH1_26_B-6|Lactobacillus iners|AT|Lactobacillus|1|1|100|99.6
TRUTH1_26_B-6|Bifidobacterium asteroides_coryneforme_indicum|BT|Actinobacteridae|0.82|1|100|72.4
TRUTH1_26_B-6|Bifidobacterium cuniculi|BT|Bifidobacteriaceae|0.88|1|100|70.2
TRUTH1_26_B-6|Aerococcus christensenii|BT|Bacteria|1|1|100|85.9
TRUTH1_26_B-6|Bosea cluster53|BT|Methylobacterium|1|1|100|94.2
TRUTH1_24_B-4|Sneathia amnii|AT|"Fusobacteriales"|0.93|1|0.00607754953202869|97.2
TRUTH1_24_B-4|Sneathia amnii|AT|Bacteria|1|1|0.00607754953202869|97.8
TRUTH1_24_B-4|Sneathia amnii|AT|Sneathia|0.979098290598147|16380|99.5502613346299|99.0603418803436
TRUTH1_24_B-4|Sneathia amnii|AT|"Leptotrichiaceae"|0.959861111111111|72|0.437583566306065|98.8458333333333
TRUTH1_24_B-4|Streptococcus agalactiae|AT|Streptococcus|0.999801324503311|906|100|99.0886313465781
TRUTH1_24_B-4|Gardnerella vaginalis|AT|Gardnerella|0.999951690821256|621|100|99.1491143317227
TRUTH1_24_B-4|Sneathia amnii|BT|"Fusobacteriales"|0.8475|4|0.814663951120163|92.85
TRUTH1_24_B-4|Sneathia amnii|BT|Bacteria|0.992142857142857|42|8.55397148676171|85.4190476190476
TRUTH1_24_B-4|Sneathia amnii|BT|Sneathia|0.922230392156863|408|83.0957230142566|90.6313725490197
TRUTH1_24_B-4|Sneathia amnii|BT|"Leptotrichiaceae"|0.892972972972973|37|7.53564154786151|90.7837837837838
TRUTH1_24_B-4|Gardnerella vaginalis|BT|Gardnerella|0.997816901408451|142|100|93.0584507042254
TRUTH1_24_B-4|Streptococcus agalactiae|BT|Bacteria|0.999473684210526|19|26.3888888888889|89.0315789473684
TRUTH1_24_B-4|Streptococcus agalactiae|BT|Sneathia|0.87|10|13.8888888888889|87.05
TRUTH1_24_B-4|Streptococcus agalactiae|BT|Streptococcus|0.9645|40|55.5555555555556|94.5725
TRUTH1_24_B-4|Streptococcus agalactiae|BT|"Lactobacillales"|0.8|1|1.38888888888889|92.7
TRUTH1_24_B-4|Streptococcus agalactiae|BT|"Leptotrichiaceae"|0.815|2|2.77777777777778|88.15
TRUTH1_24_B-4|Prevotella bivia|AT|Prevotella|1|2|100|99.9
TRUTH1_24_B-4|Sneathia OTU65|BT|Sneathia|0.93|1|100|72.2
TRUTH1_24_B-4|Lactobacillus iners|AT|Lactobacillus|1|1|100|99.6
TRUTH1_24_B-4|Comamonadaceae cluster57|BT|Pelomonas|0.97|1|100|91
TRUTH1_24_B-4|Atopobium vaginae|AT|Atopobium|1|1|100|100
TRUTH1_24_B-4|Pseudomonas gessardii|AT|Pseudomonas|1|1|100|98.1
TRUTH1_8_A-8|Gardnerella vaginalis|AT|Gardnerella|0.999942546114303|3307|100|99.1460235863337
TRUTH1_8_A-8|Streptococcus agalactiae|AT|Streptococcus|0.999846248462484|3252|100|99.0746309963102
TRUTH1_8_A-8|Gardnerella vaginalis|BT|Gardnerella|0.999827089337176|347|100|95.0023054755043
TRUTH1_8_A-8|Streptococcus agalactiae|BT|"Firmicutes"|0.82|2|2.63157894736842|86.65
TRUTH1_8_A-8|Streptococcus agalactiae|BT|Bacteria|0.983333333333333|3|3.94736842105263|80.4666666666667
TRUTH1_8_A-8|Streptococcus agalactiae|BT|Streptococcus|0.975428571428571|70|92.1052631578947|95.5528571428571
TRUTH1_8_A-8|Streptococcus agalactiae|BT|"Lactobacillales"|0.82|1|1.31578947368421|87.6
TRUTH1_8_A-8|Pseudomonas gessardii|AT|Pseudomonas|1|5|100|98.4
TRUTH1_8_A-8|Prevotella bivia|AT|Prevotella|1|3|100|99.6666666666667
TRUTH1_8_A-8|Methylophilus cluster11|AT|Methylophilus|1|3|100|99.2666666666667
TRUTH1_8_A-8|Gemella OTU86|AT|Gemella|0.96|2|100|98.7
TRUTH1_8_A-8|Atopobium vaginae|AT|Atopobium|1|2|100|99.35
TRUTH1_8_A-8|Sneathia amnii|AT|Sneathia|0.985|2|100|98.7
TRUTH1_8_A-8|Caulobacteraceae cluster34|AT|Caulobacter|1|1|100|99.5
TRUTH1_8_A-8|No Hit|BT|Root|1|1|100|0
TRUTH1_8_A-8|Corynebacterium cluster58|BT|Nocardiaceae|1|1|100|92.7
TRUTH1_8_A-8|Bifidobacterium catenulatum_pseudocatenulatum|BT|Bacteria|0.98|1|100|59.2
TRUTH1_8_A-8|Aerococcus christensenii|AT|Aerococcus|1|1|100|99.8
TRUTH1_8_A-8|Microbacterium paludicola|BT|"Acidimicrobineae"|0.82|1|100|84.7
TRUTH1_8_A-8|Bifidobacterium asteroides_coryneforme_indicum|BT|Gardnerella|0.81|1|100|72.1
TRUTH1_8_A-8|Propionibacterium acnes|AT|Propionibacterium|1|1|100|97.8
TRUTH1_8_A-8|Lactobacillus delbrueckii|BT|Bacillales|0.98|1|100|85.3
TRUTH1_34_B-14|Atopobium vaginae|AT|Coriobacteriaceae|0.99|1|0.0074794315632012|97.7
TRUTH1_34_B-14|Atopobium vaginae|AT|Atopobium|0.999882564140921|13369|99.9925205684368|99.3135088637861
TRUTH1_34_B-14|Atopobium vaginae|BT|Coriobacteriaceae|0.939090909090909|11|3.80622837370242|88.4454545454545
TRUTH1_34_B-14|Atopobium vaginae|BT|Actinobacteria|1|3|1.03806228373702|88.9333333333333
TRUTH1_34_B-14|Atopobium vaginae|BT|Bacteria|0.918|10|3.46020761245675|71.61
TRUTH1_34_B-14|Atopobium vaginae|BT|Atopobium|0.990679245283019|265|91.6955017301038|94.7490566037736
TRUTH1_34_B-14|Pseudomonas gessardii|AT|Pseudomonas|0.996666666666667|9|100|98.2666666666667
TRUTH1_34_B-14|Mobiluncus mulieris|AT|Mobiluncus|1|8|100|99.15
TRUTH1_34_B-14|Sneathia amnii|AT|Sneathia|0.9875|4|100|99.275
TRUTH1_34_B-14|Lactobacillus iners|AT|Lactobacillus|1|3|100|99.2666666666667
TRUTH1_34_B-14|Prevotella bivia|AT|Prevotella|1|2|100|99.8
TRUTH1_34_B-14|Caulobacteraceae cluster34|AT|Brevundimonas|0.99|1|100|99.1
TRUTH1_34_B-14|Pseudomonas gessardii|BT|Pseudomonas|0.97|1|100|96.9
TRUTH1_34_B-14|Clostridium cluster28|BT|Bacteria|1|1|100|79.5
TRUTH1_19_A-19|Lactobacillus iners|AT|"Firmicutes"|0.832857142857143|7|0.0766031954475815|97.7428571428571
TRUTH1_19_A-19|Lactobacillus iners|AT|Lactobacillus|0.997413527208629|9078|99.3434011818779|99.4526327384874
TRUTH1_19_A-19|Lactobacillus iners|AT|Bacteria|0.983333333333333|3|0.0328299409061064|97.5666666666667
TRUTH1_19_A-19|Lactobacillus iners|AT|Lactobacillaceae|0.842173913043478|23|0.251696213613482|98.1173913043478
TRUTH1_19_A-19|Lactobacillus iners|AT|"Lactobacillales"|0.834166666666667|12|0.131319763624425|98.5333333333333
TRUTH1_19_A-19|Lactobacillus iners|AT|"Bacilli"|0.856|15|0.164149704530532|98.8266666666667
TRUTH1_19_A-19|Prevotella bivia|AT|"Prevotellaceae"|0.83|1|0.0230467849734962|97
TRUTH1_19_A-19|Prevotella bivia|AT|"Bacteroidetes"|0.89|1|0.0230467849734962|97.3
TRUTH1_19_A-19|Prevotella bivia|AT|Prevotella|0.999605718238412|4337|99.953906430053|99.6559603412483
TRUTH1_19_A-19|Streptococcus agalactiae|AT|Streptococcus|0.999764957264958|468|100|99.0923076923079
TRUTH1_19_A-19|Lactobacillus iners|BT|"Firmicutes"|0.83125|24|8.60215053763441|87.9083333333333
TRUTH1_19_A-19|Lactobacillus iners|BT|Lactobacillus|0.9261|100|35.84229390681|95.702
TRUTH1_19_A-19|Lactobacillus iners|BT|Bacteria|0.986|65|23.2974910394265|86.7784615384615
TRUTH1_19_A-19|Lactobacillus iners|BT|"Bacteroidetes"|0.835|2|0.716845878136201|88.25
TRUTH1_19_A-19|Lactobacillus iners|BT|Lactobacillaceae|0.835925925925926|27|9.67741935483871|95.4518518518519
TRUTH1_19_A-19|Lactobacillus iners|BT|"Lactobacillales"|0.886216216216216|37|13.2616487455197|92.445945945946
TRUTH1_19_A-19|Lactobacillus iners|BT|"Bacilli"|0.84625|24|8.60215053763441|92.4125
TRUTH1_19_A-19|Prevotella bivia|BT|"Firmicutes"|0.83|1|0.854700854700855|82.9
TRUTH1_19_A-19|Prevotella bivia|BT|"Bacteroidales"|0.8225|4|3.41880341880342|90.05
TRUTH1_19_A-19|Prevotella bivia|BT|Bacteria|0.99|16|13.6752136752137|81.8875
TRUTH1_19_A-19|Prevotella bivia|BT|"Prevotellaceae"|0.864090909090909|22|18.8034188034188|88.4818181818182
TRUTH1_19_A-19|Prevotella bivia|BT|"Bacteroidetes"|0.843333333333333|9|7.69230769230769|84.1444444444444
TRUTH1_19_A-19|Prevotella bivia|BT|Prevotella|0.951076923076923|65|55.5555555555556|94.22
TRUTH1_19_A-19|Streptococcus agalactiae|BT|"Firmicutes"|0.84|1|1.17647058823529|93
TRUTH1_19_A-19|Streptococcus agalactiae|BT|Bacteria|1|5|5.88235294117647|86.84
TRUTH1_19_A-19|Streptococcus agalactiae|BT|Streptococcus|0.968676470588235|68|80|93.7882352941177
TRUTH1_19_A-19|Streptococcus agalactiae|BT|"Lactobacillales"|0.898|10|11.7647058823529|91.05
TRUTH1_19_A-19|Streptococcus agalactiae|BT|"Bacilli"|0.82|1|1.17647058823529|87.7
TRUTH1_19_A-19|Delftia acidovorans_lacustris_tsuruhatensis|AT|Delftia|0.99|2|100|99.6
TRUTH1_19_A-19|Sneathia amnii|AT|Sneathia|0.98|2|100|99.05
TRUTH1_19_A-19|No Hit|BT|Root|1|1|100|0
TRUTH1_19_A-19|Pseudomonas gessardii|AT|Pseudomonas|1|1|100|98.6
TRUTH1_2_A-2|Lactobacillus crispatus_cluster|AT|"Firmicutes"|0.8275|4|0.0176639434753809|98.175
TRUTH1_2_A-2|Lactobacillus crispatus_cluster|AT|Lactobacillus|0.998641729672381|22617|99.8763523956723|99.3854136269253
TRUTH1_2_A-2|Lactobacillus crispatus_cluster|AT|Bacteria|0.98|1|0.00441598586884522|97.3
TRUTH1_2_A-2|Lactobacillus crispatus_cluster|AT|Lactobacillaceae|0.8075|4|0.0176639434753809|97.225
TRUTH1_2_A-2|Lactobacillus crispatus_cluster|AT|"Lactobacillales"|0.858333333333333|12|0.0529918304261426|97.3333333333333
TRUTH1_2_A-2|Lactobacillus crispatus_cluster|AT|"Bacilli"|0.844285714285714|7|0.0309119010819165|97.5571428571428
TRUTH1_2_A-2|Atopobium vaginae|AT|Atopobium|0.999928327645051|2930|100|99.3793856655299
TRUTH1_2_A-2|Gardnerella vaginalis|AT|Gardnerella|0.999951515151515|1650|100|99.1100606060605
TRUTH1_2_A-2|Lactobacillus crispatus_cluster|BT|Lactobacillaceae|0.826666666666667|6|0.963081861958266|94.55
TRUTH1_2_A-2|Lactobacillus crispatus_cluster|BT|"Lactobacillales"|0.867073170731707|82|13.1621187800963|93.6304878048781
TRUTH1_2_A-2|Lactobacillus crispatus_cluster|BT|Lactobacillus|0.919251497005988|334|53.6115569823435|95.8871257485029
TRUTH1_2_A-2|Lactobacillus crispatus_cluster|BT|"Firmicutes"|0.834545454545454|33|5.29695024077047|92.9545454545455
TRUTH1_2_A-2|Lactobacillus crispatus_cluster|BT|Coriobacteriaceae|0.83|1|0.160513643659711|86.3
TRUTH1_2_A-2|Lactobacillus crispatus_cluster|BT|Bacteria|0.976439393939394|132|21.1878009630819|87.0901515151515
TRUTH1_2_A-2|Lactobacillus crispatus_cluster|BT|Gardnerella|0.98|1|0.160513643659711|85.6
TRUTH1_2_A-2|Lactobacillus crispatus_cluster|BT|"Bacilli"|0.837941176470588|34|5.45746388443018|93.2441176470588
TRUTH1_2_A-2|Gardnerella vaginalis|BT|Actinobacteria|1|1|0.34965034965035|89
TRUTH1_2_A-2|Gardnerella vaginalis|BT|Bacteria|0.95|1|0.34965034965035|57
TRUTH1_2_A-2|Gardnerella vaginalis|BT|Gardnerella|0.998586572438163|283|98.9510489510489|93.9166077738516
TRUTH1_2_A-2|Gardnerella vaginalis|BT|Bifidobacteriaceae|0.8|1|0.34965034965035|70.9
TRUTH1_2_A-2|Atopobium vaginae|BT|Coriobacteriaceae|0.83|4|1.54440154440154|85.175
TRUTH1_2_A-2|Atopobium vaginae|BT|Actinobacteria|1|5|1.93050193050193|89.9
TRUTH1_2_A-2|Atopobium vaginae|BT|Bacteria|1|2|0.772200772200772|89.35
TRUTH1_2_A-2|Atopobium vaginae|BT|Gardnerella|0.81|1|0.386100386100386|83.8
TRUTH1_2_A-2|Atopobium vaginae|BT|Atopobium|0.986138211382114|246|94.980694980695|92.1560975609756
TRUTH1_2_A-2|Atopobium vaginae|BT|Bifidobacteriaceae|0.82|1|0.386100386100386|84.4
TRUTH1_2_A-2|Streptococcus agalactiae|AT|Streptococcus|1|4|100|99.25
TRUTH1_2_A-2|Lactobacillus jensenii|BT|Bacteria|1|4|100|85.55
TRUTH1_2_A-2|Fusobacterium cluster48|AT|Fusobacterium|1|3|100|99.2333333333333
TRUTH1_2_A-2|Staphylococcus cluster47|BT|Bacteria|0.87|2|100|69.4
TRUTH1_2_A-2|Pseudomonas gessardii|AT|Pseudomonas|1|2|100|98.1
TRUTH1_2_A-2|Atopobium fossor|BT|Bacteria|0.85|1|100|63.9
TRUTH1_2_A-2|Caulobacteraceae cluster34|AT|Caulobacter|1|1|100|99.8
TRUTH1_2_A-2|Propionibacterium acnes|BT|Propionibacterium|0.99|1|100|96.6
TRUTH1_2_A-2|Prevotella bivia|AT|Prevotella|1|1|100|98.4
TRUTH1_2_A-2|Lactobacillus iners|BT|Lactobacillus|1|1|100|94.4
TRUTH1_2_A-2|Sneathia amnii|AT|Sneathia|1|1|100|99.3
TRUTH1_2_A-2|Propionibacterium acnes|AT|Propionibacterium|1|1|100|99.7
TRUTH1_2_A-2|Mobiluncus mulieris|AT|Mobiluncus|1|1|100|100
TRUTH1_17_A-17|Streptococcus agalactiae|AT|"Firmicutes"|0.88|1|0.00194810254811813|97.6
TRUTH1_17_A-17|Streptococcus agalactiae|AT|Streptococcus|0.999807913346709|51331|99.9980518974519|99.1767898540835
TRUTH1_17_A-17|Streptococcus agalactiae|BT|Streptococcaceae|0.8|1|0.0930232558139535|90.8
TRUTH1_17_A-17|Streptococcus agalactiae|BT|"Firmicutes"|0.835909090909091|22|2.04651162790698|92.4681818181818
TRUTH1_17_A-17|Streptococcus agalactiae|BT|Bacteria|0.961428571428571|56|5.2093023255814|78.6375
TRUTH1_17_A-17|Streptococcus agalactiae|BT|Streptococcus|0.964470954356852|964|89.6744186046512|95.7923236514523
TRUTH1_17_A-17|Streptococcus agalactiae|BT|"Lactobacillales"|0.853571428571429|28|2.6046511627907|92.6714285714286
TRUTH1_17_A-17|Streptococcus agalactiae|BT|"Bacilli"|0.815|4|0.372093023255814|89.65
TRUTH1_17_A-17|Pseudomonas gessardii|AT|Pseudomonas|0.999315068493151|73|100|98.027397260274
TRUTH1_17_A-17|Methylobacillus flagellatus_glycogenes|AT|Methylobacillus|0.995945945945946|37|100|99.4837837837838
TRUTH1_17_A-17|Methylophilus cluster11|AT|Methylophilus|1|36|100|99.5055555555555
TRUTH1_17_A-17|Delftia acidovorans_lacustris_tsuruhatensis|AT|Delftia|0.99875|24|100|99.325
TRUTH1_17_A-17|Lactobacillus crispatus_cluster|AT|Lactobacillus|1|19|100|99.4684210526315
TRUTH1_17_A-17|Sneathia amnii|AT|Sneathia|0.96|14|100|99.0857142857143
TRUTH1_17_A-17|Caulobacteraceae cluster34|AT|Brevundimonas|0.998181818181818|11|100|99.7272727272727
TRUTH1_17_A-17|Agromyces cluster54|AT|Agromyces|1|9|100|99.2666666666667
TRUTH1_17_A-17|Streptococcus pseudoporcinus|BT|Bacteria|0.928571428571429|7|100|64.5428571428571
TRUTH1_17_A-17|Pseudomonas gessardii|BT|Gammaproteobacteria|0.8|1|16.6666666666667|87.6
TRUTH1_17_A-17|Pseudomonas gessardii|BT|Pseudomonadaceae|0.99|1|16.6666666666667|91.1
TRUTH1_17_A-17|Pseudomonas gessardii|BT|Bacteria|1|1|16.6666666666667|89.2
TRUTH1_17_A-17|Pseudomonas gessardii|BT|Pseudomonas|0.983333333333333|3|50|96.7666666666667
TRUTH1_17_A-17|Microbacterium cluster35|BT|Intrasporangiaceae|1|1|20|92.9
TRUTH1_17_A-17|Microbacterium cluster35|BT|Microbacterium|1|4|80|96.55
TRUTH1_17_A-17|Caulobacteraceae cluster34|BT|Bacteria|1|3|75|90.6
TRUTH1_17_A-17|Caulobacteraceae cluster34|BT|Brevundimonas|0.97|1|25|94.9
TRUTH1_17_A-17|Propionibacterium acnes|AT|Propionibacterium|1|4|100|99.125
TRUTH1_17_A-17|Bacillus cereus|BT|Bacillales|0.94|4|100|81.275
TRUTH1_17_A-17|Lactobacillus iners|AT|Lactobacillus|1|4|100|99.6
TRUTH1_17_A-17|Fusobacterium cluster48|AT|Fusobacterium|1|3|100|99.3333333333333
TRUTH1_17_A-17|Streptococcus ictaluri_iniae_parauberis|BT|Bacteria|0.923333333333333|3|100|62.1333333333333
TRUTH1_17_A-17|Aurantimonas altamirensis|BT|Ensifer|0.956666666666667|3|100|92.2666666666667
TRUTH1_17_A-17|Staphylococcus cluster47|AT|Staphylococcus|1|3|100|99.6666666666667
TRUTH1_17_A-17|Caulobacter leidyi|AT|Alphaproteobacteria|1|3|100|98.2
TRUTH1_17_A-17|No Hit|BT|Root|1|1|50|0
TRUTH1_17_A-17|No Hit|BT|Bacteria|0.86|1|50|0
TRUTH1_17_A-17|Comamonadaceae cluster57|BT|Aquabacterium|0.98|2|100|91.9
TRUTH1_17_A-17|Comamonadaceae cluster57|AT|Pelomonas|0.98|2|100|97.9
TRUTH1_17_A-17|Atopobium vaginae|AT|Atopobium|1|2|100|99.65
TRUTH1_17_A-17|Corynebacterium cluster58|BT|Rhodococcus|0.99|1|100|91.1
TRUTH1_17_A-17|Streptococcus suis|BT|Bacteria|0.92|1|100|64.4
TRUTH1_17_A-17|Caulobacter leidyi|BT|Sphingomonas|0.99|1|100|94.2
TRUTH1_17_A-17|Microbacterium cluster35|AT|Microbacterium|1|1|100|99.7
TRUTH1_17_A-17|Prevotella bivia|AT|Prevotella|1|1|100|99.2
TRUTH1_17_A-17|Delftia acidovorans_lacustris_tsuruhatensis|BT|Delftia|1|1|100|96.7
TRUTH1_17_A-17|Staphylococcus cluster47|BT|Deltaproteobacteria|0.82|1|100|75.6
TRUTH1_17_A-17|Streptococcus pyogenes|BT|Bacteria|1|1|100|84.7
TRUTH1_17_A-17|Streptococcus didelphis|BT|Bacteria|0.93|1|100|61.8
TRUTH1_17_A-17|Streptococcus canis|BT|Bacteria|0.81|1|100|57.6
TRUTH1_17_A-17|Methylobacillus flagellatus_glycogenes|BT|Methylobacillus|0.93|1|100|96.7
TRUTH1_17_A-17|Gardnerella vaginalis|AT|Gardnerella|1|1|100|98.2
TRUTH1_9_A-9|Sneathia amnii|AT|Sneathia|0.980107448431245|15077|99.7222038494609|98.9802281621004
TRUTH1_9_A-9|Sneathia amnii|AT|"Leptotrichiaceae"|0.956904761904762|42|0.277796150539057|98.7261904761905
TRUTH1_9_A-9|Atopobium vaginae|AT|Atopobium|0.999857448325018|1403|100|99.4153955808981
TRUTH1_9_A-9|Streptococcus agalactiae|AT|Streptococcus|0.999640552995392|1085|100|98.9521658986171
TRUTH1_9_A-9|Sneathia amnii|BT|"Fusobacteriales"|0.83125|8|2.39520958083832|93.7375
TRUTH1_9_A-9|Sneathia amnii|BT|Bacteria|0.990526315789474|19|5.68862275449102|82.5789473684211
TRUTH1_9_A-9|Sneathia amnii|BT|Sneathia|0.923531598513011|269|80.5389221556886|91.2063197026023
TRUTH1_9_A-9|Sneathia amnii|BT|"Leptotrichiaceae"|0.896315789473684|38|11.377245508982|88.3105263157895
TRUTH1_9_A-9|Streptococcus agalactiae|BT|Bacteria|1|9|18.75|89.6222222222222
TRUTH1_9_A-9|Streptococcus agalactiae|BT|Sneathia|0.94|1|2.08333333333333|88.1
TRUTH1_9_A-9|Streptococcus agalactiae|BT|Streptococcus|0.977142857142857|35|72.9166666666667|95.5514285714286
TRUTH1_9_A-9|Streptococcus agalactiae|BT|"Lactobacillales"|0.88|3|6.25|92.3
TRUTH1_9_A-9|Atopobium vaginae|BT|Bacteria|1|4|9.75609756097561|86.9
TRUTH1_9_A-9|Atopobium vaginae|BT|Atopobium|0.981388888888889|36|87.8048780487805|92.7861111111111
TRUTH1_9_A-9|Atopobium vaginae|BT|"Leptotrichiaceae"|0.85|1|2.4390243902439|85.2
TRUTH1_9_A-9|No Hit|BT|Bacteria|0.87|3|100|0
TRUTH1_9_A-9|Lactobacillus crispatus_cluster|BT|Lactobacillus|0.9|1|50|96.6
TRUTH1_9_A-9|Lactobacillus crispatus_cluster|BT|Bacteria|1|1|50|92.5
TRUTH1_9_A-9|Pseudomonas gessardii|AT|Pseudomonas|1|2|100|98.9
TRUTH1_9_A-9|Mobiluncus mulieris|AT|Mobiluncus|1|2|100|98.8
TRUTH1_9_A-9|Sneathia sanguinegens|BT|Sneathia|0.83|1|100|69.7
TRUTH1_9_A-9|Hyphomicrobium methylovorum|AT|Hyphomicrobium|1|1|100|97.9
TRUTH1_9_A-9|Propionibacterium acnes|AT|Propionibacterium|1|1|100|100
TRUTH1_39_B-19|Lactobacillus iners|AT|"Firmicutes"|0.846666666666667|3|0.0337457817772778|97.6666666666667
TRUTH1_39_B-19|Lactobacillus iners|AT|Lactobacillus|0.997270153985499|8832|99.347581552306|99.4588315217384
TRUTH1_39_B-19|Lactobacillus iners|AT|Bacteria|0.99|1|0.0112485939257593|98.3
TRUTH1_39_B-19|Lactobacillus iners|AT|Lactobacillaceae|0.845714285714286|28|0.31496062992126|98.3928571428571
TRUTH1_39_B-19|Lactobacillus iners|AT|"Lactobacillales"|0.851666666666667|12|0.134983127109111|98.1666666666667
TRUTH1_39_B-19|Lactobacillus iners|AT|"Bacilli"|0.857857142857143|14|0.15748031496063|98.7642857142857
TRUTH1_39_B-19|Gardnerella vaginalis|AT|Gardnerella|0.999963636363636|275|100|99.093090909091
TRUTH1_39_B-19|Lactobacillus iners|BT|Lactobacillus|0.934615384615384|39|20.9677419354839|96.2205128205128
TRUTH1_39_B-19|Lactobacillus iners|BT|"Firmicutes"|0.840689655172414|29|15.5913978494624|89.3724137931034
TRUTH1_39_B-19|Lactobacillus iners|BT|"Bacteroidales"|0.82|1|0.537634408602151|88.6
TRUTH1_39_B-19|Lactobacillus iners|BT|Gardnerella|0.995|2|1.0752688172043|84.1
TRUTH1_39_B-19|Lactobacillus iners|BT|Bacteria|0.969333333333333|60|32.258064516129|82.915
TRUTH1_39_B-19|Lactobacillus iners|BT|Lactobacillaceae|0.851428571428571|14|7.52688172043011|95.8714285714286
TRUTH1_39_B-19|Lactobacillus iners|BT|"Lactobacillales"|0.881764705882353|17|9.13978494623656|94.1588235294118
TRUTH1_39_B-19|Lactobacillus iners|BT|"Bacilli"|0.824166666666667|24|12.9032258064516|89.8791666666667
TRUTH1_39_B-19|Gardnerella vaginalis|BT|Gardnerella|0.99953125|64|100|92.4375
TRUTH1_39_B-19|Lactobacillus crispatus_cluster|AT|Lactobacillus|1|3|100|98.6333333333333
TRUTH1_39_B-19|Atopobium vaginae|AT|Atopobium|1|1|100|99.5
TRUTH1_39_B-19|Atopobium vaginae|BT|Atopobium|1|1|100|88.8
TRUTH1_39_B-19|Sneathia amnii|AT|Sneathia|0.99|1|100|98.9
TRUTH1_32_B-12|Lactobacillus crispatus_cluster|AT|"Firmicutes"|0.82|1|0.0101781170483461|98.4
TRUTH1_32_B-12|Lactobacillus crispatus_cluster|AT|Lactobacillus|0.998514477977153|9808|99.8269720101781|99.1676794453506
TRUTH1_32_B-12|Lactobacillus crispatus_cluster|AT|Bacteria|1|1|0.0101781170483461|97.1
TRUTH1_32_B-12|Lactobacillus crispatus_cluster|AT|Lactobacillaceae|0.84|2|0.0203562340966921|97.2
TRUTH1_32_B-12|Lactobacillus crispatus_cluster|AT|"Lactobacillales"|0.868571428571428|7|0.0712468193384224|97.2714285714286
TRUTH1_32_B-12|Lactobacillus crispatus_cluster|AT|"Bacilli"|0.828333333333333|6|0.0610687022900763|97.9666666666667
TRUTH1_32_B-12|Atopobium vaginae|AT|Atopobium|0.999940273037543|1172|100|99.33771331058
TRUTH1_32_B-12|Lactobacillus crispatus_cluster|BT|Root|1|2|0.625|66.65
TRUTH1_32_B-12|Lactobacillus crispatus_cluster|BT|Actinobacteria|0.825|2|0.625|88.85
TRUTH1_32_B-12|Lactobacillus crispatus_cluster|BT|Lactobacillaceae|0.815714285714286|7|2.1875|94.7714285714286
TRUTH1_32_B-12|Lactobacillus crispatus_cluster|BT|"Lactobacillales"|0.863714285714286|35|10.9375|94.3485714285714
TRUTH1_32_B-12|Lactobacillus crispatus_cluster|BT|Lactobacillus|0.93391304347826|184|57.5|96.1027173913043
TRUTH1_32_B-12|Lactobacillus crispatus_cluster|BT|"Firmicutes"|0.843125|16|5|92.08125
TRUTH1_32_B-12|Lactobacillus crispatus_cluster|BT|Bacteria|0.9775|60|18.75|87.295
TRUTH1_32_B-12|Lactobacillus crispatus_cluster|BT|"Bacilli"|0.829285714285714|14|4.375|93.8
TRUTH1_32_B-12|Atopobium vaginae|BT|Coriobacteriaceae|0.885|2|1.31578947368421|90.95
TRUTH1_32_B-12|Atopobium vaginae|BT|Bacteria|0.9975|4|2.63157894736842|84.2
TRUTH1_32_B-12|Atopobium vaginae|BT|Atopobium|0.977397260273972|146|96.0526315789474|91.6719178082192
TRUTH1_32_B-12|Lactobacillus amylolyticus_hamsteri|BT|Bacteria|0.88|1|50|62.3
TRUTH1_32_B-12|Lactobacillus amylolyticus_hamsteri|BT|Atopobium|0.87|1|50|86.9
TRUTH1_32_B-12|Streptococcus agalactiae|AT|Streptococcus|1|1|100|99.2
TRUTH1_32_B-12|Lactobacillus jensenii|BT|Coriobacteriaceae|0.8|1|100|85.8
TRUTH1_32_B-12|Sneathia amnii|AT|Sneathia|0.98|1|100|99.6
TRUTH1_32_B-12|Pseudomonas gessardii|AT|Pseudomonas|1|1|100|98.1
TRUTH1_20_A-20|Prevotella bivia|AT|"Prevotellaceae"|0.84|2|0.0123084497507539|98.8
TRUTH1_20_A-20|Prevotella bivia|AT|Prevotella|0.999660860466545|16247|99.9876915502493|99.6335754293162
TRUTH1_20_A-20|Streptococcus agalactiae|AT|Streptococcus|0.99977284460506|1937|100|99.1321115126474
TRUTH1_20_A-20|Prevotella bivia|BT|"Firmicutes"|0.83|1|0.403225806451613|83.3
TRUTH1_20_A-20|Prevotella bivia|BT|"Bacteroidales"|0.841666666666667|12|4.83870967741935|93.6666666666667
TRUTH1_20_A-20|Prevotella bivia|BT|Bacteria|0.9604|25|10.0806451612903|75.248
TRUTH1_20_A-20|Prevotella bivia|BT|"Prevotellaceae"|0.88|4|1.61290322580645|90.125
TRUTH1_20_A-20|Prevotella bivia|BT|"Bacteroidetes"|0.878235294117647|17|6.85483870967742|87.6235294117647
TRUTH1_20_A-20|Prevotella bivia|BT|Prevotella|0.96031914893617|188|75.8064516129032|95.3792553191489
TRUTH1_20_A-20|Prevotella bivia|BT|"Bacilli"|0.8|1|0.403225806451613|84.5
TRUTH1_20_A-20|Streptococcus agalactiae|BT|"Firmicutes"|0.84|2|2.38095238095238|88.3
TRUTH1_20_A-20|Streptococcus agalactiae|BT|Bacteria|1|26|30.952380952381|86.5
TRUTH1_20_A-20|Streptococcus agalactiae|BT|"Prevotellaceae"|0.908|5|5.95238095238095|82.5
TRUTH1_20_A-20|Streptococcus agalactiae|BT|Streptococcus|0.966734693877551|49|58.3333333333333|95.3183673469388
TRUTH1_20_A-20|Streptococcus agalactiae|BT|"Bacteroidetes"|0.88|1|1.19047619047619|84.4
TRUTH1_20_A-20|Streptococcus agalactiae|BT|"Lactobacillales"|0.85|1|1.19047619047619|93.6
TRUTH1_20_A-20|Lactobacillus iners|AT|Lactobacillus|1|5|100|99.54
TRUTH1_20_A-20|Sneathia amnii|AT|Sneathia|0.976|5|100|99.12
TRUTH1_20_A-20|Lactobacillus crispatus_cluster|AT|Lactobacillus|1|4|100|99.45
TRUTH1_20_A-20|Pseudomonas gessardii|AT|Pseudomonas|1|2|100|97.5
TRUTH1_20_A-20|Methylobacillus flagellatus_glycogenes|AT|Methylobacillus|1|1|100|100
TRUTH1_20_A-20|Sneathia amnii|BT|Sneathia|0.84|1|100|90.3
TRUTH1_20_A-20|Agromyces cluster54|AT|Agromyces|1|1|100|99.5
TRUTH1_20_A-20|No Hit|BT|Root|1|1|100|0
TRUTH1_20_A-20|Methylophilus cluster11|AT|Methylophilus|1|1|100|100
TRUTH1_20_A-20|Propionibacterium acnes|AT|Propionibacterium|1|1|100|98.5
TRUTH1_25_B-5|Lactobacillus iners|AT|"Firmicutes"|0.833|10|0.0457268279299465|98.15
TRUTH1_25_B-5|Lactobacillus iners|AT|Lactobacillus|0.997467132481392|21754|99.4741414788056|99.4231635561397
TRUTH1_25_B-5|Lactobacillus iners|AT|Bacteria|0.983333333333333|3|0.013718048378984|97.8
TRUTH1_25_B-5|Lactobacillus iners|AT|Lactobacillaceae|0.839444444444445|54|0.246924870821711|98.1185185185185
TRUTH1_25_B-5|Lactobacillus iners|AT|"Lactobacillales"|0.855|16|0.0731629246879144|98.225
TRUTH1_25_B-5|Lactobacillus iners|AT|"Bacilli"|0.8553125|32|0.146325849375829|98.365625
TRUTH1_25_B-5|Streptococcus agalactiae|AT|Streptococcus|0.999845454545455|1100|100|99.0525454545448
TRUTH1_25_B-5|Gardnerella vaginalis|AT|Gardnerella|0.999961880559085|787|100|99.1395171537479
TRUTH1_25_B-5|Lactobacillus iners|BT|Root|1|3|0.403768506056528|60.8
TRUTH1_25_B-5|Lactobacillus iners|BT|"Firmicutes"|0.831851851851852|81|10.9017496635262|89.058024691358
TRUTH1_25_B-5|Lactobacillus iners|BT|Lactobacillus|0.935583038869258|283|38.0888290713324|95.5265017667844
TRUTH1_25_B-5|Lactobacillus iners|BT|Bacteria|0.971566265060241|166|22.3418573351279|81.5
TRUTH1_25_B-5|Lactobacillus iners|BT|Lactobacillaceae|0.849090909090909|55|7.40242261103634|95.1309090909091
TRUTH1_25_B-5|Lactobacillus iners|BT|"Lactobacillales"|0.888823529411764|102|13.7281292059219|93.3803921568628
TRUTH1_25_B-5|Lactobacillus iners|BT|"Bacilli"|0.840377358490566|53|7.13324360699865|90.2528301886792
TRUTH1_25_B-5|Sneathia amnii|AT|Sneathia|0.981186440677968|354|99.7183098591549|98.9706214689268
TRUTH1_25_B-5|Sneathia amnii|AT|"Leptotrichiaceae"|1|1|0.28169014084507|99.1
TRUTH1_25_B-5|Streptococcus agalactiae|BT|Streptococcaceae|0.8|1|0.381679389312977|93.3
TRUTH1_25_B-5|Streptococcus agalactiae|BT|"Firmicutes"|0.8|1|0.381679389312977|89
TRUTH1_25_B-5|Streptococcus agalactiae|BT|Bacteria|0.9975|4|1.52671755725191|85.9
TRUTH1_25_B-5|Streptococcus agalactiae|BT|Streptococcus|0.95593886462882|229|87.4045801526718|93.4222707423581
TRUTH1_25_B-5|Streptococcus agalactiae|BT|"Lactobacillales"|0.946666666666666|24|9.16030534351145|91.3041666666667
TRUTH1_25_B-5|Streptococcus agalactiae|BT|"Bacilli"|0.82|3|1.14503816793893|89.2666666666667
TRUTH1_25_B-5|Gardnerella vaginalis|BT|Gardnerella|0.999821428571429|168|100|93.2761904761905
TRUTH1_25_B-5|Sneathia amnii|BT|Sneathia|0.892|10|100|92.54
TRUTH1_25_B-5|Lactobacillus crispatus_cluster|AT|Lactobacillus|1|4|100|99.5
TRUTH1_25_B-5|Pseudomonas gessardii|AT|Pseudomonas|1|2|100|97.9
TRUTH1_25_B-5|Bifidobacterium thermophilum|BT|Gardnerella|0.91|1|100|76.2
TRUTH1_25_B-5|Pseudomonas gessardii|BT|Bacteria|1|1|100|87.6
TRUTH1_25_B-5|Lactobacillus crispatus_type1|BT|Lactobacillus|1|1|100|94.6
TRUTH1_25_B-5|Streptococcus uberis|BT|Root|1|1|100|55.4
TRUTH1_5_A-5|Prevotella bivia|AT|"Prevotellaceae"|0.83|1|0.00681663258350375|98.3
TRUTH1_5_A-5|Prevotella bivia|AT|Prevotella|0.999610743745311|14669|99.9931833674165|99.6864067080291
TRUTH1_5_A-5|Gardnerella vaginalis|AT|Gardnerella|0.999946949602122|754|100|99.1726790450922
TRUTH1_5_A-5|Prevotella bivia|BT|Root|1|1|0.495049504950495|53.5
TRUTH1_5_A-5|Prevotella bivia|BT|"Bacteroidales"|0.854285714285714|14|6.93069306930693|90.9071428571429
TRUTH1_5_A-5|Prevotella bivia|BT|Bacteria|0.97|6|2.97029702970297|70.8166666666667
TRUTH1_5_A-5|Prevotella bivia|BT|"Prevotellaceae"|0.893|20|9.9009900990099|92.575
TRUTH1_5_A-5|Prevotella bivia|BT|"Bacteroidetes"|0.893333333333333|12|5.94059405940594|89.3916666666667
TRUTH1_5_A-5|Prevotella bivia|BT|Prevotella|0.960201342281879|149|73.7623762376238|95.3181208053691
TRUTH1_5_A-5|Gardnerella vaginalis|BT|Gardnerella|0.999066666666667|75|100|94.7333333333334
TRUTH1_5_A-5|Sneathia amnii|AT|Sneathia|0.986666666666667|3|100|99.4666666666667
TRUTH1_5_A-5|Lactobacillus crispatus_cluster|AT|Lactobacillus|1|3|100|99.4
TRUTH1_5_A-5|Pseudomonas gessardii|AT|Pseudomonas|0.996666666666667|3|100|98.1666666666667
TRUTH1_5_A-5|Microbacterium cluster35|AT|Microbacterium|1|2|100|99.35
TRUTH1_5_A-5|Pseudomonas gessardii|BT|Gammaproteobacteria|0.99|1|50|94.8
TRUTH1_5_A-5|Pseudomonas gessardii|BT|Pseudomonas|1|1|50|96.5
TRUTH1_5_A-5|No Hit|BT|Root|1|1|100|0
TRUTH1_11_A-11|Lactobacillus iners|AT|"Firmicutes"|0.825|4|0.0526454330086865|98.35
TRUTH1_11_A-11|Lactobacillus iners|AT|Lactobacillus|0.997556321229783|7546|99.3156093708871|99.3877816061472
TRUTH1_11_A-11|Lactobacillus iners|AT|Bacteria|0.99|1|0.0131613582521716|98.8
TRUTH1_11_A-11|Lactobacillus iners|AT|Lactobacillaceae|0.846315789473684|19|0.250065806791261|98.2526315789474
TRUTH1_11_A-11|Lactobacillus iners|AT|"Lactobacillales"|0.836|15|0.197420373782574|98.2133333333334
TRUTH1_11_A-11|Lactobacillus iners|AT|"Bacilli"|0.864615384615385|13|0.171097657278231|98.6230769230769
TRUTH1_11_A-11|Lactobacillus crispatus_cluster|AT|"Firmicutes"|0.825|2|0.0505561172901921|97.5
TRUTH1_11_A-11|Lactobacillus crispatus_cluster|AT|Lactobacillus|0.998926310458341|3949|99.8230535894843|99.1958217270183
TRUTH1_11_A-11|Lactobacillus crispatus_cluster|AT|Lactobacillaceae|0.84|1|0.0252780586450961|97.5
TRUTH1_11_A-11|Lactobacillus crispatus_cluster|AT|"Bacilli"|0.8375|4|0.101112234580384|98.275
TRUTH1_11_A-11|Lactobacillus iners|BT|"Firmicutes"|0.846111111111111|18|7.65957446808511|87.0611111111111
TRUTH1_11_A-11|Lactobacillus iners|BT|Lactobacillus|0.970614035087719|114|48.5106382978723|94.4368421052632
TRUTH1_11_A-11|Lactobacillus iners|BT|Bacteria|0.967291666666666|48|20.4255319148936|81.44375
TRUTH1_11_A-11|Lactobacillus iners|BT|Lactobacillaceae|0.848|15|6.38297872340426|95.8266666666667
TRUTH1_11_A-11|Lactobacillus iners|BT|"Lactobacillales"|0.89421052631579|19|8.08510638297872|93.9894736842105
TRUTH1_11_A-11|Lactobacillus iners|BT|"Bacilli"|0.834761904761905|21|8.93617021276596|90.1142857142857
TRUTH1_11_A-11|Gardnerella vaginalis|AT|Gardnerella|1|181|100|99.1220994475139
TRUTH1_11_A-11|Lactobacillus crispatus_type1|BT|"Firmicutes"|0.82|1|1.17647058823529|88.4
TRUTH1_11_A-11|Lactobacillus crispatus_type1|BT|Lactobacillus|0.997710843373494|83|97.6470588235294|93.7228915662651
TRUTH1_11_A-11|Lactobacillus crispatus_type1|BT|"Lactobacillales"|0.96|1|1.17647058823529|92
TRUTH1_11_A-11|Lactobacillus crispatus_cluster|BT|"Firmicutes"|0.8525|4|4.70588235294118|93.75
TRUTH1_11_A-11|Lactobacillus crispatus_cluster|BT|Lactobacillus|0.944385964912281|57|67.0588235294118|95.4473684210526
TRUTH1_11_A-11|Lactobacillus crispatus_cluster|BT|Bacteria|0.954|10|11.7647058823529|84.32
TRUTH1_11_A-11|Lactobacillus crispatus_cluster|BT|Lactobacillaceae|0.843333333333333|3|3.52941176470588|95.2666666666667
TRUTH1_11_A-11|Lactobacillus crispatus_cluster|BT|"Lactobacillales"|0.87125|8|9.41176470588235|94.0625
TRUTH1_11_A-11|Lactobacillus crispatus_cluster|BT|"Bacilli"|0.883333333333333|3|3.52941176470588|92.2333333333333
TRUTH1_11_A-11|Gardnerella vaginalis|BT|Gardnerella|1|20|100|94.43
TRUTH1_11_A-11|Prevotella bivia|AT|Prevotella|1|6|100|99.6833333333333
TRUTH1_11_A-11|Sneathia amnii|AT|Sneathia|0.985|2|100|99.45
TRUTH1_11_A-11|Fusobacterium cluster48|AT|Fusobacterium|1|1|100|99.8
TRUTH1_11_A-11|Lactobacillus amylolyticus_hamsteri|BT|Bacteria|0.95|1|100|66.9
TRUTH1_11_A-11|No Hit|BT|Root|1|1|100|0
TRUTH1_11_A-11|Lactobacillus gasseri_cluster|BT|Bacteria|0.97|1|100|61.4
TRUTH1_11_A-11|Staphylococcus cluster47|BT|Root|1|1|100|58.8
TRUTH1_11_A-11|Pseudomonas gessardii|AT|Pseudomonas|1|1|100|98.1
TRUTH1_4_A-4|Lactobacillus crispatus_cluster|AT|"Firmicutes"|0.8|1|0.00623558022073954|97.5
TRUTH1_4_A-4|Lactobacillus crispatus_cluster|AT|Lactobacillus|0.998802223193649|16013|99.8503460747023|99.4020483357327
TRUTH1_4_A-4|Lactobacillus crispatus_cluster|AT|Bacteria|0.975|2|0.0124711604414791|97.8
TRUTH1_4_A-4|Lactobacillus crispatus_cluster|AT|Lactobacillaceae|0.812857142857143|7|0.0436490615451768|97.2571428571429
TRUTH1_4_A-4|Lactobacillus crispatus_cluster|AT|"Lactobacillales"|0.875|10|0.0623558022073954|97.52
TRUTH1_4_A-4|Lactobacillus crispatus_cluster|AT|"Bacilli"|0.8225|4|0.0249423208829582|97.975
TRUTH1_4_A-4|Atopobium vaginae|AT|Atopobium|0.999900766801985|2217|100|99.3760036084802
TRUTH1_4_A-4|Streptococcus agalactiae|AT|Streptococcus|0.999820166987797|1557|100|99.1050096339104
TRUTH1_4_A-4|Lactobacillus crispatus_cluster|BT|Root|1|1|0.209205020920502|65.7
TRUTH1_4_A-4|Lactobacillus crispatus_cluster|BT|"Firmicutes"|0.849166666666667|24|5.02092050209205|92.85
TRUTH1_4_A-4|Lactobacillus crispatus_cluster|BT|Lactobacillus|0.935|286|59.8326359832636|95.5328671328671
TRUTH1_4_A-4|Lactobacillus crispatus_cluster|BT|Bacteria|0.971058823529412|85|17.7824267782427|85.8258823529412
TRUTH1_4_A-4|Lactobacillus crispatus_cluster|BT|Lactobacillaceae|0.815555555555556|9|1.88284518828452|95.5333333333333
TRUTH1_4_A-4|Lactobacillus crispatus_cluster|BT|"Lactobacillales"|0.897843137254902|51|10.6694560669456|93.6117647058824
TRUTH1_4_A-4|Lactobacillus crispatus_cluster|BT|"Bacilli"|0.840454545454546|22|4.60251046025105|94.4727272727273
TRUTH1_4_A-4|Streptococcus agalactiae|BT|Bacteria|0.9575|4|2.32558139534884|75.15
TRUTH1_4_A-4|Streptococcus agalactiae|BT|Streptococcus|0.979675324675324|154|89.5348837209302|94.4870129870129
TRUTH1_4_A-4|Streptococcus agalactiae|BT|"Lactobacillales"|0.960714285714286|14|8.13953488372093|91.4928571428571
TRUTH1_4_A-4|Atopobium vaginae|BT|Coriobacteriaceae|0.85|1|0.775193798449612|83.1
TRUTH1_4_A-4|Atopobium vaginae|BT|Actinobacteria|0.84|1|0.775193798449612|82.9
TRUTH1_4_A-4|Atopobium vaginae|BT|Bacteria|1|4|3.10077519379845|87.275
TRUTH1_4_A-4|Atopobium vaginae|BT|Atopobium|0.981056910569105|123|95.3488372093023|91.8487804878048
TRUTH1_4_A-4|Sneathia amnii|AT|Sneathia|0.978|30|100|99.15
TRUTH1_4_A-4|Prevotella bivia|AT|Prevotella|1|5|100|99.36
TRUTH1_4_A-4|Lactobacillus amylolyticus_hamsteri|BT|Bacteria|0.92|2|100|66.3
TRUTH1_4_A-4|Pseudomonas gessardii|AT|Pseudomonas|1|2|100|98.1
TRUTH1_4_A-4|Fusobacterium cluster48|AT|Fusobacterium|1|1|100|99
TRUTH1_4_A-4|Sneathia amnii|BT|Sneathia|0.95|1|100|96.8
TRUTH1_4_A-4|No Hit|BT|Root|1|1|100|0
TRUTH1_4_A-4|Methylophilus cluster11|BT|Methylophilus|0.99|1|100|90.1
TRUTH1_4_A-4|Lactobacillus crispatus_type1|BT|"Lactobacillales"|1|1|100|89.2
TRUTH1_4_A-4|Mobiluncus mulieris|BT|Mobiluncus|0.99|1|100|88.4
TRUTH1_4_A-4|Bosea cluster53|AT|Bosea|1|1|100|98.4
TRUTH1_4_A-4|Streptococcus urinalis|BT|Bacteria|0.94|1|100|68.1
TRUTH1_4_A-4|Caulobacter leidyi|AT|Alphaproteobacteria|1|1|100|98.2
TRUTH1_4_A-4|Atopobium OTU7|BT|Root|1|1|100|56.3
TRUTH1_4_A-4|Pseudomonas gessardii|BT|Pseudomonadaceae|0.92|1|100|90.3
TRUTH1_4_A-4|Methylophilus cluster11|AT|Methylophilus|1|1|100|99.2
TRUTH1_4_A-4|Propionibacterium acnes|AT|Propionibacterium|1|1|100|98.3
TRUTH1_4_A-4|Mobiluncus mulieris|AT|Mobiluncus|1|1|100|100
TRUTH1_29_B-9|Sneathia amnii|AT|"Fusobacteriales"|0.87|1|0.00429074058182442|97.2
TRUTH1_29_B-9|Sneathia amnii|AT|Sneathia|0.979781279600453|23226|99.656740753454|99.177430465863
TRUTH1_29_B-9|Sneathia amnii|AT|"Leptotrichiaceae"|0.959873417721519|79|0.338968505964129|98.6784810126582
TRUTH1_29_B-9|Gardnerella vaginalis|AT|Gardnerella|0.999950980392157|1020|100|99.1225490196071
TRUTH1_29_B-9|Sneathia amnii|BT|"Fusobacteriales"|0.88|6|0.930232558139535|94.8666666666667
TRUTH1_29_B-9|Sneathia amnii|BT|Bacteria|0.986285714285714|35|5.42635658914729|83.1114285714286
TRUTH1_29_B-9|Sneathia amnii|BT|Sneathia|0.913695652173916|552|85.5813953488372|89.5411231884058
TRUTH1_29_B-9|Sneathia amnii|BT|"Leptotrichiaceae"|0.885|52|8.06201550387597|90.3211538461538
TRUTH1_29_B-9|Gardnerella vaginalis|BT|Gardnerella|0.996729323308271|266|100|92.5932330827068
TRUTH1_29_B-9|Caulobacter leidyi|BT|Sphingomonadaceae|0.9|1|20|92
TRUTH1_29_B-9|Caulobacter leidyi|BT|Sphingomonas|0.9975|4|80|96.725
TRUTH1_29_B-9|Delftia acidovorans_lacustris_tsuruhatensis|AT|Delftia|1|4|100|99.375
TRUTH1_29_B-9|Caulobacter leidyi|AT|Alphaproteobacteria|1|3|100|98.1333333333333
TRUTH1_29_B-9|Aurantimonas altamirensis|BT|Ensifer|0.96|2|100|92.35
TRUTH1_29_B-9|Atopobium vaginae|AT|Atopobium|1|2|100|98.85
TRUTH1_29_B-9|Caulobacteraceae cluster34|BT|Phenylobacterium|1|1|100|93.7
TRUTH1_29_B-9|No Hit|BT|Root|1|1|100|0
TRUTH1_29_B-9|Comamonadaceae cluster57|BT|Pelomonas|0.96|1|100|93.9
TRUTH1_29_B-9|Atopobium vaginae|BT|Atopobium|1|1|100|91
TRUTH1_29_B-9|Lactobacillus crispatus_cluster|AT|Lactobacillus|1|1|100|99.8
TRUTH1_29_B-9|Bosea cluster53|BT|Albibacter|0.96|1|100|89.8
TRUTH1_29_B-9|Microbacterium cluster35|BT|Microbacterium|0.96|1|100|94.7
TRUTH1_29_B-9|Bosea cluster53|AT|Bosea|1|1|100|99.8
TRUTH1_29_B-9|Lactobacillus iners|AT|Lactobacillus|1|1|100|99.1
TRUTH1_29_B-9|Delftia acidovorans_lacustris_tsuruhatensis|BT|Delftia|1|1|100|96.2
TRUTH1_29_B-9|Comamonadaceae cluster57|AT|Pelomonas|1|1|100|99.7
TRUTH1_29_B-9|Methylophilus cluster11|AT|Methylophilus|1|1|100|99.7
TRUTH1_29_B-9|Pseudomonas gessardii|AT|Pseudomonas|1|1|100|98.1
TRUTH1_1_A-1|Lactobacillus crispatus_cluster|AT|"Firmicutes"|0.88|1|0.00731528895391368|97.1
TRUTH1_1_A-1|Lactobacillus crispatus_cluster|AT|Lactobacillus|0.998716878934262|13662|99.9414776883687|99.3810935441394
TRUTH1_1_A-1|Lactobacillus crispatus_cluster|AT|"Lactobacillales"|0.86|3|0.021945866861741|97.9666666666667
TRUTH1_1_A-1|Lactobacillus crispatus_cluster|AT|"Bacilli"|0.8525|4|0.0292611558156547|97.3
TRUTH1_1_A-1|Prevotella bivia|AT|"Bacteroidales"|0.86|1|0.0132555673382821|97.8
TRUTH1_1_A-1|Prevotella bivia|AT|"Prevotellaceae"|0.82|1|0.0132555673382821|97
TRUTH1_1_A-1|Prevotella bivia|AT|Prevotella|0.999488199416598|7542|99.9734888653234|99.6284009546548
TRUTH1_1_A-1|Streptococcus agalactiae|AT|Streptococcus|0.999701195219124|1506|100|99.0696547144746
TRUTH1_1_A-1|Lactobacillus crispatus_cluster|BT|Root|1|1|0.185185185185185|62.2
TRUTH1_1_A-1|Lactobacillus crispatus_cluster|BT|Lactobacillaceae|0.815|10|1.85185185185185|95.22
TRUTH1_1_A-1|Lactobacillus crispatus_cluster|BT|"Lactobacillales"|0.903636363636364|66|12.2222222222222|93.2560606060606
TRUTH1_1_A-1|Lactobacillus crispatus_cluster|BT|"Firmicutes"|0.842916666666667|24|4.44444444444444|93.1958333333333
TRUTH1_1_A-1|Lactobacillus crispatus_cluster|BT|Lactobacillus|0.939314641744549|321|59.4444444444444|95.2096573208723
TRUTH1_1_A-1|Lactobacillus crispatus_cluster|BT|Bacteria|0.983297872340425|94|17.4074074074074|87.113829787234
TRUTH1_1_A-1|Lactobacillus crispatus_cluster|BT|"Prevotellaceae"|0.89|1|0.185185185185185|83.4
TRUTH1_1_A-1|Lactobacillus crispatus_cluster|BT|"Bacilli"|0.825652173913044|23|4.25925925925926|92.604347826087
TRUTH1_1_A-1|Streptococcus agalactiae|BT|"Firmicutes"|0.84|2|0.826446280991736|94.7
TRUTH1_1_A-1|Streptococcus agalactiae|BT|Bacteria|0.98625|8|3.30578512396694|84.9625
TRUTH1_1_A-1|Streptococcus agalactiae|BT|Streptococcus|0.98|220|90.9090909090909|94.415
TRUTH1_1_A-1|Streptococcus agalactiae|BT|"Lactobacillales"|0.941666666666667|12|4.95867768595041|91.0416666666667
TRUTH1_1_A-1|Prevotella bivia|BT|"Bacteroidales"|0.816842105263158|19|8.48214285714286|87.7736842105263
TRUTH1_1_A-1|Prevotella bivia|BT|Bacteria|0.990625|32|14.2857142857143|84.165625
TRUTH1_1_A-1|Prevotella bivia|BT|"Prevotellaceae"|0.864|50|22.3214285714286|88.316
TRUTH1_1_A-1|Prevotella bivia|BT|"Bacteroidetes"|0.841176470588235|17|7.58928571428571|86.8
TRUTH1_1_A-1|Prevotella bivia|BT|Prevotella|0.965047619047619|105|46.875|95.055238095238
TRUTH1_1_A-1|Prevotella bivia|BT|"Bacilli"|0.81|1|0.446428571428571|83.5
TRUTH1_1_A-1|Fusobacterium cluster48|AT|Fusobacterium|1|4|100|99.15
TRUTH1_1_A-1|Lactobacillus crispatus_type1|BT|Bacteria|0.95|1|25|73.1
TRUTH1_1_A-1|Lactobacillus crispatus_type1|BT|"Lactobacillales"|0.986666666666667|3|75|89.0666666666667
TRUTH1_1_A-1|Pseudomonas gessardii|AT|Pseudomonas|1|3|100|98.1
TRUTH1_1_A-1|Comamonadaceae cluster57|BT|Aquabacterium|0.97|1|50|92
TRUTH1_1_A-1|Comamonadaceae cluster57|BT|Burkholderiales_incertae_sedis|0.96|1|50|88.5
TRUTH1_1_A-1|Atopobium vaginae|BT|Bacteria|1|2|100|85.85
TRUTH1_1_A-1|Caulobacteraceae cluster34|BT|Streptophyta|1|1|100|79.4
TRUTH1_1_A-1|Streptococcus canis|BT|Bacteria|0.9|1|100|50.6
TRUTH1_1_A-1|Bacillus cereus|BT|Bacillales|0.9|1|100|81.1
TRUTH1_1_A-1|Streptococcus ictaluri_iniae_parauberis|BT|"Bacilli"|0.84|1|100|81.2
TRUTH1_1_A-1|Atopobium vaginae|AT|Atopobium|1|1|100|99.1
TRUTH1_1_A-1|Pseudomonas gessardii|BT|"Prevotellaceae"|0.9|1|100|85.1
TRUTH1_1_A-1|Lactobacillus equicursoris|BT|Bacillales|0.99|1|100|85.3
TRUTH1_1_A-1|Sneathia amnii|AT|Sneathia|1|1|100|99.6
TRUTH1_1_A-1|Gardnerella vaginalis|AT|Gardnerella|1|1|100|98.7
TRUTH1_33_B-13|Lactobacillus iners|AT|"Firmicutes"|0.831111111111111|9|0.0990425883129746|98.3
TRUTH1_33_B-13|Lactobacillus iners|AT|Lactobacillus|0.996917960088681|9020|99.2626829536701|99.3202660753877
TRUTH1_33_B-13|Lactobacillus iners|AT|Bacteria|0.99|1|0.011004732034775|98.3
TRUTH1_33_B-13|Lactobacillus iners|AT|Lactobacillaceae|0.833333333333333|24|0.264113568834599|98.4708333333333
TRUTH1_33_B-13|Lactobacillus iners|AT|"Lactobacillales"|0.8425|20|0.220094640695499|98.2
TRUTH1_33_B-13|Lactobacillus iners|AT|"Bacilli"|0.856923076923077|13|0.143061516452074|98.5230769230769
TRUTH1_33_B-13|Lactobacillus crispatus_cluster|AT|Lactobacillus|0.998460987831062|4191|99.9761450381679|98.8564304461949
TRUTH1_33_B-13|Lactobacillus crispatus_cluster|AT|"Lactobacillales"|0.81|1|0.0238549618320611|97.4
TRUTH1_33_B-13|Lactobacillus iners|BT|"Firmicutes"|0.839047619047619|21|5.57029177718833|89.1380952380952
TRUTH1_33_B-13|Lactobacillus iners|BT|Lactobacillus|0.979913043478261|230|61.0079575596817|93.9086956521739
TRUTH1_33_B-13|Lactobacillus iners|BT|Bacteria|0.973088235294117|68|18.0371352785146|82.5676470588235
TRUTH1_33_B-13|Lactobacillus iners|BT|Lactobacillaceae|0.840909090909091|11|2.91777188328912|95.2818181818182
TRUTH1_33_B-13|Lactobacillus iners|BT|"Lactobacillales"|0.8752|25|6.63129973474801|94.38
TRUTH1_33_B-13|Lactobacillus iners|BT|"Bacilli"|0.831363636363637|22|5.83554376657825|91.0636363636363
TRUTH1_33_B-13|Lactobacillus crispatus_cluster|BT|Root|1|1|0.518134715025907|62.9
TRUTH1_33_B-13|Lactobacillus crispatus_cluster|BT|"Firmicutes"|0.852727272727273|11|5.69948186528497|90.9090909090909
TRUTH1_33_B-13|Lactobacillus crispatus_cluster|BT|Lactobacillus|0.965396825396825|126|65.2849740932643|95.3992063492063
TRUTH1_33_B-13|Lactobacillus crispatus_cluster|BT|Bacteria|0.960740740740741|27|13.9896373056995|82.062962962963
TRUTH1_33_B-13|Lactobacillus crispatus_cluster|BT|Lactobacillaceae|0.816|5|2.59067357512953|95.74
TRUTH1_33_B-13|Lactobacillus crispatus_cluster|BT|"Lactobacillales"|0.898333333333333|12|6.21761658031088|94.4666666666667
TRUTH1_33_B-13|Lactobacillus crispatus_cluster|BT|"Bacilli"|0.848181818181818|11|5.69948186528497|92.3
TRUTH1_33_B-13|Lactobacillus crispatus_type1|BT|Lactobacillus|0.99531914893617|141|98.6013986013986|93.4226950354609
TRUTH1_33_B-13|Lactobacillus crispatus_type1|BT|"Lactobacillales"|0.93|2|1.3986013986014|88.95
TRUTH1_33_B-13|Atopobium vaginae|AT|Atopobium|1|3|100|99.5
TRUTH1_33_B-13|Fusobacterium cluster48|AT|Fusobacterium|1|2|100|99.5
TRUTH1_33_B-13|Gemella OTU86|BT|Root|1|1|100|58.9
TRUTH1_33_B-13|Streptococcus agalactiae|AT|Streptococcus|1|1|100|98.7
TRUTH1_3_A-3|Prevotella bivia|AT|"Bacteroidales"|0.85|1|0.0063403499873193|97
TRUTH1_3_A-3|Prevotella bivia|AT|"Prevotellaceae"|0.83|1|0.0063403499873193|97.5
TRUTH1_3_A-3|Prevotella bivia|AT|Prevotella|0.999632847178183|15770|99.9873193000254|99.6705389981054
TRUTH1_3_A-3|Atopobium vaginae|AT|Atopobium|0.999927641099855|2073|100|99.3883743367104
TRUTH1_3_A-3|Gardnerella vaginalis|AT|Gardnerella|0.99997357992074|1514|100|99.104029062087
TRUTH1_3_A-3|Prevotella bivia|BT|Bifidobacteriaceae|0.88|1|0.4|88.2
TRUTH1_3_A-3|Prevotella bivia|BT|Sneathia|0.98|1|0.4|83.7
TRUTH1_3_A-3|Prevotella bivia|BT|Prevotella|0.964032258064516|186|74.4|94.9467741935484
TRUTH1_3_A-3|Prevotella bivia|BT|"Bacteroidales"|0.865833333333333|12|4.8|90.45
TRUTH1_3_A-3|Prevotella bivia|BT|Bacteria|0.981176470588235|17|6.8|83.1235294117647
TRUTH1_3_A-3|Prevotella bivia|BT|"Prevotellaceae"|0.848421052631579|19|7.6|89.9789473684211
TRUTH1_3_A-3|Prevotella bivia|BT|Actinobacteridae|0.82|1|0.4|84.6
TRUTH1_3_A-3|Prevotella bivia|BT|"Bacteroidetes"|0.856153846153846|13|5.2|81.9615384615385
TRUTH1_3_A-3|Gardnerella vaginalis|BT|Gardnerella|0.998814432989691|194|100|93.9855670103093
TRUTH1_3_A-3|Atopobium vaginae|BT|Coriobacteriaceae|0.905|2|3.2258064516129|70.65
TRUTH1_3_A-3|Atopobium vaginae|BT|Actinobacteria|1|3|4.83870967741935|90.0333333333333
TRUTH1_3_A-3|Atopobium vaginae|BT|Bacteria|1|2|3.2258064516129|86.35
TRUTH1_3_A-3|Atopobium vaginae|BT|Atopobium|0.987818181818182|55|88.7096774193548|93.8709090909091
TRUTH1_3_A-3|Pseudomonas gessardii|AT|Pseudomonas|0.99625|8|100|97.8875
TRUTH1_3_A-3|Mobiluncus mulieris|AT|Mobiluncus|1|4|100|99.375
TRUTH1_3_A-3|Lactobacillus crispatus_cluster|AT|Lactobacillus|1|3|100|99.3
TRUTH1_3_A-3|No Hit|BT|Root|1|1|100|0
TRUTH1_3_A-3|Bosea cluster53|AT|Bosea|1|1|100|98.6
TRUTH1_3_A-3|Lactobacillus iners|AT|Lactobacillus|1|1|100|99.6
TRUTH1_3_A-3|TM7 OTU-H1|AT|Bacteria|0.99|1|100|99.2
TRUTH1_3_A-3|Streptococcus agalactiae|AT|Streptococcus|1|1|100|99.2
TRUTH1_3_A-3|Caulobacter leidyi|AT|Alphaproteobacteria|1|1|100|98.2
TRUTH1_3_A-3|Pseudomonas gessardii|BT|Pseudomonas|0.89|1|100|96.9
TRUTH1_3_A-3|Propionibacterium acnes|AT|Propionibacterium|1|1|100|97.7
TRUTH1_31_B-11|Lactobacillus iners|AT|"Firmicutes"|0.86|7|0.0826348719159485|98.1285714285714
TRUTH1_31_B-11|Lactobacillus iners|AT|Lactobacillus|0.9973068695032|8414|99.3271160429701|99.4484311861173
TRUTH1_31_B-11|Lactobacillus iners|AT|Bacteria|0.986666666666667|3|0.0354149451068351|98.6666666666667
TRUTH1_31_B-11|Lactobacillus iners|AT|Lactobacillaceae|0.8425|24|0.283319560854681|98.1
TRUTH1_31_B-11|Lactobacillus iners|AT|"Lactobacillales"|0.834|10|0.118049817022784|97.98
TRUTH1_31_B-11|Lactobacillus iners|AT|"Bacilli"|0.859230769230769|13|0.153464762129619|98.9230769230769
TRUTH1_31_B-11|Prevotella bivia|AT|"Bacteroidales"|0.85|1|0.0281293952180028|97.9
TRUTH1_31_B-11|Prevotella bivia|AT|"Prevotellaceae"|0.88|1|0.0281293952180028|97
TRUTH1_31_B-11|Prevotella bivia|AT|Prevotella|0.999510273008724|3553|99.943741209564|99.6405291303112
TRUTH1_31_B-11|Lactobacillus iners|BT|Lactobacillus|0.9125|56|20.5128205128205|95.7857142857142
TRUTH1_31_B-11|Lactobacillus iners|BT|"Firmicutes"|0.835|36|13.1868131868132|89.0527777777778
TRUTH1_31_B-11|Lactobacillus iners|BT|"Bacteroidales"|0.81|1|0.366300366300366|84.8
TRUTH1_31_B-11|Lactobacillus iners|BT|Bacteria|0.984174757281553|103|37.7289377289377|85.5708737864078
TRUTH1_31_B-11|Lactobacillus iners|BT|"Prevotellaceae"|0.85|2|0.732600732600733|84.6
TRUTH1_31_B-11|Lactobacillus iners|BT|Lactobacillaceae|0.837272727272727|22|8.05860805860806|95.1272727272727
TRUTH1_31_B-11|Lactobacillus iners|BT|"Lactobacillales"|0.871388888888889|36|13.1868131868132|93.7416666666666
TRUTH1_31_B-11|Lactobacillus iners|BT|"Bacilli"|0.844705882352941|17|6.22710622710623|92.4882352941177
TRUTH1_31_B-11|Prevotella bivia|BT|"Firmicutes"|0.825|2|1.50375939849624|83.1
TRUTH1_31_B-11|Prevotella bivia|BT|"Bacteroidales"|0.825|8|6.01503759398496|89.6625
TRUTH1_31_B-11|Prevotella bivia|BT|Bacteria|0.993636363636364|22|16.5413533834586|84.0545454545455
TRUTH1_31_B-11|Prevotella bivia|BT|"Prevotellaceae"|0.8712|25|18.796992481203|88.424
TRUTH1_31_B-11|Prevotella bivia|BT|"Bacteroidetes"|0.836|5|3.7593984962406|85.74
TRUTH1_31_B-11|Prevotella bivia|BT|Prevotella|0.944507042253521|71|53.3834586466165|93.8112676056338
TRUTH1_31_B-11|Lactobacillus crispatus_cluster|AT|Lactobacillus|1|6|100|99.5333333333333
TRUTH1_31_B-11|Streptococcus agalactiae|AT|Streptococcus|1|2|100|98.5
TRUTH1_31_B-11|Lactobacillus gasseri_cluster|BT|Bacteria|1|1|100|62.9
TRUTH1_31_B-11|Atopobium vaginae|AT|Atopobium|1|1|100|98.7
TRUTH1_13_A-13|Sneathia amnii|AT|Sneathia|0.975223696389941|6482|99.707737271189|99.220811477938
TRUTH1_13_A-13|Sneathia amnii|AT|"Leptotrichiaceae"|0.965263157894737|19|0.292262728810952|99.0842105263158
TRUTH1_13_A-13|Lactobacillus crispatus_cluster|AT|Lactobacillus|0.998510638297867|3196|99.9062206939669|99.1216520650818
TRUTH1_13_A-13|Lactobacillus crispatus_cluster|AT|Bacteria|1|1|0.0312597686777118|97.2
TRUTH1_13_A-13|Lactobacillus crispatus_cluster|AT|Lactobacillaceae|0.81|1|0.0312597686777118|97.7
TRUTH1_13_A-13|Lactobacillus crispatus_cluster|AT|"Lactobacillales"|0.94|1|0.0312597686777118|97.3
TRUTH1_13_A-13|Prevotella bivia|AT|Prevotella|0.999293419633226|1854|100|99.6609492988132
TRUTH1_13_A-13|Sneathia amnii|BT|"Fusobacteriales"|0.815|2|0.662251655629139|92.45
TRUTH1_13_A-13|Sneathia amnii|BT|Bacteria|0.9915625|32|10.5960264900662|85.578125
TRUTH1_13_A-13|Sneathia amnii|BT|"Prevotellaceae"|0.83|3|0.993377483443709|83.7666666666667
TRUTH1_13_A-13|Sneathia amnii|BT|Sneathia|0.923212851405623|249|82.4503311258278|90.7160642570281
TRUTH1_13_A-13|Sneathia amnii|BT|"Leptotrichiaceae"|0.863125|16|5.29801324503311|87.975
TRUTH1_13_A-13|Lactobacillus crispatus_cluster|BT|Sneathia|0.910714285714286|14|6.51162790697674|87.0928571428571
TRUTH1_13_A-13|Lactobacillus crispatus_cluster|BT|Lactobacillaceae|0.82|1|0.465116279069767|92.3
TRUTH1_13_A-13|Lactobacillus crispatus_cluster|BT|"Lactobacillales"|0.8585|20|9.30232558139535|94.6
TRUTH1_13_A-13|Lactobacillus crispatus_cluster|BT|Lactobacillus|0.939090909090909|99|46.046511627907|95.7393939393939
TRUTH1_13_A-13|Lactobacillus crispatus_cluster|BT|"Firmicutes"|0.826666666666667|3|1.3953488372093|94.3666666666667
TRUTH1_13_A-13|Lactobacillus crispatus_cluster|BT|Bacteria|0.990579710144927|69|32.093023255814|89.2130434782609
TRUTH1_13_A-13|Lactobacillus crispatus_cluster|BT|"Bacilli"|0.813333333333333|6|2.7906976744186|95.55
TRUTH1_13_A-13|Lactobacillus crispatus_cluster|BT|"Leptotrichiaceae"|0.863333333333333|3|1.3953488372093|91.7333333333333
TRUTH1_13_A-13|Prevotella bivia|BT|"Bacteroidales"|0.83|3|3.19148936170213|85.8
TRUTH1_13_A-13|Prevotella bivia|BT|Bacteria|0.998965517241379|29|30.8510638297872|86.4034482758621
TRUTH1_13_A-13|Prevotella bivia|BT|"Prevotellaceae"|0.841875|16|17.0212765957447|88.15
TRUTH1_13_A-13|Prevotella bivia|BT|"Bacteroidetes"|0.8425|4|4.25531914893617|88.9
TRUTH1_13_A-13|Prevotella bivia|BT|Prevotella|0.948095238095238|42|44.6808510638298|94.2666666666667
TRUTH1_13_A-13|Propionibacterium acnes|AT|Propionibacterium|1|2|100|100
TRUTH1_13_A-13|Sneathia OTU65|BT|Sneathia|0.87|1|100|82.5
TRUTH1_13_A-13|Pseudomonas gessardii|AT|Pseudomonas|1|1|100|98.1
TRUTH1_22_B-2|Lactobacillus iners|AT|"Firmicutes"|0.83|5|0.0702543206407194|97.9
TRUTH1_22_B-2|Lactobacillus iners|AT|Lactobacillus|0.997324858757053|7080|99.4801180272587|99.4289548022584
TRUTH1_22_B-2|Lactobacillus iners|AT|Bacteria|0.99|1|0.0140508641281439|98.5
TRUTH1_22_B-2|Lactobacillus iners|AT|Lactobacillaceae|0.860526315789474|19|0.266966418434734|98.2894736842105
TRUTH1_22_B-2|Lactobacillus iners|AT|"Lactobacillales"|0.816666666666667|6|0.0843051847688633|98.2333333333333
TRUTH1_22_B-2|Lactobacillus iners|AT|"Bacilli"|0.863333333333333|6|0.0843051847688633|98.5
TRUTH1_22_B-2|Sneathia amnii|AT|Sneathia|0.977040438214862|6207|99.6468132926634|99.2253101337193
TRUTH1_22_B-2|Sneathia amnii|AT|"Leptotrichiaceae"|0.977727272727273|22|0.353186707336651|99.1454545454545
TRUTH1_22_B-2|Atopobium vaginae|AT|Atopobium|0.9998891966759|361|100|99.394459833795
TRUTH1_22_B-2|Lactobacillus iners|BT|Root|1|1|0.304878048780488|58.1
TRUTH1_22_B-2|Lactobacillus iners|BT|Sneathia|0.884117647058823|17|5.18292682926829|89.4882352941176
TRUTH1_22_B-2|Lactobacillus iners|BT|Lactobacillaceae|0.841333333333333|30|9.14634146341463|95.9233333333333
TRUTH1_22_B-2|Lactobacillus iners|BT|"Lactobacillales"|0.850714285714286|28|8.53658536585366|94.3857142857143
TRUTH1_22_B-2|Lactobacillus iners|BT|Lactobacillus|0.921466666666667|75|22.8658536585366|96.0026666666667
TRUTH1_22_B-2|Lactobacillus iners|BT|"Firmicutes"|0.82952380952381|21|6.40243902439024|89.2857142857143
TRUTH1_22_B-2|Lactobacillus iners|BT|Atopobium|0.96|1|0.304878048780488|86.5
TRUTH1_22_B-2|Lactobacillus iners|BT|Bacteria|0.981240310077519|129|39.3292682926829|86.4914728682171
TRUTH1_22_B-2|Lactobacillus iners|BT|"Bacilli"|0.828636363636364|22|6.70731707317073|91.5045454545455
TRUTH1_22_B-2|Lactobacillus iners|BT|"Leptotrichiaceae"|0.82|4|1.21951219512195|90.8
TRUTH1_22_B-2|Sneathia amnii|BT|"Fusobacteriales"|0.81|1|0.319488817891374|74.5
TRUTH1_22_B-2|Sneathia amnii|BT|Bacteria|0.999166666666667|36|11.5015974440895|87.1055555555556
TRUTH1_22_B-2|Sneathia amnii|BT|Sneathia|0.921874999999999|256|81.7891373801917|90.6984375
TRUTH1_22_B-2|Sneathia amnii|BT|"Leptotrichiaceae"|0.8795|20|6.38977635782748|90.94
TRUTH1_22_B-2|Atopobium vaginae|BT|Coriobacteriaceae|0.81|1|1.33333333333333|88.7
TRUTH1_22_B-2|Atopobium vaginae|BT|Bacteria|1|8|10.6666666666667|88.85
TRUTH1_22_B-2|Atopobium vaginae|BT|Atopobium|0.977575757575757|66|88|90.9878787878788
TRUTH1_22_B-2|Streptococcus agalactiae|AT|Streptococcus|1|1|100|99.4
TRUTH1_22_B-2|Mobiluncus mulieris|BT|Mobiluncus|0.97|1|100|87.6
TRUTH1_37_B-17|Atopobium vaginae|AT|Atopobium|0.999854360094665|5493|100|99.3991807755328
TRUTH1_37_B-17|Streptococcus agalactiae|AT|Streptococcus|0.999752564876281|4971|100|99.1487829410615
TRUTH1_37_B-17|Gardnerella vaginalis|AT|Gardnerella|0.999987613542527|2422|100|99.1232039636677
TRUTH1_37_B-17|Gardnerella vaginalis|BT|Actinobacteria|0.82|1|0.436681222707424|68.8
TRUTH1_37_B-17|Gardnerella vaginalis|BT|Gardnerella|0.999649122807018|228|99.5633187772926|95.578947368421
TRUTH1_37_B-17|Streptococcus agalactiae|BT|"Firmicutes"|0.856666666666667|6|5.76923076923077|92.8
TRUTH1_37_B-17|Streptococcus agalactiae|BT|Bacteria|0.962|5|4.80769230769231|84.62
TRUTH1_37_B-17|Streptococcus agalactiae|BT|Streptococcus|0.975172413793103|87|83.6538461538462|95.6333333333333
TRUTH1_37_B-17|Streptococcus agalactiae|BT|"Lactobacillales"|0.882|5|4.80769230769231|94.76
TRUTH1_37_B-17|Streptococcus agalactiae|BT|"Bacilli"|0.83|1|0.961538461538462|94.3
TRUTH1_37_B-17|Atopobium vaginae|BT|Coriobacteriaceae|0.9225|4|4.59770114942529|85.3
TRUTH1_37_B-17|Atopobium vaginae|BT|Atopobium|0.990963855421686|83|95.4022988505747|94.6012048192771
TRUTH1_37_B-17|Mobiluncus mulieris|AT|Mobiluncus|1|7|100|99.3571428571429
TRUTH1_37_B-17|Bradyrhizobiaceae cluster49|AT|Bradyrhizobiaceae|1|1|16.6666666666667|100
TRUTH1_37_B-17|Bradyrhizobiaceae cluster49|AT|Bradyrhizobium|0.946|5|83.3333333333333|98.18
TRUTH1_37_B-17|Pseudomonas gessardii|AT|Pseudomonas|0.996|5|100|98.44
TRUTH1_37_B-17|Lactobacillus iners|AT|Lactobacillus|0.99|2|100|99.1
TRUTH1_37_B-17|Caulobacteraceae cluster34|AT|Brevundimonas|1|1|100|99.8
TRUTH1_37_B-17|Comamonadaceae cluster57|BT|Aquabacterium|0.92|1|100|92.2
TRUTH1_37_B-17|Mobiluncus mulieris|BT|Mobiluncus|1|1|100|93.7
TRUTH1_37_B-17|Agromyces cluster54|BT|Leifsonia|1|1|100|88.8
TRUTH1_37_B-17|Pseudomonas gessardii|BT|Pseudomonas|0.99|1|100|96.7
TRUTH1_37_B-17|Delftia acidovorans_lacustris_tsuruhatensis|AT|Delftia|1|1|100|99.3
TRUTH1_37_B-17|Sneathia amnii|AT|Sneathia|0.99|1|100|99.4
TRUTH1_14_A-14|Lactobacillus crispatus_cluster|AT|Lactobacillus|0.998647751605988|9340|99.9144201968335|99.1869593147749
TRUTH1_14_A-14|Lactobacillus crispatus_cluster|AT|Bacteria|0.995|2|0.0213949507916132|97.95
TRUTH1_14_A-14|Lactobacillus crispatus_cluster|AT|Lactobacillaceae|0.8|1|0.0106974753958066|97.4
TRUTH1_14_A-14|Lactobacillus crispatus_cluster|AT|"Lactobacillales"|0.885|2|0.0213949507916132|97.4
TRUTH1_14_A-14|Lactobacillus crispatus_cluster|AT|"Bacilli"|0.843333333333333|3|0.0320924261874198|97.9333333333333
TRUTH1_14_A-14|Streptococcus agalactiae|AT|Streptococcus|0.99984406779661|1475|100|99.0644745762706
TRUTH1_14_A-14|Lactobacillus crispatus_cluster|BT|Root|1|1|0.301204819277108|59.2
TRUTH1_14_A-14|Lactobacillus crispatus_cluster|BT|"Firmicutes"|0.843888888888889|18|5.42168674698795|92.1055555555555
TRUTH1_14_A-14|Lactobacillus crispatus_cluster|BT|Lactobacillus|0.946186046511628|215|64.7590361445783|95.8079069767442
TRUTH1_14_A-14|Lactobacillus crispatus_cluster|BT|Bacteria|0.961111111111111|27|8.13253012048193|84.8555555555556
TRUTH1_14_A-14|Lactobacillus crispatus_cluster|BT|Lactobacillaceae|0.828|5|1.50602409638554|95.24
TRUTH1_14_A-14|Lactobacillus crispatus_cluster|BT|"Lactobacillales"|0.9086|50|15.0602409638554|93.904
TRUTH1_14_A-14|Lactobacillus crispatus_cluster|BT|"Bacilli"|0.83625|16|4.81927710843374|94.31875
TRUTH1_14_A-14|Streptococcus agalactiae|BT|"Firmicutes"|0.87|1|0.840336134453782|95.9
TRUTH1_14_A-14|Streptococcus agalactiae|BT|Bacteria|0.92|2|1.68067226890756|76.05
TRUTH1_14_A-14|Streptococcus agalactiae|BT|Streptococcus|0.973398058252427|103|86.5546218487395|94.8029126213592
TRUTH1_14_A-14|Streptococcus agalactiae|BT|"Lactobacillales"|0.965384615384615|13|10.9243697478992|91.7076923076923
TRUTH1_14_A-14|Fusobacterium cluster48|AT|Fusobacterium|1|7|100|99.2571428571429
TRUTH1_14_A-14|Sneathia amnii|AT|Sneathia|0.943333333333333|3|100|99.4333333333333
TRUTH1_14_A-14|Lactobacillus iners|AT|Lactobacillus|1|2|100|99.55
TRUTH1_14_A-14|Pseudomonas gessardii|AT|Pseudomonas|1|2|100|98.1
TRUTH1_14_A-14|No Hit|BT|Root|1|1|100|0
TRUTH1_14_A-14|Lactobacillus crispatus_type1|BT|"Lactobacillales"|1|1|100|89.2
TRUTH1_14_A-14|Lactobacillus iners|BT|Lactobacillus|0.84|1|100|90.6
TRUTH1_14_A-14|Propionibacterium acnes|AT|Propionibacterium|0.97|1|100|97.9
TRUTH1_14_A-14|Bosea cluster53|BT|Bosea|0.81|1|100|89.8
TRUTH1_23_B-3|Lactobacillus iners|AT|"Firmicutes"|0.85|4|0.0818665575112567|98.4
TRUTH1_23_B-3|Lactobacillus iners|AT|Lactobacillus|0.996960379694588|4846|99.1813344248874|99.3956665290934
TRUTH1_23_B-3|Lactobacillus iners|AT|Lactobacillaceae|0.843157894736842|19|0.388866148178469|98.1736842105263
TRUTH1_23_B-3|Lactobacillus iners|AT|"Lactobacillales"|0.868|10|0.204666393778142|98.31
TRUTH1_23_B-3|Lactobacillus iners|AT|"Bacilli"|0.848571428571429|7|0.143266475644699|98.4857142857143
TRUTH1_23_B-3|Sneathia amnii|AT|Sneathia|0.977917452336012|4773|99.4789495623176|99.1904462602129
TRUTH1_23_B-3|Sneathia amnii|AT|"Leptotrichiaceae"|0.9716|25|0.521050437682368|99.22
TRUTH1_23_B-3|Lactobacillus crispatus_cluster|AT|Lactobacillus|0.998817553839901|2461|99.9187982135607|99.2066639577411
TRUTH1_23_B-3|Lactobacillus crispatus_cluster|AT|Lactobacillaceae|0.8|1|0.0406008932196508|97.1
TRUTH1_23_B-3|Lactobacillus crispatus_cluster|AT|"Bacilli"|0.81|1|0.0406008932196508|97.3
TRUTH1_23_B-3|Prevotella bivia|AT|Prevotella|0.999431506849316|1460|100|99.6173287671235
TRUTH1_23_B-3|Atopobium vaginae|AT|Atopobium|0.99997150997151|351|100|99.388603988604
TRUTH1_23_B-3|Lactobacillus iners|BT|Root|1|1|0.352112676056338|51
TRUTH1_23_B-3|Lactobacillus iners|BT|Sneathia|0.9|4|1.40845070422535|89.35
TRUTH1_23_B-3|Lactobacillus iners|BT|Lactobacillaceae|0.831290322580645|31|10.9154929577465|95.1645161290323
TRUTH1_23_B-3|Lactobacillus iners|BT|"Lactobacillales"|0.88|22|7.74647887323944|93.4863636363636
TRUTH1_23_B-3|Lactobacillus iners|BT|Lactobacillus|0.949189189189189|111|39.0845070422535|94.7711711711711
TRUTH1_23_B-3|Lactobacillus iners|BT|"Firmicutes"|0.827916666666667|24|8.45070422535211|89.3166666666667
TRUTH1_23_B-3|Lactobacillus iners|BT|Bacteria|0.986268656716418|67|23.5915492957746|86.6701492537313
TRUTH1_23_B-3|Lactobacillus iners|BT|Atopobium|0.93|1|0.352112676056338|85.1
TRUTH1_23_B-3|Lactobacillus iners|BT|"Prevotellaceae"|0.8|1|0.352112676056338|88.5
TRUTH1_23_B-3|Lactobacillus iners|BT|"Bacilli"|0.83|22|7.74647887323944|93.2545454545455
TRUTH1_23_B-3|Streptococcus agalactiae|AT|Streptococcus|1|281|100|99.1398576512457
TRUTH1_23_B-3|Sneathia amnii|BT|"Fusobacteriales"|0.87|2|0.763358778625954|95.55
TRUTH1_23_B-3|Sneathia amnii|BT|Bacteria|0.993333333333333|21|8.01526717557252|84.6380952380952
TRUTH1_23_B-3|Sneathia amnii|BT|Sneathia|0.918938053097344|226|86.2595419847328|90.4384955752213
TRUTH1_23_B-3|Sneathia amnii|BT|"Leptotrichiaceae"|0.875384615384615|13|4.9618320610687|86.7076923076923
TRUTH1_23_B-3|Gardnerella vaginalis|AT|Gardnerella|1|203|100|99.0876847290641
TRUTH1_23_B-3|Lactobacillus crispatus_cluster|BT|"Firmicutes"|0.83|2|1.41843971631206|92.15
TRUTH1_23_B-3|Lactobacillus crispatus_cluster|BT|Lactobacillus|0.944545454545454|77|54.6099290780142|94.7090909090909
TRUTH1_23_B-3|Lactobacillus crispatus_cluster|BT|Bacteria|0.981935483870968|31|21.9858156028369|87.8387096774194
TRUTH1_23_B-3|Lactobacillus crispatus_cluster|BT|Sneathia|0.886666666666667|6|4.25531914893617|86.8333333333333
TRUTH1_23_B-3|Lactobacillus crispatus_cluster|BT|Lactobacillaceae|0.83|1|0.709219858156028|96.9
TRUTH1_23_B-3|Lactobacillus crispatus_cluster|BT|"Lactobacillales"|0.883157894736842|19|13.4751773049645|93.421052631579
TRUTH1_23_B-3|Lactobacillus crispatus_cluster|BT|"Bacilli"|0.826|5|3.54609929078014|93.04
TRUTH1_23_B-3|Prevotella bivia|BT|"Firmicutes"|0.815|2|2.46913580246914|83.2
TRUTH1_23_B-3|Prevotella bivia|BT|"Bacteroidales"|0.808|5|6.17283950617284|87.88
TRUTH1_23_B-3|Prevotella bivia|BT|Bacteria|0.9955|20|24.6913580246914|86.275
TRUTH1_23_B-3|Prevotella bivia|BT|"Prevotellaceae"|0.858125|16|19.7530864197531|88.3
TRUTH1_23_B-3|Prevotella bivia|BT|Sneathia|0.92|2|2.46913580246914|84.25
TRUTH1_23_B-3|Prevotella bivia|BT|"Bacteroidetes"|0.835714285714286|7|8.64197530864197|86.5
TRUTH1_23_B-3|Prevotella bivia|BT|Prevotella|0.96|29|35.8024691358025|93.7413793103448
TRUTH1_23_B-3|Atopobium vaginae|BT|Coriobacteriaceae|0.805|2|3.17460317460317|89.1
TRUTH1_23_B-3|Atopobium vaginae|BT|Bacteria|1|2|3.17460317460317|86.75
TRUTH1_23_B-3|Atopobium vaginae|BT|Atopobium|0.986101694915254|59|93.6507936507936|91.5779661016949
TRUTH1_23_B-3|Lactobacillus crispatus_type1|BT|Lactobacillus|0.992692307692308|52|92.8571428571429|93.6615384615385
TRUTH1_23_B-3|Lactobacillus crispatus_type1|BT|"Lactobacillales"|0.96|4|7.14285714285714|87.975
TRUTH1_23_B-3|Streptococcus agalactiae|BT|"Firmicutes"|0.9|2|4|91.6
TRUTH1_23_B-3|Streptococcus agalactiae|BT|Bacteria|0.9825|4|8|83.775
TRUTH1_23_B-3|Streptococcus agalactiae|BT|Sneathia|0.9|1|2|83.6
TRUTH1_23_B-3|Streptococcus agalactiae|BT|Streptococcus|0.974878048780488|41|82|94.1219512195122
TRUTH1_23_B-3|Streptococcus agalactiae|BT|"Lactobacillales"|0.97|2|4|92.1
TRUTH1_23_B-3|Gardnerella vaginalis|BT|Gardnerella|0.997647058823529|34|100|93.314705882353
TRUTH1_23_B-3|No Hit|BT|Root|1|1|50|0
TRUTH1_23_B-3|No Hit|BT|Bacteria|0.92|1|50|0
TRUTH1_23_B-3|Microbacterium cluster35|BT|Microbacterium|1|1|100|96.9
TRUTH1_23_B-3|Pseudomonas gessardii|BT|Pseudomonadaceae|1|1|100|93.2
TRUTH1_23_B-3|Pseudomonas gessardii|AT|Pseudomonas|1|1|100|99
TRUTH1_12_A-12|Prevotella bivia|AT|"Bacteroidales"|0.845|2|0.00921319329279528|98.1
TRUTH1_12_A-12|Prevotella bivia|AT|Prevotella|0.99961669584447|21706|99.9907868067072|99.6837924997759
TRUTH1_12_A-12|Atopobium vaginae|AT|Atopobium|0.999929775280899|1424|100|99.4193820224719
TRUTH1_12_A-12|Prevotella bivia|BT|"Bacteroidales"|0.850588235294118|17|5.88235294117647|92.5705882352941
TRUTH1_12_A-12|Prevotella bivia|BT|Bacteria|0.961538461538462|13|4.49826989619377|76.4769230769231
TRUTH1_12_A-12|Prevotella bivia|BT|"Prevotellaceae"|0.89|24|8.30449826989619|91.8458333333333
TRUTH1_12_A-12|Prevotella bivia|BT|"Bacteroidetes"|0.855769230769231|26|8.99653979238754|83.2423076923077
TRUTH1_12_A-12|Prevotella bivia|BT|Prevotella|0.955693779904306|209|72.318339100346|94.9851674641149
TRUTH1_12_A-12|Atopobium vaginae|BT|Bacteria|1|1|4.76190476190476|86.8
TRUTH1_12_A-12|Atopobium vaginae|BT|Atopobium|0.988|20|95.2380952380952|93.805
TRUTH1_12_A-12|Sneathia amnii|AT|Sneathia|0.982857142857143|7|100|98.7857142857143
TRUTH1_12_A-12|Pseudomonas gessardii|AT|Pseudomonas|1|4|100|97.9
TRUTH1_12_A-12|Mobiluncus mulieris|AT|Mobiluncus|1|3|100|99.7
TRUTH1_12_A-12|Bacteroides coprosuis|BT|Bacteria|0.85|1|100|58.6
TRUTH1_12_A-12|Prevotella amnii|BT|"Bacteroidetes"|0.82|1|100|60.9
TRUTH1_12_A-12|Caulobacteraceae cluster34|AT|Brevundimonas|1|1|100|99.8
TRUTH1_12_A-12|Neisseria gonorrhoeae|BT|Neisseriaceae|0.97|1|100|85.3
TRUTH1_12_A-12|No Hit|BT|Bacteria|0.84|1|100|0
TRUTH1_12_A-12|Lactobacillus iners|AT|"Firmicutes"|0.8|1|100|97.8
TRUTH1_12_A-12|Peptoniphilus indolicus|BT|Peptoniphilus|1|1|100|94.7
TRUTH1_27_B-7|Lactobacillus crispatus_cluster|AT|Lactobacillus|0.998655206179952|9191|99.9673700239287|99.4667609618089
TRUTH1_27_B-7|Lactobacillus crispatus_cluster|AT|"Lactobacillales"|0.89|1|0.0108766586904503|97.5
TRUTH1_27_B-7|Lactobacillus crispatus_cluster|AT|"Bacilli"|0.84|2|0.0217533173809006|98.05
TRUTH1_27_B-7|Prevotella bivia|AT|"Bacteroidales"|0.825|2|0.0345303867403315|97.3
TRUTH1_27_B-7|Prevotella bivia|AT|Prevotella|0.999464594127805|5790|99.9654696132597|99.6594300518123
TRUTH1_27_B-7|Gardnerella vaginalis|AT|Gardnerella|0.99992337164751|522|100|99.1651340996166
TRUTH1_27_B-7|Lactobacillus crispatus_cluster|BT|"Firmicutes"|0.834117647058824|17|8.6734693877551|92.9941176470588
TRUTH1_27_B-7|Lactobacillus crispatus_cluster|BT|Lactobacillus|0.912747252747253|91|46.4285714285714|95.8516483516484
TRUTH1_27_B-7|Lactobacillus crispatus_cluster|BT|Bacteria|0.971224489795918|49|25|84.904081632653
TRUTH1_27_B-7|Lactobacillus crispatus_cluster|BT|Lactobacillaceae|0.81|4|2.04081632653061|95.4
TRUTH1_27_B-7|Lactobacillus crispatus_cluster|BT|"Lactobacillales"|0.859545454545455|22|11.2244897959184|93.9590909090909
TRUTH1_27_B-7|Lactobacillus crispatus_cluster|BT|"Bacilli"|0.827692307692308|13|6.63265306122449|94.7538461538462
TRUTH1_27_B-7|Prevotella bivia|BT|"Bacteroidales"|0.845|4|3.92156862745098|87.825
TRUTH1_27_B-7|Prevotella bivia|BT|Bacteria|0.956|10|9.80392156862745|78.18
TRUTH1_27_B-7|Prevotella bivia|BT|"Prevotellaceae"|0.8775|16|15.6862745098039|89.74375
TRUTH1_27_B-7|Prevotella bivia|BT|Prevotella|0.954776119402985|67|65.6862745098039|94.6940298507463
TRUTH1_27_B-7|Prevotella bivia|BT|"Bacteroidetes"|0.852|5|4.90196078431373|87.46
TRUTH1_27_B-7|Gardnerella vaginalis|BT|Gardnerella|0.998705882352941|85|100|92.7317647058824
TRUTH1_27_B-7|Sneathia amnii|AT|Sneathia|0.95|3|100|98.8
TRUTH1_27_B-7|Pseudomonas gessardii|AT|Pseudomonas|1|3|100|97.9666666666667
TRUTH1_27_B-7|Streptococcus agalactiae|AT|Streptococcus|1|2|100|98.95
TRUTH1_27_B-7|Delftia acidovorans_lacustris_tsuruhatensis|AT|Delftia|1|2|100|98.55
TRUTH1_27_B-7|Fusobacterium cluster48|AT|Fusobacterium|1|1|100|97.1
TRUTH1_27_B-7|Fusobacterium cluster48|BT|Fusobacterium|0.99|1|100|95.3
TRUTH1_27_B-7|Lactobacillus iners|AT|Lactobacillus|1|1|100|98.7
TRUTH1_27_B-7|Pseudomonas gessardii|BT|Pseudomonas|0.97|1|100|96.7
TRUTH1_27_B-7|Lactobacillus iners|BT|Lactobacillus|1|1|100|93
TRUTH1_7_A-7|Atopobium vaginae|AT|Atopobium|0.999885633513234|7782|100|99.3864173734246
TRUTH1_7_A-7|Streptococcus agalactiae|AT|Streptococcus|0.999856244384545|6678|100|99.1412398921876
TRUTH1_7_A-7|Streptococcus agalactiae|BT|"Firmicutes"|0.8375|4|2.24719101123596|90.275
TRUTH1_7_A-7|Streptococcus agalactiae|BT|Bacteria|0.943333333333333|6|3.37078651685393|77.4
TRUTH1_7_A-7|Streptococcus agalactiae|BT|Streptococcus|0.963935483870967|155|87.0786516853933|95.6425806451613
TRUTH1_7_A-7|Streptococcus agalactiae|BT|"Lactobacillales"|0.853|10|5.61797752808989|94.64
TRUTH1_7_A-7|Streptococcus agalactiae|BT|"Bacilli"|0.806666666666667|3|1.68539325842697|90.6333333333333
TRUTH1_7_A-7|Atopobium vaginae|BT|Coriobacteriaceae|0.9|4|2.87769784172662|82.55
TRUTH1_7_A-7|Atopobium vaginae|BT|Bacteria|1|3|2.15827338129496|86.5
TRUTH1_7_A-7|Atopobium vaginae|BT|Atopobium|0.990454545454545|132|94.9640287769784|93.6704545454545
TRUTH1_7_A-7|Pseudomonas gessardii|AT|Pseudomonas|0.9975|12|100|98.225
TRUTH1_7_A-7|Streptococcus uberis|BT|Bacteria|0.955|2|100|67.05
TRUTH1_7_A-7|Staphylococcus cluster47|BT|Staphylococcus|0.87|2|100|93.45
TRUTH1_7_A-7|Pseudomonas gessardii|BT|Pseudomonas|0.975|2|100|94.6
TRUTH1_7_A-7|No Hit|BT|Bacteria|0.9|1|100|0
TRUTH1_7_A-7|Streptococcus pseudoporcinus|BT|Root|1|1|100|59.8
TRUTH1_7_A-7|Streptococcus suis|BT|Bacteria|0.99|1|100|69.3
TRUTH1_7_A-7|Mobiluncus mulieris|BT|Mobiluncus|0.99|1|100|87.1
TRUTH1_7_A-7|Methylophilus cluster11|AT|Methylophilus|1|1|100|100
TRUTH1_7_A-7|Methylobacillus flagellatus_glycogenes|BT|Ralstonia|1|1|100|89.1
TRUTH1_7_A-7|Gardnerella vaginalis|AT|Gardnerella|1|1|100|98.7
TRUTH1_7_A-7|Mobiluncus mulieris|AT|Mobiluncus|1|1|100|100
TRUTH1_18_A-18|Lactobacillus crispatus_cluster|AT|"Firmicutes"|0.845|2|0.0202183582693085|97.35
TRUTH1_18_A-18|Lactobacillus crispatus_cluster|AT|Lactobacillus|0.998404492108447|9884|99.9191265669228|99.1060501821118
TRUTH1_18_A-18|Lactobacillus crispatus_cluster|AT|Bacteria|1|1|0.0101091791346543|98.7
TRUTH1_18_A-18|Lactobacillus crispatus_cluster|AT|Lactobacillaceae|0.8|2|0.0202183582693085|98
TRUTH1_18_A-18|Lactobacillus crispatus_cluster|AT|"Lactobacillales"|0.8|1|0.0101091791346543|98.5
TRUTH1_18_A-18|Lactobacillus crispatus_cluster|AT|"Bacilli"|0.83|2|0.0202183582693085|97.5
TRUTH1_18_A-18|Gardnerella vaginalis|AT|Gardnerella|0.999965317919075|865|100|98.8550289017336
TRUTH1_18_A-18|Lactobacillus crispatus_cluster|BT|Root|1|2|0.623052959501558|60.75
TRUTH1_18_A-18|Lactobacillus crispatus_cluster|BT|Lactobacillaceae|0.815|8|2.49221183800623|95.3375
TRUTH1_18_A-18|Lactobacillus crispatus_cluster|BT|"Lactobacillales"|0.87|31|9.65732087227414|95.0741935483871
TRUTH1_18_A-18|Lactobacillus crispatus_cluster|BT|Lactobacillus|0.942585365853658|205|63.8629283489097|96.220487804878
TRUTH1_18_A-18|Lactobacillus crispatus_cluster|BT|"Firmicutes"|0.847826086956522|23|7.16510903426791|94.1739130434783
TRUTH1_18_A-18|Lactobacillus crispatus_cluster|BT|Bacteria|0.967|40|12.4610591900312|85.3725
TRUTH1_18_A-18|Lactobacillus crispatus_cluster|BT|Gardnerella|0.94|1|0.311526479750779|79.1
TRUTH1_18_A-18|Lactobacillus crispatus_cluster|BT|"Bacilli"|0.829090909090909|11|3.42679127725857|94.5272727272727
TRUTH1_18_A-18|Gardnerella vaginalis|BT|Gardnerella|0.999382716049383|81|100|93.8320987654321
TRUTH1_18_A-18|Fusobacterium cluster48|AT|Fusobacterium|1|3|100|99.7333333333333
TRUTH1_18_A-18|Pseudomonas gessardii|AT|Pseudomonas|1|3|100|98.9
TRUTH1_18_A-18|No Hit|BT|Bacteria|0.81|1|100|0
TRUTH1_18_A-18|Hyphomicrobium methylovorum|AT|Hyphomicrobium|1|1|100|97.7
TRUTH1_35_B-15|Lactobacillus iners|AT|"Firmicutes"|0.826666666666667|3|0.0360187297394645|98.8666666666667
TRUTH1_35_B-15|Lactobacillus iners|AT|Lactobacillus|0.997236253776425|8275|99.3516628646896|99.4192145015097
TRUTH1_35_B-15|Lactobacillus iners|AT|Bacteria|1|1|0.0120062432464882|97.6
TRUTH1_35_B-15|Lactobacillus iners|AT|Lactobacillaceae|0.845357142857143|28|0.336174810901669|98.3107142857143
TRUTH1_35_B-15|Lactobacillus iners|AT|"Lactobacillales"|0.839|10|0.120062432464882|97.94
TRUTH1_35_B-15|Lactobacillus iners|AT|"Bacilli"|0.866666666666667|12|0.144074918957858|98.075
TRUTH1_35_B-15|Sneathia amnii|AT|Sneathia|0.976897123893753|5424|99.6143250688705|99.1873709439521
TRUTH1_35_B-15|Sneathia amnii|AT|"Leptotrichiaceae"|0.96047619047619|21|0.385674931129477|98.9380952380953
TRUTH1_35_B-15|Prevotella bivia|AT|"Bacteroidales"|0.88|1|0.0313479623824451|97.3
TRUTH1_35_B-15|Prevotella bivia|AT|"Prevotellaceae"|0.82|1|0.0313479623824451|97.9
TRUTH1_35_B-15|Prevotella bivia|AT|Prevotella|0.999410288582181|3188|99.9373040752351|99.611417816812
TRUTH1_35_B-15|Lactobacillus iners|BT|Sneathia|0.897|10|3.19488817891374|87.59
TRUTH1_35_B-15|Lactobacillus iners|BT|Lactobacillaceae|0.83|21|6.70926517571885|95.4476190476191
TRUTH1_35_B-15|Lactobacillus iners|BT|"Lactobacillales"|0.86780487804878|41|13.0990415335463|93.2463414634147
TRUTH1_35_B-15|Lactobacillus iners|BT|"Firmicutes"|0.835853658536586|41|13.0990415335463|87.9975609756097
TRUTH1_35_B-15|Lactobacillus iners|BT|Lactobacillus|0.917536231884058|69|22.0447284345048|95.4768115942029
TRUTH1_35_B-15|Lactobacillus iners|BT|Bacteria|0.98375|104|33.2268370607029|86.9365384615385
TRUTH1_35_B-15|Lactobacillus iners|BT|"Prevotellaceae"|0.83|1|0.319488817891374|83.7
TRUTH1_35_B-15|Lactobacillus iners|BT|"Bacteroidetes"|0.82|1|0.319488817891374|87.5
TRUTH1_35_B-15|Lactobacillus iners|BT|"Leptotrichiaceae"|0.8|1|0.319488817891374|90.9
TRUTH1_35_B-15|Lactobacillus iners|BT|"Bacilli"|0.835|24|7.66773162939297|90.4541666666667
TRUTH1_35_B-15|Sneathia amnii|BT|"Fusobacteriales"|0.83|2|0.716845878136201|93.8
TRUTH1_35_B-15|Sneathia amnii|BT|Bacteria|0.9965|20|7.16845878136201|86.28
TRUTH1_35_B-15|Sneathia amnii|BT|"Prevotellaceae"|0.81|1|0.3584229390681|83.4
TRUTH1_35_B-15|Sneathia amnii|BT|Sneathia|0.919369747899159|238|85.3046594982079|90.9508403361344
TRUTH1_35_B-15|Sneathia amnii|BT|"Leptotrichiaceae"|0.879444444444445|18|6.45161290322581|93.2
TRUTH1_35_B-15|Gardnerella vaginalis|AT|Gardnerella|0.999925093632959|267|100|99.0089887640451
TRUTH1_35_B-15|Prevotella bivia|BT|"Bacteroidales"|0.834285714285714|14|8.38323353293413|87.6642857142857
TRUTH1_35_B-15|Prevotella bivia|BT|Bacteria|0.994137931034483|29|17.3652694610778|85.0965517241379
TRUTH1_35_B-15|Prevotella bivia|BT|"Prevotellaceae"|0.858604651162791|43|25.748502994012|88.3046511627907
TRUTH1_35_B-15|Prevotella bivia|BT|Sneathia|0.87|1|0.598802395209581|84.4
TRUTH1_35_B-15|Prevotella bivia|BT|"Bacteroidetes"|0.82|9|5.38922155688623|84.8888888888889
TRUTH1_35_B-15|Prevotella bivia|BT|Prevotella|0.96056338028169|71|42.5149700598802|94.587323943662
TRUTH1_35_B-15|Gardnerella vaginalis|BT|Gardnerella|0.997407407407407|54|100|92.1296296296297
TRUTH1_35_B-15|Streptococcus agalactiae|AT|Streptococcus|0.998|5|100|98.76
TRUTH1_35_B-15|Lactobacillus gasseri_cluster|BT|Bacteria|0.975|2|100|63.8
TRUTH1_35_B-15|Prevotella amnii|BT|Bacteria|0.97|1|100|72.3
TRUTH1_35_B-15|Sneathia sanguinegens|BT|Bacteria|0.91|1|100|54.9
TRUTH1_35_B-15|Atopobium vaginae|AT|Atopobium|1|1|100|100
TRUTH1_35_B-15|Pseudomonas gessardii|BT|Pseudomonadaceae|0.99|1|100|90.5
TRUTH1_35_B-15|Pseudomonas gessardii|AT|Pseudomonas|1|1|100|98.6
TRUTH1_6_A-6|Lactobacillus iners|AT|"Firmicutes"|0.834444444444444|9|0.0912223798905331|98.0333333333333
TRUTH1_6_A-6|Lactobacillus iners|AT|Lactobacillus|0.997017848036706|9805|99.3817149807419|99.4301172870964
TRUTH1_6_A-6|Lactobacillus iners|AT|Bacteria|0.995|2|0.020271639975674|97.05
TRUTH1_6_A-6|Lactobacillus iners|AT|Lactobacillaceae|0.852173913043478|23|0.233123859720251|98.1173913043478
TRUTH1_6_A-6|Lactobacillus iners|AT|"Lactobacillales"|0.851428571428572|14|0.141901479829718|98.3071428571429
TRUTH1_6_A-6|Lactobacillus iners|AT|"Bacilli"|0.843076923076923|13|0.131765659841881|98.2307692307692
TRUTH1_6_A-6|Prevotella bivia|AT|"Bacteroidales"|0.85|2|0.0463177396943029|97.5
TRUTH1_6_A-6|Prevotella bivia|AT|Prevotella|0.999712696941611|4316|99.9536822603057|99.6755329008322
TRUTH1_6_A-6|Atopobium vaginae|AT|Atopobium|0.9997|500|100|99.4423999999999
TRUTH1_6_A-6|Lactobacillus iners|BT|Lactobacillaceae|0.85264705882353|34|9.79827089337176|94.9911764705882
TRUTH1_6_A-6|Lactobacillus iners|BT|"Lactobacillales"|0.88921052631579|38|10.9510086455331|92.9342105263158
TRUTH1_6_A-6|Lactobacillus iners|BT|"Firmicutes"|0.829361702127659|47|13.5446685878963|88.4085106382979
TRUTH1_6_A-6|Lactobacillus iners|BT|Lactobacillus|0.920617283950617|81|23.342939481268|95.9654320987654
TRUTH1_6_A-6|Lactobacillus iners|BT|Bacteria|0.973130434782608|115|33.1412103746398|82.6556521739131
TRUTH1_6_A-6|Lactobacillus iners|BT|Atopobium|0.92|1|0.288184438040346|87.4
TRUTH1_6_A-6|Lactobacillus iners|BT|"Bacteroidetes"|0.82|1|0.288184438040346|86.4
TRUTH1_6_A-6|Lactobacillus iners|BT|"Bacilli"|0.839|30|8.64553314121038|90.4
TRUTH1_6_A-6|Prevotella bivia|BT|"Firmicutes"|0.81|2|1.70940170940171|82.9
TRUTH1_6_A-6|Prevotella bivia|BT|"Bacteroidales"|0.854285714285714|7|5.98290598290598|89.7
TRUTH1_6_A-6|Prevotella bivia|BT|Bacteria|0.993571428571429|14|11.965811965812|83.5928571428572
TRUTH1_6_A-6|Prevotella bivia|BT|"Prevotellaceae"|0.87125|16|13.6752136752137|87.05625
TRUTH1_6_A-6|Prevotella bivia|BT|"Bacteroidetes"|0.84875|8|6.83760683760684|80.8875
TRUTH1_6_A-6|Prevotella bivia|BT|Prevotella|0.950142857142857|70|59.8290598290598|94.1514285714286
TRUTH1_6_A-6|Atopobium vaginae|BT|Coriobacteriaceae|0.81|2|2.8169014084507|88.4
TRUTH1_6_A-6|Atopobium vaginae|BT|Bacteria|0.99|7|9.85915492957746|84.8571428571429
TRUTH1_6_A-6|Atopobium vaginae|BT|Atopobium|0.982419354838709|62|87.3239436619718|91.3951612903226
TRUTH1_6_A-6|Megasphaera elsdenii|BT|Streptophyta|1|2|100|81.8
TRUTH1_6_A-6|Lactobacillus crispatus_cluster|AT|Lactobacillus|1|2|100|99.7
TRUTH1_6_A-6|Pseudomonas gessardii|AT|Pseudomonas|1|2|100|98
TRUTH1_6_A-6|Gardnerella vaginalis|AT|Gardnerella|1|1|100|98.5
TRUTH1_15_A-15|Lactobacillus iners|AT|"Firmicutes"|0.825|4|0.0533831576137729|98.4
TRUTH1_15_A-15|Lactobacillus iners|AT|Lactobacillus|0.997214611872139|7446|99.3727478980382|99.4497045393477
TRUTH1_15_A-15|Lactobacillus iners|AT|Bacteria|0.99|1|0.0133457894034432|98.3
TRUTH1_15_A-15|Lactobacillus iners|AT|Lactobacillaceae|0.83875|24|0.320298945682637|98.4166666666667
TRUTH1_15_A-15|Lactobacillus iners|AT|"Lactobacillales"|0.817777777777778|9|0.120112104630989|99.0111111111111
TRUTH1_15_A-15|Lactobacillus iners|AT|"Bacilli"|0.865555555555556|9|0.120112104630989|98.5333333333333
TRUTH1_15_A-15|Atopobium vaginae|AT|Atopobium|1|572|100|99.4215034965034
TRUTH1_15_A-15|Streptococcus agalactiae|AT|Streptococcus|0.99980686695279|466|100|99.0963519313308
TRUTH1_15_A-15|Lactobacillus iners|BT|"Firmicutes"|0.8396875|32|13.7931034482759|89.1
TRUTH1_15_A-15|Lactobacillus iners|BT|Lactobacillus|0.949753086419753|81|34.9137931034483|95.6407407407407
TRUTH1_15_A-15|Lactobacillus iners|BT|Bacteria|0.96968253968254|63|27.1551724137931|81.5285714285714
TRUTH1_15_A-15|Lactobacillus iners|BT|Lactobacillaceae|0.833333333333333|18|7.75862068965517|95.8111111111111
TRUTH1_15_A-15|Lactobacillus iners|BT|"Lactobacillales"|0.885263157894737|19|8.18965517241379|92.6210526315789
TRUTH1_15_A-15|Lactobacillus iners|BT|"Bacilli"|0.84|19|8.18965517241379|90.8526315789474
TRUTH1_15_A-15|Streptococcus agalactiae|BT|"Firmicutes"|0.81|1|1.5625|87.8
TRUTH1_15_A-15|Streptococcus agalactiae|BT|Streptococcus|0.965333333333334|60|93.75|93.655
TRUTH1_15_A-15|Streptococcus agalactiae|BT|"Lactobacillales"|0.946666666666667|3|4.6875|91.2
TRUTH1_15_A-15|Atopobium vaginae|BT|Atopobium|0.981176470588235|51|100|91.1019607843137
TRUTH1_15_A-15|Sneathia amnii|AT|Sneathia|0.98|3|100|99.3666666666667
TRUTH1_15_A-15|Methylophilus cluster11|AT|Methylophilus|1|2|100|99.45
TRUTH1_15_A-15|Pseudomonas gessardii|AT|Pseudomonas|1|2|100|98.1
TRUTH1_15_A-15|Prevotella bivia|AT|Prevotella|1|1|100|99.4
TRUTH1_15_A-15|Caulobacteraceae cluster34|BT|Bacteria|1|1|100|87.1
TRUTH1_15_A-15|Lactobacillus crispatus_cluster|AT|Lactobacillus|1|1|100|99.2
TRUTH1_38_B-18|Sneathia amnii|AT|Sneathia|0.97765355866095|9231|99.5578084555652|99.1945618026213
TRUTH1_38_B-18|Sneathia amnii|AT|"Leptotrichiaceae"|0.971463414634146|41|0.442191544434858|98.890243902439
TRUTH1_38_B-18|Prevotella bivia|AT|"Bacteroidales"|0.84|1|0.021381227282446|97
TRUTH1_38_B-18|Prevotella bivia|AT|Prevotella|0.999499572284001|4676|99.9786187727176|99.6149700598785
TRUTH1_38_B-18|Sneathia amnii|BT|"Fusobacteriales"|0.855|4|1.25786163522013|93.675
TRUTH1_38_B-18|Sneathia amnii|BT|Bacteria|0.983157894736842|19|5.9748427672956|83.0894736842105
TRUTH1_38_B-18|Sneathia amnii|BT|Sneathia|0.918068181818182|264|83.0188679245283|89.8393939393939
TRUTH1_38_B-18|Sneathia amnii|BT|"Leptotrichiaceae"|0.867741935483871|31|9.74842767295597|88.9322580645161
TRUTH1_38_B-18|Prevotella bivia|BT|"Bacteroidales"|0.837777777777778|9|5.84415584415584|90.7
TRUTH1_38_B-18|Prevotella bivia|BT|Bacteria|0.994230769230769|26|16.8831168831169|85.2769230769231
TRUTH1_38_B-18|Prevotella bivia|BT|"Prevotellaceae"|0.840909090909091|22|14.2857142857143|89.2318181818182
TRUTH1_38_B-18|Prevotella bivia|BT|Sneathia|0.9|1|0.649350649350649|84.3
TRUTH1_38_B-18|Prevotella bivia|BT|"Bacteroidetes"|0.85|6|3.8961038961039|88.9666666666667
TRUTH1_38_B-18|Prevotella bivia|BT|Prevotella|0.953888888888889|90|58.4415584415584|94.4233333333333
TRUTH1_38_B-18|No Hit|BT|Root|1|1|33.3333333333333|0
TRUTH1_38_B-18|No Hit|BT|Bacteria|0.875|2|66.6666666666667|0
TRUTH1_38_B-18|Lactobacillus iners|AT|Lactobacillus|1|3|100|99.6
TRUTH1_38_B-18|Atopobium vaginae|AT|Atopobium|1|3|100|99.2666666666667
TRUTH1_38_B-18|Caulobacteraceae cluster34|BT|Streptophyta|1|1|100|79.2
TRUTH1_38_B-18|Gardnerella vaginalis|AT|Gardnerella|1|1|100|100
TRUTH1_21_B-1|Prevotella bivia|AT|"Prevotellaceae"|0.81|1|0.0103745201784417|97
TRUTH1_21_B-1|Prevotella bivia|AT|Prevotella|0.99953828595144|9638|99.9896254798216|99.6259804938809
TRUTH1_21_B-1|Streptococcus agalactiae|AT|Streptococcus|0.999951961569255|1249|100|99.1182546036824
TRUTH1_21_B-1|Atopobium vaginae|AT|Atopobium|0.999910714285714|1232|100|99.3559253246752
TRUTH1_21_B-1|Prevotella bivia|BT|"Firmicutes"|0.84|1|0.537634408602151|83.5
TRUTH1_21_B-1|Prevotella bivia|BT|"Bacteroidales"|0.861428571428572|7|3.76344086021505|88.9428571428571
TRUTH1_21_B-1|Prevotella bivia|BT|Bacteria|0.97|15|8.06451612903226|80.2333333333333
TRUTH1_21_B-1|Prevotella bivia|BT|"Prevotellaceae"|0.873888888888889|18|9.67741935483871|89.9555555555556
TRUTH1_21_B-1|Prevotella bivia|BT|"Bacteroidetes"|0.859|10|5.37634408602151|87.9
TRUTH1_21_B-1|Prevotella bivia|BT|Prevotella|0.960666666666667|135|72.5806451612903|95.237037037037
TRUTH1_21_B-1|Streptococcus agalactiae|BT|"Firmicutes"|0.91|1|1.75438596491228|94.6
TRUTH1_21_B-1|Streptococcus agalactiae|BT|Bacteria|0.983333333333333|6|10.5263157894737|84.1833333333333
TRUTH1_21_B-1|Streptococcus agalactiae|BT|"Prevotellaceae"|0.84|1|1.75438596491228|82.9
TRUTH1_21_B-1|Streptococcus agalactiae|BT|Streptococcus|0.953478260869565|46|80.7017543859649|94.95
TRUTH1_21_B-1|Streptococcus agalactiae|BT|"Lactobacillales"|0.846666666666667|3|5.26315789473684|88.5666666666667
TRUTH1_21_B-1|Atopobium vaginae|BT|Coriobacteriaceae|0.83|1|2|73.1
TRUTH1_21_B-1|Atopobium vaginae|BT|Bacteria|1|1|2|86.8
TRUTH1_21_B-1|Atopobium vaginae|BT|Atopobium|0.988541666666667|48|96|93.025
TRUTH1_21_B-1|Pseudomonas gessardii|AT|Pseudomonas|1|4|100|98.25
TRUTH1_21_B-1|Lactobacillus iners|AT|Lactobacillus|1|3|100|99.7666666666667
TRUTH1_21_B-1|Sneathia amnii|AT|Sneathia|0.995|2|100|98.7
TRUTH1_21_B-1|Gardnerella vaginalis|BT|Gardnerella|1|1|100|90.2
TRUTH1_21_B-1|Methylophilus cluster11|AT|Methylophilus|1|1|100|100
TRUTH1_21_B-1|Lactobacillus crispatus_cluster|AT|Lactobacillus|1|1|100|99.6
TRUTH1_30_B-10|Sneathia amnii|AT|Sneathia|0.979574569033568|12646|99.5591245473154|99.1771627392082
TRUTH1_30_B-10|Sneathia amnii|AT|"Leptotrichiaceae"|0.970714285714286|56|0.440875452684617|98.9607142857143
TRUTH1_30_B-10|Lactobacillus crispatus_cluster|AT|Lactobacillus|0.998915891800503|4732|99.831223628692|99.4000422654253
TRUTH1_30_B-10|Lactobacillus crispatus_cluster|AT|Bacteria|0.99|1|0.0210970464135021|97.3
TRUTH1_30_B-10|Lactobacillus crispatus_cluster|AT|Lactobacillaceae|0.81|1|0.0210970464135021|97.5
TRUTH1_30_B-10|Lactobacillus crispatus_cluster|AT|"Lactobacillales"|0.836666666666667|3|0.0632911392405063|98.3
TRUTH1_30_B-10|Lactobacillus crispatus_cluster|AT|"Bacilli"|0.85|3|0.0632911392405063|97.5
TRUTH1_30_B-10|Sneathia amnii|BT|"Fusobacteriales"|0.82|1|0.216450216450216|89.6
TRUTH1_30_B-10|Sneathia amnii|BT|Bacteria|0.995128205128205|39|8.44155844155844|86.048717948718
TRUTH1_30_B-10|Sneathia amnii|BT|Sneathia|0.92189393939394|396|85.7142857142857|89.7499999999999
TRUTH1_30_B-10|Sneathia amnii|BT|"Leptotrichiaceae"|0.893076923076923|26|5.62770562770563|91.1807692307692
TRUTH1_30_B-10|Gardnerella vaginalis|AT|Gardnerella|0.999964664310954|283|100|99.1031802120143
TRUTH1_30_B-10|Lactobacillus crispatus_cluster|BT|Lactobacillus|0.911149425287356|87|35.0806451612903|95.6252873563218
TRUTH1_30_B-10|Lactobacillus crispatus_cluster|BT|"Firmicutes"|0.845384615384615|13|5.24193548387097|94.2153846153846
TRUTH1_30_B-10|Lactobacillus crispatus_cluster|BT|Bacteria|0.994487179487179|78|31.4516129032258|90.775641025641
TRUTH1_30_B-10|Lactobacillus crispatus_cluster|BT|Sneathia|0.906551724137931|29|11.6935483870968|87.648275862069
TRUTH1_30_B-10|Lactobacillus crispatus_cluster|BT|Lactobacillaceae|0.805|4|1.61290322580645|95.525
TRUTH1_30_B-10|Lactobacillus crispatus_cluster|BT|"Lactobacillales"|0.869545454545455|22|8.87096774193548|93.8409090909091
TRUTH1_30_B-10|Lactobacillus crispatus_cluster|BT|"Bacilli"|0.824545454545455|11|4.43548387096774|91.7363636363636
TRUTH1_30_B-10|Lactobacillus crispatus_cluster|BT|"Leptotrichiaceae"|0.835|4|1.61290322580645|90.35
TRUTH1_30_B-10|Gardnerella vaginalis|BT|Bacteria|1|1|1.17647058823529|85.6
TRUTH1_30_B-10|Gardnerella vaginalis|BT|Gardnerella|0.998928571428571|84|98.8235294117647|92.9119047619047
TRUTH1_30_B-10|Lactobacillus iners|AT|Lactobacillus|1|4|100|99.075
TRUTH1_30_B-10|No Hit|BT|Root|1|1|33.3333333333333|0
TRUTH1_30_B-10|No Hit|BT|Bacteria|0.925|2|66.6666666666667|0
TRUTH1_30_B-10|Fusobacterium cluster48|AT|Fusobacterium|1|1|100|99.6
TRUTH1_30_B-10|Fusobacterium cluster48|BT|Fusobacterium|1|1|100|95.1
TRUTH1_30_B-10|Sneathia sanguinegens|BT|Bacteria|0.88|1|100|55.1
TRUTH1_30_B-10|Prevotella bivia|BT|"Prevotellaceae"|0.87|1|100|87.3
TRUTH1_30_B-10|Atopobium vaginae|AT|Atopobium|1|1|100|98.1
TRUTH1_30_B-10|Pseudomonas gessardii|AT|Pseudomonas|1|1|100|98.3
TRUTH1_36_B-16|Sneathia amnii|AT|Sneathia|0.977921407980518|6591|99.5318634853519|99.1754665452876
TRUTH1_36_B-16|Sneathia amnii|AT|"Leptotrichiaceae"|0.964838709677419|31|0.468136514648143|98.8870967741935
TRUTH1_36_B-16|Lactobacillus iners|AT|"Firmicutes"|0.856666666666667|3|0.051537536505755|98.8666666666667
TRUTH1_36_B-16|Lactobacillus iners|AT|Lactobacillus|0.997248229400581|5789|99.450266277272|99.4456382794928
TRUTH1_36_B-16|Lactobacillus iners|AT|Bacteria|0.986666666666667|3|0.051537536505755|98.4
TRUTH1_36_B-16|Lactobacillus iners|AT|Lactobacillaceae|0.850909090909091|11|0.188970967187768|98.3636363636364
TRUTH1_36_B-16|Lactobacillus iners|AT|"Lactobacillales"|0.85|8|0.137433430682013|98.3875
TRUTH1_36_B-16|Lactobacillus iners|AT|"Bacilli"|0.864285714285714|7|0.120254251846762|98.2142857142857
TRUTH1_36_B-16|Streptococcus agalactiae|AT|Streptococcus|0.999642857142857|308|100|99.068181818182
TRUTH1_36_B-16|Sneathia amnii|BT|"Fusobacteriales"|0.823333333333333|3|1.01351351351351|93.1
TRUTH1_36_B-16|Sneathia amnii|BT|Bacteria|0.991578947368421|38|12.8378378378378|85.5894736842105
TRUTH1_36_B-16|Sneathia amnii|BT|Sneathia|0.919419087136929|241|81.4189189189189|89.6319502074688
TRUTH1_36_B-16|Sneathia amnii|BT|"Leptotrichiaceae"|0.885|14|4.72972972972973|90.4571428571429
TRUTH1_36_B-16|Lactobacillus iners|BT|"Firmicutes"|0.8275|16|5.99250936329588|87.41875
TRUTH1_36_B-16|Lactobacillus iners|BT|Lactobacillus|0.931625|80|29.9625468164794|95.66625
TRUTH1_36_B-16|Lactobacillus iners|BT|Bacteria|0.9875|76|28.4644194756554|87.5684210526316
TRUTH1_36_B-16|Lactobacillus iners|BT|Sneathia|0.896|20|7.49063670411985|88.765
TRUTH1_36_B-16|Lactobacillus iners|BT|Lactobacillaceae|0.848095238095238|21|7.86516853932584|95.0142857142857
TRUTH1_36_B-16|Lactobacillus iners|BT|"Lactobacillales"|0.87235294117647|34|12.7340823970037|93.35
TRUTH1_36_B-16|Lactobacillus iners|BT|"Leptotrichiaceae"|0.836666666666667|3|1.12359550561798|90.7666666666667
TRUTH1_36_B-16|Lactobacillus iners|BT|"Bacilli"|0.828823529411765|17|6.36704119850187|90.0764705882353
TRUTH1_36_B-16|Streptococcus agalactiae|BT|Bacteria|0.9675|4|4.8780487804878|85.7
TRUTH1_36_B-16|Streptococcus agalactiae|BT|Sneathia|0.9|4|4.8780487804878|89.45
TRUTH1_36_B-16|Streptococcus agalactiae|BT|Streptococcus|0.960298507462686|67|81.7073170731707|93.6865671641791
TRUTH1_36_B-16|Streptococcus agalactiae|BT|"Lactobacillales"|0.956666666666667|6|7.31707317073171|90.7666666666667
TRUTH1_36_B-16|Streptococcus agalactiae|BT|"Leptotrichiaceae"|0.82|1|1.21951219512195|90
TRUTH1_36_B-16|Prevotella bivia|AT|Prevotella|1|1|100|100
TRUTH1_36_B-16|Microbacterium cluster35|BT|Microbacterium|1|1|100|94.7
TRUTH1_36_B-16|Lactobacillus crispatus_type1|BT|Lactobacillus|1|1|100|94.1
TRUTH1_36_B-16|Atopobium vaginae|AT|Atopobium|1|1|100|99.5
TRUTH1_40_B-20|Sneathia amnii|AT|Sneathia|0.978320174701772|5953|99.6484767325075|99.2159079455727
TRUTH1_40_B-20|Sneathia amnii|AT|"Leptotrichiaceae"|0.972380952380952|21|0.351523267492467|98.9428571428571
TRUTH1_40_B-20|Lactobacillus crispatus_cluster|AT|Lactobacillus|0.998547120418847|2292|100|99.1756544502617
TRUTH1_40_B-20|Sneathia amnii|BT|"Fusobacteriales"|0.82|1|0.555555555555556|96.1
TRUTH1_40_B-20|Sneathia amnii|BT|Bacteria|0.991111111111111|18|10|86.3111111111111
TRUTH1_40_B-20|Sneathia amnii|BT|Sneathia|0.92682119205298|151|83.8888888888889|92.0960264900662
TRUTH1_40_B-20|Sneathia amnii|BT|"Leptotrichiaceae"|0.888|10|5.55555555555556|89.49
TRUTH1_40_B-20|Lactobacillus crispatus_cluster|BT|Root|1|1|0.917431192660551|53.4
TRUTH1_40_B-20|Lactobacillus crispatus_cluster|BT|Sneathia|0.890833333333333|12|11.0091743119266|87.2833333333333
TRUTH1_40_B-20|Lactobacillus crispatus_cluster|BT|Lactobacillaceae|0.8|1|0.917431192660551|96.7
TRUTH1_40_B-20|Lactobacillus crispatus_cluster|BT|"Lactobacillales"|0.887857142857143|14|12.8440366972477|94.9071428571429
TRUTH1_40_B-20|Lactobacillus crispatus_cluster|BT|Lactobacillus|0.92609756097561|41|37.6146788990826|95.5878048780488
TRUTH1_40_B-20|Lactobacillus crispatus_cluster|BT|"Firmicutes"|0.816666666666667|3|2.75229357798165|92.8333333333333
TRUTH1_40_B-20|Lactobacillus crispatus_cluster|BT|Bacteria|0.991111111111111|27|24.7706422018349|89.7481481481482
TRUTH1_40_B-20|Lactobacillus crispatus_cluster|BT|"Bacilli"|0.86125|8|7.3394495412844|94.375
TRUTH1_40_B-20|Lactobacillus crispatus_cluster|BT|"Leptotrichiaceae"|0.86|2|1.8348623853211|90.5
TRUTH1_40_B-20|Lactobacillus amylolyticus_hamsteri|BT|Bacteria|0.8|1|100|69.7
TRUTH1_40_B-20|No Hit|BT|Bacteria|0.97|1|100|0
TRUTH1_40_B-20|Sneathia sanguinegens|BT|Bacteria|0.98|1|100|70.7
TRUTH1_40_B-20|Atopobium vaginae|AT|Atopobium|1|1|100|99.3
TRUTH1_40_B-20|Pseudomonas gessardii|AT|Pseudomonas|1|1|100|98.1
TRUTH2_7_A-7|Lactobacillus iners|AT|"Firmicutes"|0.836|10|0.0785854616895874|98.36
TRUTH2_7_A-7|Lactobacillus iners|AT|Lactobacillus|0.994437822804889|12585|98.8998035363458|99.0116646801728
TRUTH2_7_A-7|Lactobacillus iners|AT|Bacteria|0.991|10|0.0785854616895874|97.67
TRUTH2_7_A-7|Lactobacillus iners|AT|Lactobacillaceae|0.838070175438597|57|0.447937131630648|98.4350877192983
TRUTH2_7_A-7|Lactobacillus iners|AT|"Lactobacillales"|0.828571428571429|14|0.110019646365422|98.8357142857143
TRUTH2_7_A-7|Lactobacillus iners|AT|"Bacilli"|0.848775510204082|49|0.385068762278978|98.6857142857143
TRUTH2_7_A-7|Prevotella bivia|AT|"Bacteroidales"|0.85|2|0.0406008932196508|97.25
TRUTH2_7_A-7|Prevotella bivia|AT|Prevotella|0.999136880584887|4924|99.9593991067803|99.122623883023
TRUTH2_7_A-7|Streptococcus agalactiae|AT|Streptococcus|0.999532428355958|663|100|98.657616892911
TRUTH2_7_A-7|Lactobacillus iners|BT|"Firmicutes"|0.832941176470588|34|8.80829015544041|88.3029411764706
TRUTH2_7_A-7|Lactobacillus iners|BT|Lactobacillus|0.934404761904762|168|43.5233160621762|95.8886904761905
TRUTH2_7_A-7|Lactobacillus iners|BT|Bacteria|0.981449275362319|69|17.8756476683938|85.895652173913
TRUTH2_7_A-7|Lactobacillus iners|BT|"Prevotellaceae"|0.8|1|0.259067357512953|88.4
TRUTH2_7_A-7|Lactobacillus iners|BT|Lactobacillaceae|0.840322580645161|31|8.03108808290155|95.0129032258064
TRUTH2_7_A-7|Lactobacillus iners|BT|"Lactobacillales"|0.863|40|10.3626943005181|93.915
TRUTH2_7_A-7|Lactobacillus iners|BT|"Bacilli"|0.854883720930232|43|11.139896373057|91.2325581395349
TRUTH2_7_A-7|Prevotella bivia|BT|"Bacteroidales"|0.86|3|1.1070110701107|87.5
TRUTH2_7_A-7|Prevotella bivia|BT|Bacteria|0.985|20|7.38007380073801|82.925
TRUTH2_7_A-7|Prevotella bivia|BT|"Prevotellaceae"|0.867368421052632|19|7.01107011070111|89.2684210526316
TRUTH2_7_A-7|Prevotella bivia|BT|"Bacteroidetes"|0.866|5|1.8450184501845|89.36
TRUTH2_7_A-7|Prevotella bivia|BT|Prevotella|0.982098214285714|224|82.6568265682657|95.8812499999999
TRUTH2_7_A-7|Streptococcus agalactiae|BT|Bacteria|0.995|4|4.3956043956044|90.45
TRUTH2_7_A-7|Streptococcus agalactiae|BT|Streptococcus|0.96225|80|87.9120879120879|94.84875
TRUTH2_7_A-7|Streptococcus agalactiae|BT|"Bacteroidetes"|0.83|1|1.0989010989011|85.3
TRUTH2_7_A-7|Streptococcus agalactiae|BT|"Lactobacillales"|0.955|4|4.3956043956044|91.45
TRUTH2_7_A-7|Streptococcus agalactiae|BT|"Bacilli"|0.805|2|2.1978021978022|85.7
TRUTH2_7_A-7|Sneathia amnii|AT|Sneathia|0.97|3|100|99.3666666666667
TRUTH2_7_A-7|Pseudomonas gessardii|AT|Pseudomonas|1|2|100|98.5
TRUTH2_7_A-7|Sneathia amnii|BT|Sneathia|0.97|1|100|96.5
TRUTH2_7_A-7|No Hit|BT|Root|1|1|100|0
TRUTH2_7_A-7|Bradyrhizobiaceae cluster49|AT|Bradyrhizobiaceae|1|1|100|99.5
TRUTH2_7_A-7|Lactobacillus crispatus_cluster|AT|Lactobacillus|1|1|100|99.1
TRUTH2_7_A-7|Propionibacterium acnes|AT|Propionibacterium|1|1|100|100
TRUTH2_15_A-15|Sneathia amnii|AT|"Fusobacteriales"|0.83|1|0.00729181857955374|97.7
TRUTH2_15_A-15|Sneathia amnii|AT|Sneathia|0.957705519671072|13624|99.3437363278402|99.1119348209004
TRUTH2_15_A-15|Sneathia amnii|AT|"Leptotrichiaceae"|0.96438202247191|89|0.648971853580283|98.9808988764045
TRUTH2_15_A-15|Prevotella bivia|AT|"Bacteroidales"|0.85|1|0.0195083886071011|97.2
TRUTH2_15_A-15|Prevotella bivia|AT|Prevotella|0.998967804878043|5125|99.9804916113929|99.1133463414646
TRUTH2_15_A-15|Streptococcus agalactiae|AT|Streptococcus|0.999830508474576|649|100|98.6828967642526
TRUTH2_15_A-15|Sneathia amnii|BT|"Fusobacteriales"|0.834|5|1.15740740740741|94.94
TRUTH2_15_A-15|Sneathia amnii|BT|Bacteria|0.9865|20|4.62962962962963|83.625
TRUTH2_15_A-15|Sneathia amnii|BT|"Prevotellaceae"|0.8|1|0.231481481481481|83.3
TRUTH2_15_A-15|Sneathia amnii|BT|Sneathia|0.913125000000001|368|85.1851851851852|89.5089673913043
TRUTH2_15_A-15|Sneathia amnii|BT|"Leptotrichiaceae"|0.867368421052632|38|8.7962962962963|89.2342105263158
TRUTH2_15_A-15|Prevotella bivia|BT|"Bacteroidales"|0.8375|8|2.56410256410256|93.6125
TRUTH2_15_A-15|Prevotella bivia|BT|Bacteria|0.99|19|6.08974358974359|85.2157894736842
TRUTH2_15_A-15|Prevotella bivia|BT|"Prevotellaceae"|0.8495|20|6.41025641025641|90.37
TRUTH2_15_A-15|Prevotella bivia|BT|Sneathia|0.88|1|0.32051282051282|83.8
TRUTH2_15_A-15|Prevotella bivia|BT|"Bacteroidetes"|0.851666666666667|6|1.92307692307692|89.8666666666667
TRUTH2_15_A-15|Prevotella bivia|BT|Prevotella|0.973759689922481|258|82.6923076923077|95.4403100775194
TRUTH2_15_A-15|Streptococcus agalactiae|BT|"Firmicutes"|0.88|1|2.17391304347826|94.8
TRUTH2_15_A-15|Streptococcus agalactiae|BT|Bacteria|0.996666666666667|6|13.0434782608696|91.2666666666667
TRUTH2_15_A-15|Streptococcus agalactiae|BT|Streptococcus|0.979722222222222|36|78.2608695652174|96.0305555555556
TRUTH2_15_A-15|Streptococcus agalactiae|BT|Sneathia|0.93|1|2.17391304347826|88.9
TRUTH2_15_A-15|Streptococcus agalactiae|BT|"Leptotrichiaceae"|0.825|2|4.34782608695652|90.45
TRUTH2_15_A-15|Lactobacillus iners|AT|Lactobacillus|1|4|100|99.05
TRUTH2_15_A-15|Agromyces cluster54|AT|Agromyces|1|1|100|97.7
TRUTH2_15_A-15|Pseudomonas gessardii|BT|Pseudomonas|0.85|1|100|96.3
TRUTH2_10_A-10|Sneathia amnii|AT|"Fusobacteriales"|0.875|2|0.00881756458866061|98.3
TRUTH2_10_A-10|Sneathia amnii|AT|Bacteria|1|1|0.00440878229433031|97.4
TRUTH2_10_A-10|Sneathia amnii|AT|Sneathia|0.957300559055738|22538|99.3651353496164|99.1125077646621
TRUTH2_10_A-10|Sneathia amnii|AT|"Leptotrichiaceae"|0.968226950354609|141|0.621638303500573|98.7950354609929
TRUTH2_10_A-10|Sneathia amnii|BT|"Fusobacteriales"|0.833333333333333|6|1.03270223752151|92.7
TRUTH2_10_A-10|Sneathia amnii|BT|Bacteria|0.9756|25|4.30292598967298|79.916
TRUTH2_10_A-10|Sneathia amnii|BT|Sneathia|0.922124248496995|499|85.8864027538726|90.4871743486974
TRUTH2_10_A-10|Sneathia amnii|BT|"Leptotrichiaceae"|0.899019607843137|51|8.77796901893287|89.9941176470588
TRUTH2_10_A-10|No Hit|BT|Bacteria|0.973333333333333|3|100|0
TRUTH2_10_A-10|Lactobacillus iners|AT|Lactobacillus|1|2|100|99.2
TRUTH2_10_A-10|Streptococcus agalactiae|AT|Streptococcus|1|1|100|99.3
TRUTH2_10_A-10|Prevotella bivia|BT|Prevotella|1|1|100|95.9
TRUTH2_10_A-10|Atopobium vaginae|AT|Atopobium|1|1|100|99.5
TRUTH2_10_A-10|Lactobacillus crispatus_cluster|AT|Lactobacillus|1|1|100|99.5
TRUTH2_10_A-10|Pseudomonas gessardii|AT|Pseudomonas|1|1|100|99.1
TRUTH2_34_B-14|Sneathia amnii|AT|"Fusobacteriales"|0.88|1|0.00800448251020571|97.7
TRUTH2_34_B-14|Sneathia amnii|AT|Sneathia|0.95618683617629|12428|99.4797086368366|99.0808657869277
TRUTH2_34_B-14|Sneathia amnii|AT|"Leptotrichiaceae"|0.96921875|64|0.512286880653166|99.0359375
TRUTH2_34_B-14|Prevotella bivia|AT|"Bacteroidales"|0.83|1|0.0234686693264492|97.2
TRUTH2_34_B-14|Prevotella bivia|AT|"Prevotellaceae"|0.82|2|0.0469373386528984|97.9
TRUTH2_34_B-14|Prevotella bivia|AT|Prevotella|0.999114607797084|4258|99.9295939920206|99.1697745420394
TRUTH2_34_B-14|Atopobium vaginae|AT|Atopobium|0.999912126537786|569|100|99.5182776801405
TRUTH2_34_B-14|Sneathia amnii|BT|"Fusobacteriales"|0.83|3|0.735294117647059|94.4333333333333
TRUTH2_34_B-14|Sneathia amnii|BT|Bacteria|0.978333333333333|12|2.94117647058824|82.05
TRUTH2_34_B-14|Sneathia amnii|BT|Sneathia|0.922219101123595|356|87.2549019607843|91.3800561797753
TRUTH2_34_B-14|Sneathia amnii|BT|"Leptotrichiaceae"|0.89027027027027|37|9.06862745098039|90.8972972972973
TRUTH2_34_B-14|Prevotella bivia|BT|"Bacteroidales"|0.85|6|2.46913580246914|88.95
TRUTH2_34_B-14|Prevotella bivia|BT|Bacteria|0.993333333333333|15|6.17283950617284|86.52
TRUTH2_34_B-14|Prevotella bivia|BT|"Prevotellaceae"|0.869375|16|6.5843621399177|90.7375
TRUTH2_34_B-14|Prevotella bivia|BT|Sneathia|0.9|1|0.411522633744856|86.8
TRUTH2_34_B-14|Prevotella bivia|BT|"Bacteroidetes"|0.82|7|2.88065843621399|88.0428571428572
TRUTH2_34_B-14|Prevotella bivia|BT|Prevotella|0.973553299492386|197|81.0699588477366|95.3147208121828
TRUTH2_34_B-14|Prevotella bivia|BT|"Leptotrichiaceae"|0.82|1|0.411522633744856|87.4
TRUTH2_34_B-14|Atopobium vaginae|BT|Atopobium|0.979722222222222|36|78.2608695652174|93.1833333333334
TRUTH2_34_B-14|Atopobium vaginae|BT|Bacteria|1|10|21.7391304347826|86.45
TRUTH2_34_B-14|No Hit|BT|Root|1|1|100|0
TRUTH2_34_B-14|Lactobacillus iners|AT|Lactobacillus|0.99|1|100|98.5
TRUTH2_34_B-14|Sneathia sanguinegens|BT|Sneathia|0.8|1|100|62
TRUTH2_34_B-14|Pseudomonas gessardii|BT|Pseudomonas|1|1|100|96.3
TRUTH2_34_B-14|Propionibacterium acnes|AT|Propionibacterium|1|1|100|100
TRUTH2_25_B-5|Sneathia amnii|AT|"Fusobacteriales"|0.87|2|0.0148104265402844|97.7
TRUTH2_25_B-5|Sneathia amnii|AT|Bacteria|0.99|1|0.00740521327014218|97.3
TRUTH2_25_B-5|Sneathia amnii|AT|Sneathia|0.960426515546836|13411|99.3113151658768|99.0820296771286
TRUTH2_25_B-5|Sneathia amnii|AT|"Leptotrichiaceae"|0.974777777777777|90|0.666469194312796|98.8433333333333
TRUTH2_25_B-5|Lactobacillus iners|AT|"Firmicutes"|0.835555555555556|9|0.072011521843495|98.2666666666667
TRUTH2_25_B-5|Lactobacillus iners|AT|Lactobacillus|0.994298755857126|12378|99.0398463754201|99.0130634997571
TRUTH2_25_B-5|Lactobacillus iners|AT|Bacteria|0.995714285714286|7|0.0560089614338294|98.1714285714286
TRUTH2_25_B-5|Lactobacillus iners|AT|Lactobacillaceae|0.836153846153846|39|0.312049927988478|98.074358974359
TRUTH2_25_B-5|Lactobacillus iners|AT|"Lactobacillales"|0.825652173913044|23|0.184029444711154|98.5869565217392
TRUTH2_25_B-5|Lactobacillus iners|AT|"Bacilli"|0.849047619047619|42|0.336053768602976|98.7690476190476
TRUTH2_25_B-5|Streptococcus agalactiae|AT|Streptococcus|0.999590723055935|733|100|98.6901773533425
TRUTH2_25_B-5|Sneathia amnii|BT|"Fusobacteriales"|0.82|5|0.697350069735007|91.84
TRUTH2_25_B-5|Sneathia amnii|BT|Bacteria|0.989803921568628|51|7.11297071129707|84.0803921568628
TRUTH2_25_B-5|Sneathia amnii|BT|Sneathia|0.915993322203674|599|83.5425383542538|90.9901502504173
TRUTH2_25_B-5|Sneathia amnii|BT|"Leptotrichiaceae"|0.899354838709677|62|8.64714086471409|92.1225806451613
TRUTH2_25_B-5|Lactobacillus iners|BT|Lactobacillus|0.934171122994652|187|37.3253493013972|96.1320855614973
TRUTH2_25_B-5|Lactobacillus iners|BT|"Firmicutes"|0.841818181818182|44|8.78243512974052|89.3318181818182
TRUTH2_25_B-5|Lactobacillus iners|BT|Bacteria|0.987663551401869|107|21.3572854291417|87.2579439252336
TRUTH2_25_B-5|Lactobacillus iners|BT|Sneathia|0.845|8|1.59680638722555|89.725
TRUTH2_25_B-5|Lactobacillus iners|BT|Lactobacillaceae|0.842786885245902|61|12.1756487025948|95.0180327868853
TRUTH2_25_B-5|Lactobacillus iners|BT|"Lactobacillales"|0.879649122807018|57|11.377245508982|93.7543859649123
TRUTH2_25_B-5|Lactobacillus iners|BT|"Bacilli"|0.856486486486486|37|7.38522954091816|92.4540540540541
TRUTH2_25_B-5|Streptococcus agalactiae|BT|"Firmicutes"|0.83|1|0.943396226415094|94
TRUTH2_25_B-5|Streptococcus agalactiae|BT|Bacteria|1|4|3.77358490566038|89.25
TRUTH2_25_B-5|Streptococcus agalactiae|BT|Sneathia|0.96|1|0.943396226415094|88.1
TRUTH2_25_B-5|Streptococcus agalactiae|BT|Streptococcus|0.956195652173913|92|86.7924528301887|94.3413043478261
TRUTH2_25_B-5|Streptococcus agalactiae|BT|"Lactobacillales"|0.925|6|5.66037735849057|89.0833333333333
TRUTH2_25_B-5|Streptococcus agalactiae|BT|"Bacilli"|0.87|2|1.88679245283019|86.65
TRUTH2_25_B-5|Lactobacillus crispatus_cluster|AT|Lactobacillus|0.996666666666667|3|100|98.9
TRUTH2_25_B-5|Atopobium vaginae|AT|Atopobium|1|2|100|99
TRUTH2_25_B-5|Gardnerella vaginalis|AT|Gardnerella|1|2|100|99.2
TRUTH2_25_B-5|No Hit|BT|Bacteria|1|1|100|0
TRUTH2_25_B-5|Gemella cunicula|BT|Bacteria|0.96|1|100|61.5
TRUTH2_5_A-5|Lactobacillus iners|AT|"Firmicutes"|0.84|20|0.140726146918097|98.055
TRUTH2_5_A-5|Lactobacillus iners|AT|Lactobacillus|0.994209776257619|14034|98.7475372924289|99.0036269060833
TRUTH2_5_A-5|Lactobacillus iners|AT|Bacteria|0.988|10|0.0703630734590487|98.01
TRUTH2_5_A-5|Lactobacillus iners|AT|Lactobacillaceae|0.841739130434783|69|0.485505206867436|98.5086956521739
TRUTH2_5_A-5|Lactobacillus iners|AT|"Lactobacillales"|0.821923076923077|26|0.182943990993527|98.4807692307692
TRUTH2_5_A-5|Lactobacillus iners|AT|"Bacilli"|0.850377358490566|53|0.372924289332958|98.4358490566038
TRUTH2_5_A-5|Atopobium vaginae|AT|Atopobium|0.999705549263873|883|100|99.5800679501699
TRUTH2_5_A-5|Lactobacillus iners|BT|"Firmicutes"|0.833939393939394|33|9.14127423822715|89.8363636363636
TRUTH2_5_A-5|Lactobacillus iners|BT|Lactobacillus|0.931012658227848|158|43.7673130193906|96.2354430379746
TRUTH2_5_A-5|Lactobacillus iners|BT|Atopobium|0.81|1|0.277008310249307|87.1
TRUTH2_5_A-5|Lactobacillus iners|BT|Bacteria|0.976166666666667|60|16.6204986149584|84.2833333333333
TRUTH2_5_A-5|Lactobacillus iners|BT|Lactobacillaceae|0.8368|25|6.92520775623269|95.356
TRUTH2_5_A-5|Lactobacillus iners|BT|"Lactobacillales"|0.852432432432432|37|10.2493074792244|94.2918918918919
TRUTH2_5_A-5|Lactobacillus iners|BT|"Bacilli"|0.836808510638298|47|13.0193905817175|92.3425531914894
TRUTH2_5_A-5|Atopobium vaginae|BT|Bacteria|0.955|2|4.44444444444444|76.3
TRUTH2_5_A-5|Atopobium vaginae|BT|Atopobium|0.983488372093023|43|95.5555555555556|92.0651162790697
TRUTH2_5_A-5|Sneathia amnii|AT|Sneathia|0.957272727272727|11|100|98.7727272727273
TRUTH2_5_A-5|Prevotella bivia|AT|Prevotella|1|7|100|99.2571428571429
TRUTH2_5_A-5|Comamonadaceae cluster57|BT|Pelomonas|0.995|2|100|94.25
TRUTH2_5_A-5|Sneathia amnii|BT|Sneathia|0.85|1|100|72.3
TRUTH2_5_A-5|Lactobacillus gasseri_cluster|BT|Root|1|1|100|55.8
TRUTH2_5_A-5|Caulobacter leidyi|AT|Sphingomonadaceae|0.81|1|100|98.4
TRUTH2_5_A-5|Pseudomonas gessardii|BT|Pseudomonas|1|1|100|96.5
TRUTH2_5_A-5|Propionibacterium acnes|AT|Propionibacterium|1|1|100|98.9
TRUTH2_5_A-5|Bosea cluster53|BT|Bosea|1|1|100|91.9
TRUTH2_31_B-11|Sneathia amnii|AT|Sneathia|0.956099978682519|9382|99.102144290694|99.1077275634167
TRUTH2_31_B-11|Sneathia amnii|AT|"Leptotrichiaceae"|0.96364705882353|85|0.89785570930601|98.8623529411764
TRUTH2_31_B-11|Lactobacillus crispatus_cluster|AT|"Firmicutes"|0.835|2|0.0439367311072056|97.5
TRUTH2_31_B-11|Lactobacillus crispatus_cluster|AT|Lactobacillus|0.996816479400737|4539|99.7144112478032|98.8952192112802
TRUTH2_31_B-11|Lactobacillus crispatus_cluster|AT|Bacteria|0.986666666666667|3|0.0659050966608084|97.3333333333333
TRUTH2_31_B-11|Lactobacillus crispatus_cluster|AT|"Lactobacillales"|0.825|6|0.131810193321617|97.4
TRUTH2_31_B-11|Lactobacillus crispatus_cluster|AT|"Bacilli"|0.855|2|0.0439367311072056|97.45
TRUTH2_31_B-11|Atopobium vaginae|AT|Atopobium|0.999821138211382|615|100|99.560325203252
TRUTH2_31_B-11|Sneathia amnii|BT|"Fusobacteriales"|0.822|5|1.1037527593819|90.78
TRUTH2_31_B-11|Sneathia amnii|BT|Bacteria|0.994146341463415|41|9.05077262693157|85.1560975609756
TRUTH2_31_B-11|Sneathia amnii|BT|Sneathia|0.917645502645503|378|83.4437086092715|90.6216931216931
TRUTH2_31_B-11|Sneathia amnii|BT|"Leptotrichiaceae"|0.898620689655172|29|6.40176600441501|88.5275862068965
TRUTH2_31_B-11|Lactobacillus crispatus_cluster|BT|"Firmicutes"|0.837|20|5.97014925373134|94.18
TRUTH2_31_B-11|Lactobacillus crispatus_cluster|BT|Lactobacillus|0.956116504854369|206|61.4925373134328|96.2228155339805
TRUTH2_31_B-11|Lactobacillus crispatus_cluster|BT|Bacteria|0.988301886792453|53|15.8208955223881|90.9075471698113
TRUTH2_31_B-11|Lactobacillus crispatus_cluster|BT|Sneathia|0.864444444444444|9|2.6865671641791|87.6444444444444
TRUTH2_31_B-11|Lactobacillus crispatus_cluster|BT|Lactobacillaceae|0.81|4|1.19402985074627|95.8
TRUTH2_31_B-11|Lactobacillus crispatus_cluster|BT|"Lactobacillales"|0.865483870967742|31|9.25373134328358|94.4387096774194
TRUTH2_31_B-11|Lactobacillus crispatus_cluster|BT|"Leptotrichiaceae"|0.836666666666667|6|1.7910447761194|91.1333333333333
TRUTH2_31_B-11|Lactobacillus crispatus_cluster|BT|"Bacilli"|0.838333333333333|6|1.7910447761194|94.8333333333333
TRUTH2_31_B-11|Atopobium vaginae|BT|Bacteria|1|10|13.5135135135135|88.06
TRUTH2_31_B-11|Atopobium vaginae|BT|Atopobium|0.985625|64|86.4864864864865|92.7140625
TRUTH2_31_B-11|Lactobacillus iners|AT|Lactobacillus|0.995714285714286|7|100|98.8857142857143
TRUTH2_31_B-11|Prevotella bivia|AT|Prevotella|1|3|100|99.2333333333333
TRUTH2_31_B-11|Lactobacillus crispatus_type1|BT|Lactobacillus|1|1|50|94.3
TRUTH2_31_B-11|Lactobacillus crispatus_type1|BT|"Lactobacillales"|0.94|1|50|91.3
TRUTH2_31_B-11|Gardnerella vaginalis|AT|Gardnerella|1|2|100|98.35
TRUTH2_31_B-11|Streptococcus agalactiae|AT|Streptococcus|1|1|100|98.9
TRUTH2_31_B-11|Streptococcus agalactiae|BT|Streptococcus|0.81|1|100|94.8
TRUTH2_31_B-11|Mobiluncus mulieris|AT|Mobiluncus|1|1|100|99
TRUTH2_14_A-14|Sneathia amnii|AT|Sneathia|0.956723658901444|4679|99.4051412789462|99.052618080788
TRUTH2_14_A-14|Sneathia amnii|AT|"Leptotrichiaceae"|0.9575|28|0.59485872105375|98.5642857142857
TRUTH2_14_A-14|Lactobacillus iners|AT|"Firmicutes"|0.843333333333333|6|0.143712574850299|97.9166666666667
TRUTH2_14_A-14|Lactobacillus iners|AT|Lactobacillus|0.99498790517657|4134|99.0179640718563|99.0452588292218
TRUTH2_14_A-14|Lactobacillus iners|AT|Bacteria|1|1|0.0239520958083832|98.8
TRUTH2_14_A-14|Lactobacillus iners|AT|Lactobacillaceae|0.842272727272727|22|0.526946107784431|98.3363636363636
TRUTH2_14_A-14|Lactobacillus iners|AT|"Lactobacillales"|0.84|5|0.119760479041916|98.46
TRUTH2_14_A-14|Lactobacillus iners|AT|"Bacilli"|0.871428571428571|7|0.167664670658683|98.2142857142857
TRUTH2_14_A-14|Lactobacillus crispatus_cluster|AT|Lactobacillus|0.996740773677188|2249|99.6897163120567|98.9745220097821
TRUTH2_14_A-14|Lactobacillus crispatus_cluster|AT|"Lactobacillales"|0.84|3|0.132978723404255|97.4
TRUTH2_14_A-14|Lactobacillus crispatus_cluster|AT|"Bacilli"|0.8475|4|0.177304964539007|97.875
TRUTH2_14_A-14|Prevotella bivia|AT|"Bacteroidales"|0.89|1|0.0606796116504854|98
TRUTH2_14_A-14|Prevotella bivia|AT|"Bacteroidetes"|0.82|1|0.0606796116504854|97.9
TRUTH2_14_A-14|Prevotella bivia|AT|Prevotella|0.998772782503038|1646|99.878640776699|99.1464763061971
TRUTH2_14_A-14|Atopobium vaginae|AT|Atopobium|0.999784735812133|511|100|99.4951076320939
TRUTH2_14_A-14|Gardnerella vaginalis|AT|Gardnerella|0.999675324675325|308|100|98.8873376623378
TRUTH2_14_A-14|Streptococcus agalactiae|AT|Streptococcus|0.99926640926641|259|100|98.5366795366796
TRUTH2_14_A-14|Sneathia amnii|BT|"Fusobacteriales"|0.85|3|1.35746606334842|92.6333333333333
TRUTH2_14_A-14|Sneathia amnii|BT|Bacteria|0.984|20|9.04977375565611|83.2
TRUTH2_14_A-14|Sneathia amnii|BT|Sneathia|0.918956043956044|182|82.3529411764706|91.2434065934065
TRUTH2_14_A-14|Sneathia amnii|BT|"Leptotrichiaceae"|0.8825|16|7.23981900452489|93.16875
TRUTH2_14_A-14|Lactobacillus crispatus_cluster|BT|"Firmicutes"|0.813333333333333|3|1.57068062827225|94.2333333333333
TRUTH2_14_A-14|Lactobacillus crispatus_cluster|BT|Lactobacillus|0.964868421052632|152|79.5811518324607|95.5203947368421
TRUTH2_14_A-14|Lactobacillus crispatus_cluster|BT|Bacteria|0.98|14|7.32984293193717|89.1
TRUTH2_14_A-14|Lactobacillus crispatus_cluster|BT|Sneathia|0.88|2|1.04712041884817|85.3
TRUTH2_14_A-14|Lactobacillus crispatus_cluster|BT|Lactobacillaceae|0.81|2|1.04712041884817|94.2
TRUTH2_14_A-14|Lactobacillus crispatus_cluster|BT|"Lactobacillales"|0.866363636363636|11|5.75916230366492|94.8909090909091
TRUTH2_14_A-14|Lactobacillus crispatus_cluster|BT|"Leptotrichiaceae"|0.89|1|0.523560209424084|86.8
TRUTH2_14_A-14|Lactobacillus crispatus_cluster|BT|"Bacilli"|0.823333333333333|6|3.1413612565445|94.8
TRUTH2_14_A-14|Lactobacillus iners|BT|Sneathia|0.8875|4|2.20994475138122|89.8
TRUTH2_14_A-14|Lactobacillus iners|BT|Lactobacillaceae|0.845|10|5.52486187845304|94.89
TRUTH2_14_A-14|Lactobacillus iners|BT|"Lactobacillales"|0.86|11|6.07734806629834|93.3818181818182
TRUTH2_14_A-14|Lactobacillus iners|BT|Lactobacillus|0.955054945054945|91|50.2762430939227|94.9758241758241
TRUTH2_14_A-14|Lactobacillus iners|BT|"Firmicutes"|0.83|15|8.28729281767956|88.2
TRUTH2_14_A-14|Lactobacillus iners|BT|Bacteria|0.986944444444444|36|19.8895027624309|88.4333333333333
TRUTH2_14_A-14|Lactobacillus iners|BT|"Bacilli"|0.845384615384616|13|7.18232044198895|92.5384615384615
TRUTH2_14_A-14|Lactobacillus iners|BT|"Leptotrichiaceae"|0.81|1|0.552486187845304|90.4
TRUTH2_14_A-14|Prevotella bivia|BT|"Bacteroidales"|0.88|1|0.892857142857143|94.5
TRUTH2_14_A-14|Prevotella bivia|BT|Bacteria|0.996|5|4.46428571428571|83.3
TRUTH2_14_A-14|Prevotella bivia|BT|"Prevotellaceae"|0.866363636363636|11|9.82142857142857|90.1272727272727
TRUTH2_14_A-14|Prevotella bivia|BT|"Bacteroidetes"|0.85|3|2.67857142857143|82.6666666666667
TRUTH2_14_A-14|Prevotella bivia|BT|Prevotella|0.966304347826087|92|82.1428571428571|95.375
TRUTH2_14_A-14|Atopobium vaginae|BT|Bacteria|1|5|8.33333333333333|87.5
TRUTH2_14_A-14|Atopobium vaginae|BT|Atopobium|0.980727272727273|55|91.6666666666667|92.1781818181818
TRUTH2_14_A-14|Gardnerella vaginalis|BT|Gardnerella|0.994375|48|100|93.3479166666667
TRUTH2_14_A-14|Lactobacillus crispatus_type1|BT|Lactobacillus|0.987391304347826|46|100|93.3304347826087
TRUTH2_14_A-14|Streptococcus agalactiae|BT|Bacteria|1|3|7.5|92.8666666666667
TRUTH2_14_A-14|Streptococcus agalactiae|BT|Streptococcus|0.981764705882353|34|85|95.3823529411765
TRUTH2_14_A-14|Streptococcus agalactiae|BT|"Lactobacillales"|0.903333333333333|3|7.5|91.9333333333333
TRUTH2_14_A-14|Pseudomonas gessardii|AT|Pseudomonas|1|2|100|98.75
TRUTH2_14_A-14|Mobiluncus mulieris|BT|Mobiluncus|1|1|100|94.4
TRUTH2_23_B-3|Prevotella bivia|AT|"Bacteroidales"|0.825|2|0.0165343915343915|97.15
TRUTH2_23_B-3|Prevotella bivia|AT|"Prevotellaceae"|0.8475|4|0.0330687830687831|97.475
TRUTH2_23_B-3|Prevotella bivia|AT|"Bacteroidetes"|0.91|1|0.00826719576719577|97.2
TRUTH2_23_B-3|Prevotella bivia|AT|Prevotella|0.999132269004873|12089|99.9421296296296|99.1056332202788
TRUTH2_23_B-3|Atopobium vaginae|AT|Atopobium|0.99984962406015|2261|100|99.5675364882798
TRUTH2_23_B-3|Prevotella bivia|BT|"Bacteroidales"|0.846470588235294|17|3.23809523809524|91.5764705882353
TRUTH2_23_B-3|Prevotella bivia|BT|Bacteria|0.97|18|3.42857142857143|81.5666666666667
TRUTH2_23_B-3|Prevotella bivia|BT|"Prevotellaceae"|0.837692307692308|13|2.47619047619048|93.4153846153846
TRUTH2_23_B-3|Prevotella bivia|BT|"Bacteroidetes"|0.87|17|3.23809523809524|88.8411764705883
TRUTH2_23_B-3|Prevotella bivia|BT|Prevotella|0.985413043478263|460|87.6190476190476|96.0204347826088
TRUTH2_23_B-3|Atopobium vaginae|BT|Coriobacteriaceae|0.81|1|1.21951219512195|90
TRUTH2_23_B-3|Atopobium vaginae|BT|Bacteria|1|6|7.31707317073171|85.6166666666667
TRUTH2_23_B-3|Atopobium vaginae|BT|Atopobium|0.988|75|91.4634146341463|93.8293333333333
TRUTH2_23_B-3|Streptococcus agalactiae|AT|Streptococcus|1|6|100|98.1666666666667
TRUTH2_23_B-3|Pseudomonas gessardii|BT|Pseudomonadaceae|0.97|1|50|90.1
TRUTH2_23_B-3|Pseudomonas gessardii|BT|Bacteria|1|1|50|88.6
TRUTH2_23_B-3|Sneathia amnii|BT|Sneathia|0.86|1|100|94
TRUTH2_23_B-3|Lactobacillus crispatus_cluster|AT|Lactobacillus|1|1|100|98.5
TRUTH2_23_B-3|Mobiluncus mulieris|AT|Mobiluncus|1|1|100|99.4
TRUTH2_23_B-3|Pseudomonas gessardii|AT|Pseudomonas|1|1|100|98.1
TRUTH2_19_A-19|Lactobacillus iners|AT|"Firmicutes"|0.85|7|0.0931222562192364|98.7142857142857
TRUTH2_19_A-19|Lactobacillus iners|AT|Lactobacillus|0.994431009001722|7443|99.0155647199681|99.0054682251765
TRUTH2_19_A-19|Lactobacillus iners|AT|Bacteria|0.9675|4|0.0532127178395637|97.5
TRUTH2_19_A-19|Lactobacillus iners|AT|Lactobacillaceae|0.842380952380952|21|0.279366768657709|98.3666666666667
TRUTH2_19_A-19|Lactobacillus iners|AT|"Lactobacillales"|0.835|18|0.239457230278036|98.3722222222222
TRUTH2_19_A-19|Lactobacillus iners|AT|"Bacilli"|0.848333333333333|24|0.319276307037382|98.6208333333334
TRUTH2_19_A-19|Lactobacillus crispatus_cluster|AT|Lactobacillus|0.997153711279945|3422|99.8540997957397|98.8549094097021
TRUTH2_19_A-19|Lactobacillus crispatus_cluster|AT|Bacteria|0.985|2|0.0583600817041144|97.65
TRUTH2_19_A-19|Lactobacillus crispatus_cluster|AT|"Lactobacillales"|0.83|1|0.0291800408520572|97.1
TRUTH2_19_A-19|Lactobacillus crispatus_cluster|AT|"Bacilli"|0.845|2|0.0583600817041144|97.9
TRUTH2_19_A-19|Lactobacillus crispatus_cluster|BT|"Firmicutes"|0.832857142857143|7|2.56410256410256|95.3
TRUTH2_19_A-19|Lactobacillus crispatus_cluster|BT|Lactobacillus|0.984349775784753|223|81.6849816849817|95.3775784753364
TRUTH2_19_A-19|Lactobacillus crispatus_cluster|BT|Bacteria|0.966190476190476|21|7.69230769230769|85.0476190476191
TRUTH2_19_A-19|Lactobacillus crispatus_cluster|BT|Lactobacillaceae|0.815|2|0.732600732600733|96.05
TRUTH2_19_A-19|Lactobacillus crispatus_cluster|BT|"Lactobacillales"|0.839411764705882|17|6.22710622710623|94.5352941176471
TRUTH2_19_A-19|Lactobacillus crispatus_cluster|BT|"Bacilli"|0.81|3|1.0989010989011|91.9666666666667
TRUTH2_19_A-19|Lactobacillus iners|BT|"Firmicutes"|0.830555555555556|18|7.5|90.6277777777778
TRUTH2_19_A-19|Lactobacillus iners|BT|Lactobacillus|0.965354838709677|155|64.5833333333333|94.2096774193548
TRUTH2_19_A-19|Lactobacillus iners|BT|Bacteria|0.973636363636363|22|9.16666666666667|82.1772727272727
TRUTH2_19_A-19|Lactobacillus iners|BT|Lactobacillaceae|0.849375|16|6.66666666666667|95.2
TRUTH2_19_A-19|Lactobacillus iners|BT|"Lactobacillales"|0.855333333333334|15|6.25|95.44
TRUTH2_19_A-19|Lactobacillus iners|BT|"Bacilli"|0.833571428571429|14|5.83333333333333|93.3928571428571
TRUTH2_19_A-19|Lactobacillus crispatus_type1|BT|Lactobacillus|0.981782178217822|101|99.0196078431373|92.8940594059406
TRUTH2_19_A-19|Lactobacillus crispatus_type1|BT|Bacteria|0.95|1|0.980392156862745|71.5
TRUTH2_19_A-19|Lactobacillus gasseri_cluster|BT|Bacteria|0.885|2|100|67.9
TRUTH2_19_A-19|Methylobacillus flagellatus_glycogenes|AT|Methylobacillus|1|1|100|99.7
TRUTH2_19_A-19|Gardnerella vaginalis|BT|Gardnerella|1|1|100|95.1
TRUTH2_19_A-19|Atopobium vaginae|BT|Bacteria|1|1|100|80.3
TRUTH2_19_A-19|Lactobacillus kefirgranum_kefiranofaciens|BT|Bacteria|0.84|1|100|61.9
TRUTH2_19_A-19|Sneathia amnii|AT|Sneathia|1|1|100|99.1
TRUTH2_28_B-8|Lactobacillus crispatus_cluster|AT|"Firmicutes"|0.8425|4|0.0374461711290021|97.875
TRUTH2_28_B-8|Lactobacillus crispatus_cluster|AT|Lactobacillus|0.996825009387883|10652|99.7191537165325|98.7471648516713
TRUTH2_28_B-8|Lactobacillus crispatus_cluster|AT|Bacteria|1|2|0.018723085564501|98.25
TRUTH2_28_B-8|Lactobacillus crispatus_cluster|AT|Lactobacillaceae|0.8|1|0.00936154278225051|97.6
TRUTH2_28_B-8|Lactobacillus crispatus_cluster|AT|"Lactobacillales"|0.86|11|0.102976970604756|97.4181818181818
TRUTH2_28_B-8|Lactobacillus crispatus_cluster|AT|"Bacilli"|0.839166666666667|12|0.112338513387006|97.6666666666667
TRUTH2_28_B-8|Prevotella bivia|AT|"Bacteroidales"|0.82|1|0.0137873983179374|97
TRUTH2_28_B-8|Prevotella bivia|AT|"Prevotellaceae"|0.81|1|0.0137873983179374|98
TRUTH2_28_B-8|Prevotella bivia|AT|Prevotella|0.999080126879047|7251|99.9724252033641|99.1841677010054
TRUTH2_28_B-8|Lactobacillus crispatus_cluster|BT|Root|1|1|0.157232704402516|65.8
TRUTH2_28_B-8|Lactobacillus crispatus_cluster|BT|"Firmicutes"|0.835555555555556|18|2.83018867924528|91.0111111111111
TRUTH2_28_B-8|Lactobacillus crispatus_cluster|BT|Lactobacillus|0.971733870967743|496|77.9874213836478|96.3112903225807
TRUTH2_28_B-8|Lactobacillus crispatus_cluster|BT|Bacteria|0.9721875|64|10.062893081761|86.3421875
TRUTH2_28_B-8|Lactobacillus crispatus_cluster|BT|Lactobacillaceae|0.809090909090909|11|1.72955974842767|95.3636363636364
TRUTH2_28_B-8|Lactobacillus crispatus_cluster|BT|"Lactobacillales"|0.856333333333334|30|4.71698113207547|94.0166666666667
TRUTH2_28_B-8|Lactobacillus crispatus_cluster|BT|"Bacilli"|0.8425|16|2.51572327044025|95.3
TRUTH2_28_B-8|Prevotella bivia|BT|"Bacteroidales"|0.831538461538462|13|3.92749244712991|91.0923076923077
TRUTH2_28_B-8|Prevotella bivia|BT|Bacteria|0.994545454545455|11|3.32326283987915|87.5181818181818
TRUTH2_28_B-8|Prevotella bivia|BT|"Prevotellaceae"|0.851304347826087|23|6.94864048338369|88.6782608695652
TRUTH2_28_B-8|Prevotella bivia|BT|"Bacteroidetes"|0.838|10|3.02114803625378|87.48
TRUTH2_28_B-8|Prevotella bivia|BT|Prevotella|0.978394160583942|274|82.7794561933535|95.4755474452555
TRUTH2_28_B-8|Fusobacterium cluster48|AT|Fusobacterium|1|1|100|99.7
TRUTH2_28_B-8|Streptococcus agalactiae|AT|Streptococcus|1|1|100|97.8
TRUTH2_28_B-8|Sneathia amnii|AT|Sneathia|1|1|100|99.4
TRUTH2_28_B-8|Gardnerella vaginalis|AT|Gardnerella|1|1|100|99.7
TRUTH2_28_B-8|Pseudomonas gessardii|AT|Pseudomonas|1|1|100|98.1
TRUTH2_22_B-2|Prevotella bivia|AT|"Bacteroidales"|0.85|2|0.0127420998980632|97.4
TRUTH2_22_B-2|Prevotella bivia|AT|"Prevotellaceae"|0.815|2|0.0127420998980632|97.05
TRUTH2_22_B-2|Prevotella bivia|AT|Prevotella|0.999109100178427|15692|99.9745158002039|99.1639752740212
TRUTH2_22_B-2|Prevotella bivia|BT|"Bacteroidales"|0.841176470588235|17|2.93609671848014|94.3705882352941
TRUTH2_22_B-2|Prevotella bivia|BT|Bacteria|0.954|10|1.72711571675302|78.31
TRUTH2_22_B-2|Prevotella bivia|BT|"Prevotellaceae"|0.847142857142857|21|3.62694300518135|93.5428571428571
TRUTH2_22_B-2|Prevotella bivia|BT|"Bacteroidetes"|0.872380952380953|21|3.62694300518135|85.7190476190476
TRUTH2_22_B-2|Prevotella bivia|BT|Prevotella|0.986784313725492|510|88.0829015544041|96.0786274509805
TRUTH2_22_B-2|Lactobacillus iners|AT|Lactobacillus|1|3|100|98.9
TRUTH2_22_B-2|Lactobacillus crispatus_cluster|AT|Lactobacillus|1|3|100|99
TRUTH2_22_B-2|Sneathia amnii|AT|Sneathia|0.93|1|100|99.7
TRUTH2_24_B-4|Lactobacillus iners|AT|"Firmicutes"|0.841904761904762|21|0.142055063248326|98.0428571428572
TRUTH2_24_B-4|Lactobacillus iners|AT|Lactobacillus|0.993980031457251|14623|98.9176757085842|99.0149285372339
TRUTH2_24_B-4|Lactobacillus iners|AT|Bacteria|0.989|10|0.0676452682134885|98.12
TRUTH2_24_B-4|Lactobacillus iners|AT|Lactobacillaceae|0.837735849056604|53|0.358519921531489|98.3452830188679
TRUTH2_24_B-4|Lactobacillus iners|AT|"Lactobacillales"|0.8225|28|0.189406750997768|98.4535714285714
TRUTH2_24_B-4|Lactobacillus iners|AT|"Bacilli"|0.850625|48|0.324697287424745|98.5104166666667
TRUTH2_24_B-4|Lactobacillus iners|BT|Root|1|1|0.28328611898017|59.6
TRUTH2_24_B-4|Lactobacillus iners|BT|"Firmicutes"|0.84|44|12.4645892351275|90.0318181818182
TRUTH2_24_B-4|Lactobacillus iners|BT|Lactobacillus|0.942112676056338|142|40.2266288951841|96.2746478873239
TRUTH2_24_B-4|Lactobacillus iners|BT|Bacteria|0.972923076923077|65|18.413597733711|83.9461538461539
TRUTH2_24_B-4|Lactobacillus iners|BT|Lactobacillaceae|0.835483870967742|31|8.78186968838527|95.4935483870968
TRUTH2_24_B-4|Lactobacillus iners|BT|"Lactobacillales"|0.86625|24|6.79886685552408|94.5458333333333
TRUTH2_24_B-4|Lactobacillus iners|BT|"Bacilli"|0.842391304347826|46|13.0311614730878|91.5217391304348
TRUTH2_24_B-4|Sneathia amnii|AT|Sneathia|0.96|2|100|98.3
TRUTH2_24_B-4|Gemella bergeri|BT|Root|1|1|100|49.7
TRUTH2_24_B-4|Atopobium vaginae|BT|Atopobium|1|1|100|88.1
TRUTH2_24_B-4|Gemella cunicula|BT|Root|1|1|100|58.1
TRUTH2_40_B-20|Sneathia amnii|AT|Sneathia|0.95526077829804|6193|99.2627023561468|99.0687227514932
TRUTH2_40_B-20|Sneathia amnii|AT|"Leptotrichiaceae"|0.954565217391304|46|0.737297643853182|98.8847826086956
TRUTH2_40_B-20|Lactobacillus iners|AT|"Firmicutes"|0.8525|4|0.070459749867888|97.95
TRUTH2_40_B-20|Lactobacillus iners|AT|Lactobacillus|0.994856736074017|5619|98.9783336269156|99.0520377291334
TRUTH2_40_B-20|Lactobacillus iners|AT|Bacteria|0.985|2|0.035229874933944|97.95
TRUTH2_40_B-20|Lactobacillus iners|AT|Lactobacillaceae|0.844|20|0.35229874933944|98.3
TRUTH2_40_B-20|Lactobacillus iners|AT|"Lactobacillales"|0.845555555555556|9|0.158534437202748|97.9777777777778
TRUTH2_40_B-20|Lactobacillus iners|AT|"Bacilli"|0.865217391304348|23|0.405143561740356|98.6347826086957
TRUTH2_40_B-20|Lactobacillus crispatus_cluster|AT|"Firmicutes"|0.86|1|0.0437445319335083|97.7
TRUTH2_40_B-20|Lactobacillus crispatus_cluster|AT|Lactobacillus|0.996841874726236|2283|99.8687664041995|98.9867279894874
TRUTH2_40_B-20|Lactobacillus crispatus_cluster|AT|"Lactobacillales"|0.85|2|0.0874890638670166|97.45
TRUTH2_40_B-20|Sneathia amnii|BT|"Fusobacteriales"|0.828|5|1.99203187250996|92.38
TRUTH2_40_B-20|Sneathia amnii|BT|Bacteria|0.99|21|8.36653386454183|85.6857142857143
TRUTH2_40_B-20|Sneathia amnii|BT|Sneathia|0.918333333333333|204|81.2749003984064|91.9308823529412
TRUTH2_40_B-20|Sneathia amnii|BT|"Leptotrichiaceae"|0.874761904761905|21|8.36653386454183|88.8047619047619
TRUTH2_40_B-20|Lactobacillus crispatus_cluster|BT|"Firmicutes"|0.83|2|1.04712041884817|95.35
TRUTH2_40_B-20|Lactobacillus crispatus_cluster|BT|Lactobacillus|0.969858156028369|141|73.8219895287958|95.822695035461
TRUTH2_40_B-20|Lactobacillus crispatus_cluster|BT|Bacteria|0.978846153846154|26|13.6125654450262|87.5230769230769
TRUTH2_40_B-20|Lactobacillus crispatus_cluster|BT|Sneathia|0.872|5|2.61780104712042|88.64
TRUTH2_40_B-20|Lactobacillus crispatus_cluster|BT|"Lactobacillales"|0.873|10|5.23560209424084|95.41
TRUTH2_40_B-20|Lactobacillus crispatus_cluster|BT|"Leptotrichiaceae"|0.835|2|1.04712041884817|91.55
TRUTH2_40_B-20|Lactobacillus crispatus_cluster|BT|"Bacilli"|0.868|5|2.61780104712042|93.06
TRUTH2_40_B-20|Lactobacillus iners|BT|Root|1|1|0.546448087431694|62.7
TRUTH2_40_B-20|Lactobacillus iners|BT|Sneathia|0.83|2|1.09289617486339|91.1
TRUTH2_40_B-20|Lactobacillus iners|BT|Lactobacillaceae|0.83875|16|8.7431693989071|94.69375
TRUTH2_40_B-20|Lactobacillus iners|BT|"Lactobacillales"|0.876818181818182|22|12.0218579234973|94.3136363636364
TRUTH2_40_B-20|Lactobacillus iners|BT|Lactobacillus|0.955|84|45.9016393442623|94.7869047619048
TRUTH2_40_B-20|Lactobacillus iners|BT|"Firmicutes"|0.838571428571429|14|7.65027322404372|90.1928571428572
TRUTH2_40_B-20|Lactobacillus iners|BT|Bacteria|0.9825|32|17.4863387978142|84.771875
TRUTH2_40_B-20|Lactobacillus iners|BT|"Bacilli"|0.843333333333333|12|6.55737704918033|94.1666666666667
TRUTH2_40_B-20|Lactobacillus crispatus_type1|BT|Lactobacillus|0.984|40|95.2380952380952|92.88
TRUTH2_40_B-20|Lactobacillus crispatus_type1|BT|Bacteria|0.88|1|2.38095238095238|71.1
TRUTH2_40_B-20|Lactobacillus crispatus_type1|BT|"Lactobacillales"|0.88|1|2.38095238095238|89.9
TRUTH2_40_B-20|No Hit|BT|Bacteria|0.936666666666667|3|100|0
TRUTH2_40_B-20|Fusobacterium cluster48|AT|Fusobacterium|1|2|100|98.3
TRUTH2_40_B-20|Caulobacter leidyi|BT|Sphingomonas|1|1|100|93.3
TRUTH2_40_B-20|Pseudomonas gessardii|AT|Pseudomonas|1|1|100|98.7
TRUTH2_35_B-15|Lactobacillus iners|AT|"Firmicutes"|0.848|5|0.0656943896991197|98.44
TRUTH2_35_B-15|Lactobacillus iners|AT|Lactobacillus|0.99491631243356|7528|98.9094731309946|99.043690223164
TRUTH2_35_B-15|Lactobacillus iners|AT|Bacteria|0.984|5|0.0656943896991197|97.82
TRUTH2_35_B-15|Lactobacillus iners|AT|Lactobacillaceae|0.841315789473684|38|0.49927736171331|98.2105263157895
TRUTH2_35_B-15|Lactobacillus iners|AT|"Lactobacillales"|0.81625|8|0.105111023518592|98.575
TRUTH2_35_B-15|Lactobacillus iners|AT|"Bacilli"|0.862592592592593|27|0.354749704375246|98.3814814814815
TRUTH2_35_B-15|Lactobacillus crispatus_cluster|AT|"Firmicutes"|0.865|2|0.0577867668303958|98.5
TRUTH2_35_B-15|Lactobacillus crispatus_cluster|AT|Lactobacillus|0.996952243125895|3455|99.8266396995088|98.9493777134589
TRUTH2_35_B-15|Lactobacillus crispatus_cluster|AT|"Lactobacillales"|0.815|2|0.0577867668303958|98.05
TRUTH2_35_B-15|Lactobacillus crispatus_cluster|AT|"Bacilli"|0.815|2|0.0577867668303958|97.3
TRUTH2_35_B-15|Atopobium vaginae|AT|Atopobium|0.999863945578231|441|100|99.5997732426303
TRUTH2_35_B-15|Lactobacillus iners|BT|Root|1|1|0.311526479750779|64.5
TRUTH2_35_B-15|Lactobacillus iners|BT|Lactobacillus|0.968564102564102|195|60.7476635514019|94.5523076923077
TRUTH2_35_B-15|Lactobacillus iners|BT|"Firmicutes"|0.83|29|9.03426791277258|88.9862068965517
TRUTH2_35_B-15|Lactobacillus iners|BT|Actinobacteria|0.8|1|0.311526479750779|87.2
TRUTH2_35_B-15|Lactobacillus iners|BT|Bacteria|0.989767441860465|43|13.3956386292835|86.7488372093023
TRUTH2_35_B-15|Lactobacillus iners|BT|Lactobacillaceae|0.840714285714286|14|4.3613707165109|94.8071428571428
TRUTH2_35_B-15|Lactobacillus iners|BT|"Lactobacillales"|0.844736842105263|19|5.9190031152648|94.8894736842105
TRUTH2_35_B-15|Lactobacillus iners|BT|"Bacilli"|0.833684210526316|19|5.9190031152648|93.1315789473684
TRUTH2_35_B-15|Lactobacillus crispatus_cluster|BT|"Firmicutes"|0.828571428571429|7|2.40549828178694|91.7857142857143
TRUTH2_35_B-15|Lactobacillus crispatus_cluster|BT|Lactobacillus|0.976088888888889|225|77.319587628866|95.3244444444444
TRUTH2_35_B-15|Lactobacillus crispatus_cluster|BT|Actinobacteria|0.82|1|0.343642611683849|87.1
TRUTH2_35_B-15|Lactobacillus crispatus_cluster|BT|Bacteria|0.96625|24|8.24742268041237|87.5541666666667
TRUTH2_35_B-15|Lactobacillus crispatus_cluster|BT|Lactobacillaceae|0.824|5|1.71821305841924|95.72
TRUTH2_35_B-15|Lactobacillus crispatus_cluster|BT|"Lactobacillales"|0.867777777777778|18|6.18556701030928|94.0333333333334
TRUTH2_35_B-15|Lactobacillus crispatus_cluster|BT|"Bacilli"|0.826363636363636|11|3.78006872852234|94.7090909090909
TRUTH2_35_B-15|Lactobacillus crispatus_type1|BT|Lactobacillus|0.98621359223301|103|96.2616822429907|93.1
TRUTH2_35_B-15|Lactobacillus crispatus_type1|BT|Bacteria|0.99|1|0.934579439252336|89.6
TRUTH2_35_B-15|Lactobacillus crispatus_type1|BT|Lactobacillaceae|0.84|1|0.934579439252336|91.2
TRUTH2_35_B-15|Lactobacillus crispatus_type1|BT|"Lactobacillales"|0.835|2|1.86915887850467|92.2
TRUTH2_35_B-15|Atopobium vaginae|BT|Atopobium|0.984777777777777|90|100|92.0811111111111
TRUTH2_35_B-15|Sneathia amnii|AT|Sneathia|0.921428571428571|7|100|99.2
TRUTH2_35_B-15|Prevotella bivia|AT|Prevotella|1|1|100|100
TRUTH2_35_B-15|No Hit|BT|Root|1|1|100|0
TRUTH2_1_A-1|Streptococcus agalactiae|AT|Streptococcus|0.99964889307199|24437|100|98.7073863403894
TRUTH2_1_A-1|Streptococcus agalactiae|BT|"Firmicutes"|0.8325|8|0.764087870105062|89.4
TRUTH2_1_A-1|Streptococcus agalactiae|BT|Streptococcaceae|0.805|2|0.191021967526266|94.5
TRUTH2_1_A-1|Streptococcus agalactiae|BT|Bacteria|0.970666666666667|30|2.86532951289398|80.3533333333333
TRUTH2_1_A-1|Streptococcus agalactiae|BT|Streptococcus|0.979227642276426|984|93.9828080229226|96.0327235772355
TRUTH2_1_A-1|Streptococcus agalactiae|BT|"Lactobacillales"|0.862857142857143|21|2.00573065902579|92.7238095238095
TRUTH2_1_A-1|Streptococcus agalactiae|BT|"Bacilli"|0.8|2|0.191021967526266|94.05
TRUTH2_1_A-1|Lactobacillus crispatus_cluster|AT|Lactobacillus|0.993620689655172|174|98.8636363636364|98.8557471264368
TRUTH2_1_A-1|Lactobacillus crispatus_cluster|AT|Bacteria|1|1|0.568181818181818|97
TRUTH2_1_A-1|Lactobacillus crispatus_cluster|AT|"Lactobacillales"|0.86|1|0.568181818181818|97.6
TRUTH2_1_A-1|Lactobacillus crispatus_cluster|BT|Lactobacillus|0.9495|20|74.0740740740741|95.675
TRUTH2_1_A-1|Lactobacillus crispatus_cluster|BT|Bacteria|1|1|3.7037037037037|88.1
TRUTH2_1_A-1|Lactobacillus crispatus_cluster|BT|Lactobacillaceae|0.82|1|3.7037037037037|93.3
TRUTH2_1_A-1|Lactobacillus crispatus_cluster|BT|"Lactobacillales"|0.985|4|14.8148148148148|92.7
TRUTH2_1_A-1|Lactobacillus crispatus_cluster|BT|"Bacilli"|0.85|1|3.7037037037037|92.7
TRUTH2_1_A-1|Sneathia amnii|AT|Sneathia|0.974666666666667|15|100|98.9933333333333
TRUTH2_1_A-1|Lactobacillus iners|AT|Lactobacillus|1|9|100|99.2
TRUTH2_1_A-1|Streptococcus pseudoporcinus|BT|Bacteria|0.963333333333333|3|100|66.5333333333333
TRUTH2_1_A-1|Pseudomonas gessardii|AT|Pseudomonas|0.993333333333333|3|100|97.9666666666667
TRUTH2_1_A-1|Prevotella bivia|AT|Prevotella|1|2|100|99.55
TRUTH2_1_A-1|Fusobacterium cluster48|AT|Fusobacterium|1|1|100|99.3
TRUTH2_1_A-1|Sneathia amnii|BT|Sneathia|0.96|1|100|96.7
TRUTH2_1_A-1|Streptococcus urinalis|BT|"Lactobacillales"|0.99|1|100|78.9
TRUTH2_1_A-1|Streptococcus cluster21|BT|Bacteria|0.95|1|100|58.9
TRUTH2_1_A-1|Lactobacillus crispatus_type1|BT|Lactobacillus|0.9|1|100|93.9
TRUTH2_1_A-1|Methylophilus cluster11|AT|Methylophilus|1|1|100|99.1
TRUTH2_1_A-1|Propionibacterium acnes|AT|Propionibacterium|1|1|100|98.7
TRUTH2_20_A-20|Lactobacillus crispatus_cluster|AT|"Firmicutes"|0.826666666666667|3|0.0256432173690059|97.4666666666667
TRUTH2_20_A-20|Lactobacillus crispatus_cluster|AT|Lactobacillus|0.996845442083595|11672|99.769211043679|98.8910640849898
TRUTH2_20_A-20|Lactobacillus crispatus_cluster|AT|Bacteria|0.993333333333333|3|0.0256432173690059|97.5
TRUTH2_20_A-20|Lactobacillus crispatus_cluster|AT|Lactobacillaceae|0.82|2|0.0170954782460039|97.35
TRUTH2_20_A-20|Lactobacillus crispatus_cluster|AT|"Lactobacillales"|0.825555555555555|9|0.0769296521070177|97.7
TRUTH2_20_A-20|Lactobacillus crispatus_cluster|AT|"Bacilli"|0.841|10|0.0854773912300197|97.82
TRUTH2_20_A-20|Atopobium vaginae|AT|Atopobium|0.999763005780347|1730|100|99.5329479768789
TRUTH2_20_A-20|Gardnerella vaginalis|AT|Gardnerella|0.999968619246862|956|100|99.0040794979074
TRUTH2_20_A-20|Lactobacillus crispatus_cluster|BT|Actinobacteria|0.83|4|0.584795321637427|87
TRUTH2_20_A-20|Lactobacillus crispatus_cluster|BT|Lactobacillaceae|0.818|10|1.46198830409357|94.2
TRUTH2_20_A-20|Lactobacillus crispatus_cluster|BT|"Lactobacillales"|0.868461538461538|39|5.70175438596491|93.7846153846154
TRUTH2_20_A-20|Lactobacillus crispatus_cluster|BT|"Firmicutes"|0.83|27|3.94736842105263|93.8481481481482
TRUTH2_20_A-20|Lactobacillus crispatus_cluster|BT|Lactobacillus|0.971626016260164|492|71.9298245614035|96.2831300813008
TRUTH2_20_A-20|Lactobacillus crispatus_cluster|BT|Bacteria|0.98264367816092|87|12.719298245614|89.1229885057471
TRUTH2_20_A-20|Lactobacillus crispatus_cluster|BT|Gardnerella|0.955|2|0.292397660818713|88.8
TRUTH2_20_A-20|Lactobacillus crispatus_cluster|BT|"Bacilli"|0.843478260869565|23|3.3625730994152|95.5391304347826
TRUTH2_20_A-20|Atopobium vaginae|BT|Actinobacteria|1|4|2.16216216216216|89.675
TRUTH2_20_A-20|Atopobium vaginae|BT|Bacteria|0.95|2|1.08108108108108|77.4
TRUTH2_20_A-20|Atopobium vaginae|BT|Gardnerella|0.82|2|1.08108108108108|87.9
TRUTH2_20_A-20|Atopobium vaginae|BT|Atopobium|0.981355932203389|177|95.6756756756757|92.7638418079096
TRUTH2_20_A-20|Gardnerella vaginalis|BT|Gardnerella|0.99981981981982|111|100|93.0180180180181
TRUTH2_20_A-20|Streptococcus agalactiae|AT|Streptococcus|1|6|100|98.8833333333333
TRUTH2_20_A-20|Lactobacillus iners|AT|Lactobacillus|0.998|5|100|99.06
TRUTH2_20_A-20|Sneathia amnii|AT|Sneathia|0.9275|4|100|99.2
TRUTH2_20_A-20|Fusobacterium cluster48|AT|Fusobacterium|1|1|100|100
TRUTH2_20_A-20|Prevotella bivia|AT|Prevotella|1|1|100|99.5
TRUTH2_20_A-20|Sneathia amnii|BT|"Leptotrichiaceae"|0.83|1|100|85.7
TRUTH2_20_A-20|Methylophilus cluster11|BT|Methylophilus|0.99|1|100|93.6
TRUTH2_20_A-20|Mobiluncus mulieris|AT|Mobiluncus|1|1|100|100
TRUTH2_2_A-2|Sneathia amnii|AT|Sneathia|0.956530941856426|11764|99.2407626117766|99.1373597415811
TRUTH2_2_A-2|Sneathia amnii|AT|"Leptotrichiaceae"|0.971444444444444|90|0.759237388223384|98.98
TRUTH2_2_A-2|Lactobacillus crispatus_cluster|AT|"Firmicutes"|0.85|1|0.0153917192550408|97.6
TRUTH2_2_A-2|Lactobacillus crispatus_cluster|AT|Lactobacillus|0.996565828059867|6479|99.7229490534093|98.8902917116838
TRUTH2_2_A-2|Lactobacillus crispatus_cluster|AT|Bacteria|0.986666666666667|6|0.0923503155302447|97.4833333333333
TRUTH2_2_A-2|Lactobacillus crispatus_cluster|AT|"Lactobacillales"|0.855714285714286|7|0.107742034785286|97.2571428571429
TRUTH2_2_A-2|Lactobacillus crispatus_cluster|AT|"Bacilli"|0.845|4|0.0615668770201632|97.85
TRUTH2_2_A-2|Streptococcus agalactiae|AT|Streptococcus|0.99958762886598|679|100|98.6864506627393
TRUTH2_2_A-2|Sneathia amnii|BT|"Fusobacteriales"|0.805|2|0.350262697022767|91.55
TRUTH2_2_A-2|Sneathia amnii|BT|Bacteria|0.988490566037736|53|9.28196147110333|84.7094339622641
TRUTH2_2_A-2|Sneathia amnii|BT|Sneathia|0.911729166666667|480|84.0630472854641|90.8831249999999
TRUTH2_2_A-2|Sneathia amnii|BT|"Leptotrichiaceae"|0.880555555555556|36|6.30472854640981|90.475
TRUTH2_2_A-2|Lactobacillus crispatus_cluster|BT|Sneathia|0.861|10|1.9047619047619|88.98
TRUTH2_2_A-2|Lactobacillus crispatus_cluster|BT|Lactobacillaceae|0.81|9|1.71428571428571|94.9777777777778
TRUTH2_2_A-2|Lactobacillus crispatus_cluster|BT|"Lactobacillales"|0.887619047619048|42|8|93.4690476190476
TRUTH2_2_A-2|Lactobacillus crispatus_cluster|BT|Lactobacillus|0.95959349593496|369|70.2857142857143|96.2138211382114
TRUTH2_2_A-2|Lactobacillus crispatus_cluster|BT|"Firmicutes"|0.825|16|3.04761904761905|92.55
TRUTH2_2_A-2|Lactobacillus crispatus_cluster|BT|Bacteria|0.987142857142857|63|12|89.768253968254
TRUTH2_2_A-2|Lactobacillus crispatus_cluster|BT|"Leptotrichiaceae"|0.842857142857143|7|1.33333333333333|90.3285714285714
TRUTH2_2_A-2|Lactobacillus crispatus_cluster|BT|"Bacilli"|0.832222222222222|9|1.71428571428571|95.1555555555556
TRUTH2_2_A-2|Streptococcus agalactiae|BT|Bacteria|0.992|5|5.05050505050505|88.98
TRUTH2_2_A-2|Streptococcus agalactiae|BT|Sneathia|0.88|1|1.01010101010101|88.8
TRUTH2_2_A-2|Streptococcus agalactiae|BT|Streptococcus|0.973255813953488|86|86.8686868686869|95.0244186046512
TRUTH2_2_A-2|Streptococcus agalactiae|BT|"Lactobacillales"|0.948333333333333|6|6.06060606060606|91.7
TRUTH2_2_A-2|Streptococcus agalactiae|BT|"Bacilli"|0.81|1|1.01010101010101|92.2
TRUTH2_2_A-2|No Hit|BT|Root|1|1|50|0
TRUTH2_2_A-2|No Hit|BT|Bacteria|0.88|1|50|0
TRUTH2_2_A-2|Fusobacterium cluster48|AT|Fusobacterium|1|1|100|99.5
TRUTH2_2_A-2|Lactobacillus iners|AT|Lactobacillus|1|1|100|98.5
TRUTH2_2_A-2|Lactobacillus crispatus_type1|BT|Bacteria|0.94|1|100|74.3
TRUTH2_2_A-2|Lactobacillus kefirgranum_kefiranofaciens|BT|Root|1|1|100|53.1
TRUTH2_2_A-2|Lactobacillus gasseri_cluster|AT|Lactobacillus|1|1|100|99.7
TRUTH2_33_B-13|Sneathia amnii|AT|"Fusobacteriales"|0.82|1|0.00401380749779241|97.3
TRUTH2_33_B-13|Sneathia amnii|AT|Sneathia|0.954621750363247|24772|99.4300393353135|99.0938478927833
TRUTH2_33_B-13|Sneathia amnii|AT|"Leptotrichiaceae"|0.968652482269503|141|0.565946857188729|98.8787234042554
TRUTH2_33_B-13|Streptococcus agalactiae|AT|Streptococcus|0.999671993271657|1189|100|98.5851976450798
TRUTH2_33_B-13|Sneathia amnii|BT|"Fusobacteriales"|0.822857142857143|7|0.89974293059126|93.6
TRUTH2_33_B-13|Sneathia amnii|BT|Bacteria|0.987777777777778|36|4.62724935732648|85.0666666666667
TRUTH2_33_B-13|Sneathia amnii|BT|Sneathia|0.921614814814816|675|86.7609254498715|91.176
TRUTH2_33_B-13|Sneathia amnii|BT|"Leptotrichiaceae"|0.893|60|7.7120822622108|90.5283333333333
TRUTH2_33_B-13|Streptococcus agalactiae|BT|"Firmicutes"|0.8|1|0.680272108843537|94.6
TRUTH2_33_B-13|Streptococcus agalactiae|BT|Bacteria|0.998333333333333|30|20.4081632653061|90.5466666666666
TRUTH2_33_B-13|Streptococcus agalactiae|BT|Streptococcus|0.969266055045871|109|74.1496598639456|95.6165137614678
TRUTH2_33_B-13|Streptococcus agalactiae|BT|Sneathia|0.855|4|2.72108843537415|89.675
TRUTH2_33_B-13|Streptococcus agalactiae|BT|"Lactobacillales"|0.87|3|2.04081632653061|92.8666666666667
TRUTH2_33_B-13|Lactobacillus iners|AT|Lactobacillus|0.985|8|80|99.125
TRUTH2_33_B-13|Lactobacillus iners|AT|Lactobacillaceae|0.84|2|20|97.85
TRUTH2_33_B-13|Lactobacillus crispatus_cluster|AT|Lactobacillus|0.9775|4|100|98.8
TRUTH2_33_B-13|Methylophilus cluster11|AT|Methylophilus|0.996666666666667|3|100|99.2666666666667
TRUTH2_33_B-13|Lactobacillus iners|BT|Lactobacillus|0.945|2|66.6666666666667|95.35
TRUTH2_33_B-13|Lactobacillus iners|BT|"Lactobacillales"|0.83|1|33.3333333333333|94.5
TRUTH2_33_B-13|Methylobacillus flagellatus_glycogenes|AT|Methylobacillus|1|1|100|99.2
TRUTH2_33_B-13|Prevotella bivia|AT|Prevotella|1|1|100|99.7
TRUTH2_33_B-13|No Hit|BT|Bacteria|0.8|1|100|0
TRUTH2_33_B-13|Comamonadaceae cluster57|BT|Aquabacterium|0.95|1|100|91.7
TRUTH2_33_B-13|Lactobacillus crispatus_cluster|BT|Bacteria|1|1|100|94.8
TRUTH2_33_B-13|Pseudomonas gessardii|AT|Pseudomonas|1|1|100|99.2
TRUTH2_16_A-16|Lactobacillus iners|AT|"Firmicutes"|0.825|6|0.0689417442261289|98.25
TRUTH2_16_A-16|Lactobacillus iners|AT|Lactobacillus|0.995201949860702|8616|99.0003447087211|99.0574628597924
TRUTH2_16_A-16|Lactobacillus iners|AT|Bacteria|0.992222222222222|9|0.103412616339193|97.9
TRUTH2_16_A-16|Lactobacillus iners|AT|Lactobacillaceae|0.843333333333333|30|0.344708721130645|98.1433333333333
TRUTH2_16_A-16|Lactobacillus iners|AT|"Lactobacillales"|0.827|20|0.229805814087096|98.175
TRUTH2_16_A-16|Lactobacillus iners|AT|"Bacilli"|0.848636363636364|22|0.252786395495806|98.4590909090909
TRUTH2_16_A-16|Lactobacillus crispatus_cluster|AT|"Firmicutes"|0.8|1|0.0233208955223881|97.2
TRUTH2_16_A-16|Lactobacillus crispatus_cluster|AT|Lactobacillus|0.996938011695897|4275|99.696828358209|98.992912280702
TRUTH2_16_A-16|Lactobacillus crispatus_cluster|AT|Bacteria|1|1|0.0233208955223881|97.7
TRUTH2_16_A-16|Lactobacillus crispatus_cluster|AT|Lactobacillaceae|0.8|1|0.0233208955223881|98.5
TRUTH2_16_A-16|Lactobacillus crispatus_cluster|AT|"Lactobacillales"|0.842|5|0.11660447761194|97.82
TRUTH2_16_A-16|Lactobacillus crispatus_cluster|AT|"Bacilli"|0.822|5|0.11660447761194|98.04
TRUTH2_16_A-16|Streptococcus agalactiae|AT|Streptococcus|0.999643527204503|533|100|98.6956848030018
TRUTH2_16_A-16|Lactobacillus iners|BT|Root|1|1|0.418410041841004|70.7
TRUTH2_16_A-16|Lactobacillus iners|BT|"Firmicutes"|0.833529411764706|17|7.11297071129707|88.5705882352941
TRUTH2_16_A-16|Lactobacillus iners|BT|Lactobacillus|0.949703703703704|135|56.4853556485356|95.5444444444444
TRUTH2_16_A-16|Lactobacillus iners|BT|Bacteria|0.978297872340425|47|19.6652719665272|83.4787234042553
TRUTH2_16_A-16|Lactobacillus iners|BT|Lactobacillaceae|0.834166666666667|12|5.02092050209205|95.4
TRUTH2_16_A-16|Lactobacillus iners|BT|"Lactobacillales"|0.848333333333333|12|5.02092050209205|94.725
TRUTH2_16_A-16|Lactobacillus iners|BT|"Bacilli"|0.828666666666667|15|6.27615062761506|90.8866666666667
TRUTH2_16_A-16|Lactobacillus crispatus_cluster|BT|"Firmicutes"|0.8475|4|2.17391304347826|94.15
TRUTH2_16_A-16|Lactobacillus crispatus_cluster|BT|Lactobacillus|0.965586206896551|145|78.804347826087|95.9165517241379
TRUTH2_16_A-16|Lactobacillus crispatus_cluster|BT|Bacteria|0.952307692307692|13|7.06521739130435|79.6538461538462
TRUTH2_16_A-16|Lactobacillus crispatus_cluster|BT|Lactobacillaceae|0.83|2|1.08695652173913|96.1
TRUTH2_16_A-16|Lactobacillus crispatus_cluster|BT|"Lactobacillales"|0.855454545454545|11|5.97826086956522|95.2727272727273
TRUTH2_16_A-16|Lactobacillus crispatus_cluster|BT|"Bacilli"|0.826666666666667|9|4.89130434782609|93.9
TRUTH2_16_A-16|Streptococcus agalactiae|BT|Bacteria|0.9575|4|9.09090909090909|81.075
TRUTH2_16_A-16|Streptococcus agalactiae|BT|Streptococcus|0.968947368421052|38|86.3636363636364|95.2763157894737
TRUTH2_16_A-16|Streptococcus agalactiae|BT|"Lactobacillales"|0.96|2|4.54545454545455|89.1
TRUTH2_16_A-16|Lactobacillus crispatus_type1|BT|Lactobacillus|0.985681818181818|44|100|93.2136363636364
TRUTH2_16_A-16|Fusobacterium cluster48|AT|Fusobacterium|1|1|100|100
TRUTH2_16_A-16|Caulobacteraceae cluster34|AT|Brevundimonas|1|1|100|99.5
TRUTH2_16_A-16|Lactobacillus amylolyticus_hamsteri|BT|Lactobacillus|1|1|100|86.4
TRUTH2_16_A-16|No Hit|BT|Bacteria|0.87|1|100|0
TRUTH2_16_A-16|Methylophilus cluster11|AT|Methylophilus|1|1|100|97.5
TRUTH2_16_A-16|Pseudomonas gessardii|AT|Pseudomonas|1|1|100|97.3
TRUTH2_4_A-4|Sneathia amnii|AT|"Fusobacteriales"|0.873333333333333|3|0.0145377011048653|97.9333333333333
TRUTH2_4_A-4|Sneathia amnii|AT|Sneathia|0.957805318370232|20495|99.3167280480713|99.1164283971657
TRUTH2_4_A-4|Sneathia amnii|AT|"Leptotrichiaceae"|0.969927536231884|138|0.668734250823803|98.881884057971
TRUTH2_4_A-4|Atopobium vaginae|AT|Atopobium|0.999786059351277|1449|100|99.5721187025537
TRUTH2_4_A-4|Sneathia amnii|BT|"Fusobacteriales"|0.834|5|0.764525993883792|93.9
TRUTH2_4_A-4|Sneathia amnii|BT|Bacteria|0.967777777777778|36|5.5045871559633|78.6694444444444
TRUTH2_4_A-4|Sneathia amnii|BT|Sneathia|0.913233644859814|535|81.8042813455658|90.2951401869159
TRUTH2_4_A-4|Sneathia amnii|BT|"Leptotrichiaceae"|0.888333333333333|78|11.9266055045872|89.5076923076922
TRUTH2_4_A-4|Atopobium vaginae|BT|Coriobacteriaceae|0.8|3|3|83.3333333333333
TRUTH2_4_A-4|Atopobium vaginae|BT|Atopobium|0.982162162162162|74|74|93.7648648648649
TRUTH2_4_A-4|Atopobium vaginae|BT|Bacteria|1|23|23|87.5521739130435
TRUTH2_4_A-4|Lactobacillus crispatus_cluster|AT|Lactobacillus|0.993571428571429|14|100|98.8428571428571
TRUTH2_4_A-4|Lactobacillus iners|AT|Lactobacillus|0.998888888888889|9|100|98.9666666666667
TRUTH2_4_A-4|Prevotella bivia|AT|"Bacteroidales"|0.88|1|16.6666666666667|97.4
TRUTH2_4_A-4|Prevotella bivia|AT|Prevotella|1|5|83.3333333333333|99.86
TRUTH2_4_A-4|No Hit|BT|Bacteria|0.975|2|100|0
TRUTH2_4_A-4|Lactobacillus crispatus_cluster|BT|Lactobacillus|0.975|2|100|96.75
TRUTH2_4_A-4|Pseudomonas gessardii|BT|Pseudomonas|1|1|100|96.5
TRUTH2_4_A-4|Lactobacillus iners|BT|Bacteria|0.99|1|100|84
TRUTH2_6_A-6|Sneathia amnii|AT|"Fusobacteriales"|0.85|2|0.0116096824751843|98
TRUTH2_6_A-6|Sneathia amnii|AT|Sneathia|0.959355083903285|17103|99.2801996865386|99.0644740688738
TRUTH2_6_A-6|Sneathia amnii|AT|"Leptotrichiaceae"|0.966967213114754|122|0.708190630986243|98.6950819672131
TRUTH2_6_A-6|Atopobium vaginae|AT|Atopobium|0.99983039791259|1533|100|99.5456621004569
TRUTH2_6_A-6|Gardnerella vaginalis|AT|Gardnerella|0.999941234084231|1021|100|98.9988246816842
TRUTH2_6_A-6|Sneathia amnii|BT|"Fusobacteriales"|0.842|10|1.33868808567604|94.1
TRUTH2_6_A-6|Sneathia amnii|BT|Bacteria|0.984642857142857|28|3.7483266398929|85.5714285714286
TRUTH2_6_A-6|Sneathia amnii|BT|Sneathia|0.914031746031747|630|84.3373493975904|91.4671428571429
TRUTH2_6_A-6|Sneathia amnii|BT|"Leptotrichiaceae"|0.882278481012658|79|10.5756358768407|90.7784810126582
TRUTH2_6_A-6|Gardnerella vaginalis|BT|Gardnerella|0.999117647058823|170|100|93.7476470588236
TRUTH2_6_A-6|Atopobium vaginae|BT|Coriobacteriaceae|0.85|1|0.793650793650794|75.2
TRUTH2_6_A-6|Atopobium vaginae|BT|Actinobacteria|1|2|1.58730158730159|89
TRUTH2_6_A-6|Atopobium vaginae|BT|Bacteria|0.998888888888889|18|14.2857142857143|88.6944444444444
TRUTH2_6_A-6|Atopobium vaginae|BT|Atopobium|0.981826923076923|104|82.5396825396825|93.7701923076923
TRUTH2_6_A-6|Atopobium vaginae|BT|Sneathia|0.8|1|0.793650793650794|85.4
TRUTH2_6_A-6|Lactobacillus crispatus_cluster|AT|Lactobacillus|1|12|100|98.65
TRUTH2_6_A-6|Pseudomonas gessardii|AT|Pseudomonas|1|4|100|98.325
TRUTH2_6_A-6|Lactobacillus crispatus_cluster|BT|Lactobacillus|0.905|2|100|95.4
TRUTH2_6_A-6|Pseudomonas gessardii|BT|Pseudomonas|0.95|2|100|96.45
TRUTH2_6_A-6|No Hit|BT|Bacteria|0.98|1|100|0
TRUTH2_6_A-6|Mobiluncus mulieris|BT|Mobiluncus|0.98|1|100|90.4
TRUTH2_6_A-6|Prevotella bivia|AT|Prevotella|1|1|100|99.8
TRUTH2_6_A-6|Streptococcus agalactiae|AT|Streptococcus|1|1|100|99.3
TRUTH2_6_A-6|Lactobacillus iners|AT|Lactobacillus|1|1|100|99.1
TRUTH2_6_A-6|Prevotella bivia|BT|Prevotella|1|1|100|96.5
TRUTH2_32_B-12|Lactobacillus iners|AT|"Firmicutes"|0.835|10|0.0951565324959558|98.37
TRUTH2_32_B-12|Lactobacillus iners|AT|Lactobacillus|0.994706787156284|10402|98.9818251022933|99.0540472985932
TRUTH2_32_B-12|Lactobacillus iners|AT|Bacteria|0.991428571428571|7|0.0666095727471691|98.3714285714286
TRUTH2_32_B-12|Lactobacillus iners|AT|Lactobacillaceae|0.832444444444444|45|0.428204396231801|98.3711111111111
TRUTH2_32_B-12|Lactobacillus iners|AT|"Lactobacillales"|0.843125|16|0.152250451993529|98.45625
TRUTH2_32_B-12|Lactobacillus iners|AT|"Bacilli"|0.859655172413793|29|0.275953944238272|98.5172413793103
TRUTH2_32_B-12|Sneathia amnii|AT|Sneathia|0.955160451864377|10003|99.5620583258684|99.0821553533904
TRUTH2_32_B-12|Sneathia amnii|AT|"Leptotrichiaceae"|0.957727272727273|44|0.437941674131582|98.9909090909091
TRUTH2_32_B-12|Prevotella bivia|AT|"Bacteroidales"|0.87|1|0.0271370420624152|98.3
TRUTH2_32_B-12|Prevotella bivia|AT|"Prevotellaceae"|0.81|1|0.0271370420624152|98.1
TRUTH2_32_B-12|Prevotella bivia|AT|Prevotella|0.999250610915013|3683|99.9457259158752|99.2010589193604
TRUTH2_32_B-12|Sneathia amnii|BT|"Fusobacteriales"|0.813333333333333|3|0.53475935828877|90.8
TRUTH2_32_B-12|Sneathia amnii|BT|Bacteria|0.992272727272727|44|7.84313725490196|85.8522727272727
TRUTH2_32_B-12|Sneathia amnii|BT|Sneathia|0.914810924369749|476|84.8484848484848|90.9495798319328
TRUTH2_32_B-12|Sneathia amnii|BT|"Bacteroidetes"|0.8|1|0.17825311942959|83.8
TRUTH2_32_B-12|Sneathia amnii|BT|"Leptotrichiaceae"|0.87972972972973|37|6.59536541889483|90.9540540540541
TRUTH2_32_B-12|Lactobacillus iners|BT|"Fusobacteriales"|0.82|1|0.268817204301075|90.2
TRUTH2_32_B-12|Lactobacillus iners|BT|Sneathia|0.826666666666667|6|1.61290322580645|89.5
TRUTH2_32_B-12|Lactobacillus iners|BT|Lactobacillaceae|0.841428571428572|35|9.40860215053763|94.7
TRUTH2_32_B-12|Lactobacillus iners|BT|"Lactobacillales"|0.865|46|12.3655913978495|93.8913043478261
TRUTH2_32_B-12|Lactobacillus iners|BT|"Firmicutes"|0.822962962962963|27|7.25806451612903|89.4407407407408
TRUTH2_32_B-12|Lactobacillus iners|BT|Lactobacillus|0.930671641791045|134|36.0215053763441|96.0850746268656
TRUTH2_32_B-12|Lactobacillus iners|BT|Bacteria|0.988823529411764|85|22.8494623655914|89.04
TRUTH2_32_B-12|Lactobacillus iners|BT|"Bacteroidetes"|0.84|2|0.537634408602151|85.5
TRUTH2_32_B-12|Lactobacillus iners|BT|"Leptotrichiaceae"|0.808333333333333|6|1.61290322580645|90.2666666666667
TRUTH2_32_B-12|Lactobacillus iners|BT|"Bacilli"|0.832|30|8.06451612903226|90.62
TRUTH2_32_B-12|Prevotella bivia|BT|"Bacteroidales"|0.83|8|3.07692307692308|88.675
TRUTH2_32_B-12|Prevotella bivia|BT|Bacteria|0.998636363636364|22|8.46153846153846|84.8318181818182
TRUTH2_32_B-12|Prevotella bivia|BT|"Prevotellaceae"|0.872380952380952|21|8.07692307692308|89.0809523809524
TRUTH2_32_B-12|Prevotella bivia|BT|Sneathia|0.84|2|0.769230769230769|85.85
TRUTH2_32_B-12|Prevotella bivia|BT|"Bacteroidetes"|0.885|4|1.53846153846154|86.025
TRUTH2_32_B-12|Prevotella bivia|BT|Prevotella|0.966847290640395|203|78.0769230769231|94.9783251231528
TRUTH2_32_B-12|Caulobacteraceae cluster34|AT|Brevundimonas|0.995|2|100|99.15
TRUTH2_32_B-12|No Hit|BT|Bacteria|0.95|1|100|0
TRUTH2_32_B-12|Sneathia sanguinegens|BT|Sneathia|0.82|1|100|70.1
TRUTH2_32_B-12|Pseudomonas gessardii|BT|Pseudomonas|0.95|1|100|96.3
TRUTH2_32_B-12|Atopobium vaginae|AT|Atopobium|1|1|100|99.8
TRUTH2_32_B-12|Hyphomicrobium methylovorum|AT|Hyphomicrobium|1|1|100|97.2
TRUTH2_21_B-1|Lactobacillus crispatus_cluster|AT|"Firmicutes"|0.83|7|0.0649531409483159|97.4142857142857
TRUTH2_21_B-1|Lactobacillus crispatus_cluster|AT|Lactobacillus|0.996939992545634|10732|99.5824440939037|98.9011274692507
TRUTH2_21_B-1|Lactobacillus crispatus_cluster|AT|Bacteria|0.986|5|0.0463951006773685|97.68
TRUTH2_21_B-1|Lactobacillus crispatus_cluster|AT|Lactobacillaceae|0.8|1|0.00927902013547369|98.1
TRUTH2_21_B-1|Lactobacillus crispatus_cluster|AT|"Lactobacillales"|0.85|13|0.120627261761158|97.4846153846154
TRUTH2_21_B-1|Lactobacillus crispatus_cluster|AT|"Bacilli"|0.845263157894737|19|0.176301382574|97.9789473684211
TRUTH2_21_B-1|Streptococcus agalactiae|AT|Streptococcus|0.999620689655173|1160|100|98.6646551724139
TRUTH2_21_B-1|Lactobacillus crispatus_cluster|BT|"Firmicutes"|0.838888888888889|18|2.9126213592233|94.6055555555555
TRUTH2_21_B-1|Lactobacillus crispatus_cluster|BT|Root|1|1|0.161812297734628|73
TRUTH2_21_B-1|Lactobacillus crispatus_cluster|BT|Lactobacillus|0.970330578512397|484|78.3171521035599|96.2502066115703
TRUTH2_21_B-1|Lactobacillus crispatus_cluster|BT|Bacteria|0.961|50|8.09061488673139|85.28
TRUTH2_21_B-1|Lactobacillus crispatus_cluster|BT|Lactobacillaceae|0.81|7|1.13268608414239|94.3142857142857
TRUTH2_21_B-1|Lactobacillus crispatus_cluster|BT|"Lactobacillales"|0.887777777777778|36|5.8252427184466|94.1305555555556
TRUTH2_21_B-1|Lactobacillus crispatus_cluster|BT|"Bacilli"|0.841818181818182|22|3.55987055016181|93.9818181818182
TRUTH2_21_B-1|Streptococcus agalactiae|BT|Bacteria|0.98|5|3.73134328358209|78.2
TRUTH2_21_B-1|Streptococcus agalactiae|BT|Streptococcus|0.968492063492063|126|94.0298507462687|95.1706349206349
TRUTH2_21_B-1|Streptococcus agalactiae|BT|"Lactobacillales"|0.916666666666667|3|2.23880597014925|89.6
TRUTH2_21_B-1|Lactobacillus crispatus_type1|BT|Lactobacillus|0.88|7|77.7777777777778|93.3571428571429
TRUTH2_21_B-1|Lactobacillus crispatus_type1|BT|Bacteria|1|1|11.1111111111111|89.1
TRUTH2_21_B-1|Lactobacillus crispatus_type1|BT|"Lactobacillales"|0.99|1|11.1111111111111|88.8
TRUTH2_21_B-1|Prevotella bivia|AT|Prevotella|1|4|100|99.75
TRUTH2_21_B-1|Lactobacillus iners|AT|Lactobacillus|1|3|100|98.4
TRUTH2_21_B-1|Gardnerella vaginalis|AT|Gardnerella|1|3|100|99
TRUTH2_21_B-1|Fusobacterium cluster48|AT|Fusobacterium|1|1|100|99.5
TRUTH2_21_B-1|Lactobacillus amylolyticus_hamsteri|BT|Bacteria|0.91|1|100|69.1
TRUTH2_9_A-9|Lactobacillus crispatus_cluster|AT|"Firmicutes"|0.8275|4|0.0405186385737439|97.775
TRUTH2_9_A-9|Lactobacillus crispatus_cluster|AT|Lactobacillus|0.996715372907128|9855|99.8277957860616|98.7403450025377
TRUTH2_9_A-9|Lactobacillus crispatus_cluster|AT|Bacteria|0.99|3|0.0303889789303079|97.9666666666667
TRUTH2_9_A-9|Lactobacillus crispatus_cluster|AT|"Lactobacillales"|0.813333333333333|6|0.0607779578606159|97.7166666666667
TRUTH2_9_A-9|Lactobacillus crispatus_cluster|AT|"Bacilli"|0.855|4|0.0405186385737439|98.425
TRUTH2_9_A-9|Prevotella bivia|AT|"Bacteroidales"|0.875|2|0.031201248049922|98.2
TRUTH2_9_A-9|Prevotella bivia|AT|"Prevotellaceae"|0.92|1|0.015600624024961|97
TRUTH2_9_A-9|Prevotella bivia|AT|"Bacteroidetes"|0.87|1|0.015600624024961|97
TRUTH2_9_A-9|Prevotella bivia|AT|Prevotella|0.999182016859191|6406|99.9375975039002|99.3106931002179
TRUTH2_9_A-9|Gardnerella vaginalis|AT|Gardnerella|0.999979633401222|491|100|98.9688391038695
TRUTH2_9_A-9|Lactobacillus crispatus_cluster|BT|"Firmicutes"|0.84|18|4.07239819004525|94.6055555555556
TRUTH2_9_A-9|Lactobacillus crispatus_cluster|BT|Lactobacillus|0.970903954802261|354|80.0904977375566|96.3502824858757
TRUTH2_9_A-9|Lactobacillus crispatus_cluster|BT|Bacteria|0.973030303030303|33|7.46606334841629|87.2030303030303
TRUTH2_9_A-9|Lactobacillus crispatus_cluster|BT|Lactobacillaceae|0.816666666666667|3|0.678733031674208|94.5666666666667
TRUTH2_9_A-9|Lactobacillus crispatus_cluster|BT|"Lactobacillales"|0.862222222222222|18|4.07239819004525|94.0611111111111
TRUTH2_9_A-9|Lactobacillus crispatus_cluster|BT|"Bacilli"|0.8425|16|3.61990950226244|96.01875
TRUTH2_9_A-9|Prevotella bivia|BT|"Bacteroidales"|0.853333333333333|6|3.6144578313253|93.1666666666667
TRUTH2_9_A-9|Prevotella bivia|BT|Bacteria|0.963333333333333|9|5.42168674698795|79
TRUTH2_9_A-9|Prevotella bivia|BT|"Prevotellaceae"|0.833333333333333|6|3.6144578313253|90.9
TRUTH2_9_A-9|Prevotella bivia|BT|Bifidobacteriaceae|0.89|1|0.602409638554217|86.1
TRUTH2_9_A-9|Prevotella bivia|BT|"Bacteroidetes"|0.836666666666667|6|3.6144578313253|80.9333333333334
TRUTH2_9_A-9|Prevotella bivia|BT|Prevotella|0.975869565217391|138|83.1325301204819|95.7797101449275
TRUTH2_9_A-9|Gardnerella vaginalis|BT|Gardnerella|0.996666666666667|30|100|94.3266666666667
TRUTH2_9_A-9|Bradyrhizobiaceae cluster49|AT|Bradyrhizobiaceae|1|4|100|99.875
TRUTH2_9_A-9|Fusobacterium cluster48|AT|Fusobacterium|1|2|100|98.95
TRUTH2_9_A-9|Lactobacillus amylolyticus_hamsteri|BT|Root|1|1|100|53.1
TRUTH2_9_A-9|Caulobacteraceae cluster34|AT|Caulobacter|1|1|100|99.8
TRUTH2_9_A-9|Comamonadaceae cluster57|BT|Aquabacterium|0.96|1|100|88.8
TRUTH2_9_A-9|Methylophilus cluster11|AT|Methylophilus|1|1|100|99.6
TRUTH2_9_A-9|Corynebacterium cluster45|AT|Corynebacterium|1|1|100|99.5
TRUTH2_9_A-9|Pseudomonas gessardii|AT|Pseudomonas|1|1|100|99
TRUTH2_8_A-8|Lactobacillus iners|AT|"Firmicutes"|0.841875|16|0.0778550922096248|98.4125
TRUTH2_8_A-8|Lactobacillus iners|AT|Lactobacillus|0.994689922480631|20382|99.1776555885358|99.0309685016175
TRUTH2_8_A-8|Lactobacillus iners|AT|Bacteria|0.989|10|0.0486594326310155|98.69
TRUTH2_8_A-8|Lactobacillus iners|AT|Lactobacillaceae|0.841129032258065|62|0.301688482312296|98.4403225806452
TRUTH2_8_A-8|Lactobacillus iners|AT|"Lactobacillales"|0.824722222222222|36|0.175173957471656|98.3388888888889
TRUTH2_8_A-8|Lactobacillus iners|AT|"Bacilli"|0.858888888888889|45|0.21896744683957|98.5066666666667
TRUTH2_8_A-8|Prevotella bivia|AT|"Bacteroidales"|0.85|2|0.0257532835436518|97.35
TRUTH2_8_A-8|Prevotella bivia|AT|"Prevotellaceae"|0.84|1|0.0128766417718259|97.6
TRUTH2_8_A-8|Prevotella bivia|AT|Prevotella|0.999323715058607|7763|99.9613700746845|99.2295890763861
TRUTH2_8_A-8|Gardnerella vaginalis|AT|Gardnerella|0.999879356568365|746|100|99.0261394101873
TRUTH2_8_A-8|Lactobacillus iners|BT|"Firmicutes"|0.832439024390244|82|15.3846153846154|89.2646341463415
TRUTH2_8_A-8|Lactobacillus iners|BT|Lactobacillus|0.925|178|33.3958724202627|96.0696629213483
TRUTH2_8_A-8|Lactobacillus iners|BT|Bacteria|0.982135922330097|103|19.3245778611632|85.9514563106796
TRUTH2_8_A-8|Lactobacillus iners|BT|"Prevotellaceae"|0.8|1|0.187617260787992|85.1
TRUTH2_8_A-8|Lactobacillus iners|BT|Lactobacillaceae|0.841568627450981|51|9.56848030018762|95.2176470588235
TRUTH2_8_A-8|Lactobacillus iners|BT|"Lactobacillales"|0.86|51|9.56848030018762|93.7901960784314
TRUTH2_8_A-8|Lactobacillus iners|BT|"Bacilli"|0.844179104477612|67|12.5703564727955|91.3850746268656
TRUTH2_8_A-8|Prevotella bivia|BT|"Firmicutes"|0.85|1|0.248756218905473|83.3
TRUTH2_8_A-8|Prevotella bivia|BT|"Bacteroidales"|0.83|12|2.98507462686567|91.0333333333333
TRUTH2_8_A-8|Prevotella bivia|BT|Bacteria|0.987948717948718|39|9.70149253731343|81.9333333333333
TRUTH2_8_A-8|Prevotella bivia|BT|"Prevotellaceae"|0.865757575757576|33|8.2089552238806|89.2121212121212
TRUTH2_8_A-8|Prevotella bivia|BT|"Bacteroidetes"|0.842857142857143|7|1.74129353233831|88.2714285714286
TRUTH2_8_A-8|Prevotella bivia|BT|Prevotella|0.970709677419355|310|77.1144278606965|95.1909677419355
TRUTH2_8_A-8|Gardnerella vaginalis|BT|Gardnerella|0.9990625|96|100|92.1
TRUTH2_8_A-8|Lactobacillus crispatus_cluster|AT|Lactobacillus|1|3|100|99.1666666666667
TRUTH2_8_A-8|Pseudomonas gessardii|BT|Pseudomonas|0.845|2|100|95.45
TRUTH2_8_A-8|Sneathia amnii|AT|Sneathia|0.96|2|100|98.65
TRUTH2_8_A-8|Prevotella cluster2|AT|Prevotella|1|1|100|99.5
TRUTH2_8_A-8|Caulobacteraceae cluster34|AT|Caulobacter|1|1|100|99.5
TRUTH2_8_A-8|No Hit|BT|Bacteria|0.91|1|100|0
TRUTH2_8_A-8|Lactobacillus crispatus_type1|BT|Lactobacillus|1|1|100|93.9
TRUTH2_8_A-8|Methylophilus cluster11|AT|Methylophilus|1|1|100|99.8
TRUTH2_8_A-8|Pseudomonas gessardii|AT|Pseudomonas|1|1|100|99.2
TRUTH2_38_B-18|Lactobacillus iners|AT|"Firmicutes"|0.841428571428571|7|0.100545820166619|97.9714285714286
TRUTH2_38_B-18|Lactobacillus iners|AT|Lactobacillus|0.994611474219296|6885|98.8939959781672|99.0626579520682
TRUTH2_38_B-18|Lactobacillus iners|AT|Bacteria|0.983333333333333|6|0.0861821315713875|97.8833333333333
TRUTH2_38_B-18|Lactobacillus iners|AT|Lactobacillaceae|0.836176470588235|34|0.488365412237863|98.3676470588235
TRUTH2_38_B-18|Lactobacillus iners|AT|"Lactobacillales"|0.844545454545455|11|0.158000574547544|98.1818181818182
TRUTH2_38_B-18|Lactobacillus iners|AT|"Bacilli"|0.85421052631579|19|0.272910083309394|98.2894736842105
TRUTH2_38_B-18|Sneathia amnii|AT|Sneathia|0.954234333280939|6367|99.4999218627911|99.0787498036743
TRUTH2_38_B-18|Sneathia amnii|AT|"Leptotrichiaceae"|0.95|32|0.500078137208939|98.884375
TRUTH2_38_B-18|Sneathia amnii|BT|"Fusobacteriales"|0.91|1|0.307692307692308|93.3
TRUTH2_38_B-18|Sneathia amnii|BT|Bacteria|0.998636363636364|22|6.76923076923077|86.5545454545455
TRUTH2_38_B-18|Sneathia amnii|BT|Sneathia|0.920851063829787|282|86.7692307692308|91.0840425531915
TRUTH2_38_B-18|Sneathia amnii|BT|"Leptotrichiaceae"|0.863|20|6.15384615384615|88.165
TRUTH2_38_B-18|Lactobacillus iners|BT|Sneathia|0.875|8|3.47826086956522|89.25
TRUTH2_38_B-18|Lactobacillus iners|BT|Lactobacillaceae|0.843461538461538|26|11.304347826087|94.9423076923077
TRUTH2_38_B-18|Lactobacillus iners|BT|"Lactobacillales"|0.848695652173913|23|10|93.8869565217391
TRUTH2_38_B-18|Lactobacillus iners|BT|Lactobacillus|0.9248|75|32.6086956521739|95.912
TRUTH2_38_B-18|Lactobacillus iners|BT|"Firmicutes"|0.827058823529412|17|7.39130434782609|90.1529411764706
TRUTH2_38_B-18|Lactobacillus iners|BT|Bacteria|0.993508771929825|57|24.7826086956522|88.2754385964912
TRUTH2_38_B-18|Lactobacillus iners|BT|"Leptotrichiaceae"|0.82|1|0.434782608695652|91.5
TRUTH2_38_B-18|Lactobacillus iners|BT|"Bacilli"|0.845217391304348|23|10|92.3565217391304
TRUTH2_38_B-18|Gardnerella vaginalis|AT|Gardnerella|0.999947916666667|192|100|98.9234375000001
TRUTH2_38_B-18|Gardnerella vaginalis|BT|Gardnerella|0.9995|40|100|92.635
TRUTH2_38_B-18|Prevotella bivia|AT|Prevotella|1|1|100|100
TRUTH2_36_B-16|Sneathia amnii|AT|Sneathia|0.956953708312522|10045|99.2785135402253|99.1022299651541
TRUTH2_36_B-16|Sneathia amnii|AT|"Leptotrichiaceae"|0.962465753424657|73|0.721486459774659|98.9561643835616
TRUTH2_36_B-16|Prevotella bivia|AT|"Bacteroidales"|0.86|1|0.0394944707740916|97.3
TRUTH2_36_B-16|Prevotella bivia|AT|"Prevotellaceae"|0.88|1|0.0394944707740916|97.6
TRUTH2_36_B-16|Prevotella bivia|AT|Prevotella|0.999213438735176|2530|99.9210110584518|99.1086561264831
TRUTH2_36_B-16|Sneathia amnii|BT|"Fusobacteriales"|0.825|2|0.546448087431694|92.55
TRUTH2_36_B-16|Sneathia amnii|BT|Bacteria|0.99|12|3.27868852459016|84.9916666666667
TRUTH2_36_B-16|Sneathia amnii|BT|Sneathia|0.914223602484473|322|87.9781420765027|90.7782608695651
TRUTH2_36_B-16|Sneathia amnii|BT|"Leptotrichiaceae"|0.879|30|8.19672131147541|91.5866666666667
TRUTH2_36_B-16|Gardnerella vaginalis|AT|Gardnerella|0.999913793103448|232|100|98.9456896551725
TRUTH2_36_B-16|Prevotella bivia|BT|"Bacteroidales"|0.855714285714286|7|4.02298850574713|91.9857142857143
TRUTH2_36_B-16|Prevotella bivia|BT|Bacteria|0.993571428571429|14|8.04597701149425|85.75
TRUTH2_36_B-16|Prevotella bivia|BT|"Prevotellaceae"|0.846875|16|9.19540229885057|90.3
TRUTH2_36_B-16|Prevotella bivia|BT|Sneathia|0.88|3|1.72413793103448|84.1666666666667
TRUTH2_36_B-16|Prevotella bivia|BT|"Bacteroidetes"|0.866|5|2.8735632183908|90.8
TRUTH2_36_B-16|Prevotella bivia|BT|Prevotella|0.980310077519379|129|74.1379310344828|95.5302325581395
TRUTH2_36_B-16|Gardnerella vaginalis|BT|Gardnerella|0.998461538461538|39|100|93.7794871794872
TRUTH2_36_B-16|Lactobacillus iners|AT|Lactobacillus|1|7|100|99.2571428571429
TRUTH2_36_B-16|Pseudomonas gessardii|BT|Pseudomonadaceae|0.85|1|50|92.4
TRUTH2_36_B-16|Pseudomonas gessardii|BT|Pseudomonas|0.98|1|50|96.9
TRUTH2_3_A-3|Sneathia amnii|AT|"Fusobacteriales"|0.85|3|0.0151278301648933|97.5333333333333
TRUTH2_3_A-3|Sneathia amnii|AT|Sneathia|0.959914121652421|19679|99.2335232716454|99.0648305300033
TRUTH2_3_A-3|Sneathia amnii|AT|"Leptotrichiaceae"|0.968389261744966|149|0.751348898189703|98.6899328859061
TRUTH2_3_A-3|Streptococcus agalactiae|AT|Streptococcus|0.999686147186147|924|100|98.751948051948
TRUTH2_3_A-3|Sneathia amnii|BT|"Fusobacteriales"|0.845|8|1.05540897097625|94.6625
TRUTH2_3_A-3|Sneathia amnii|BT|Bacteria|0.991081081081081|37|4.88126649076517|85.9756756756757
TRUTH2_3_A-3|Sneathia amnii|BT|Sneathia|0.911996855345914|636|83.9050131926121|90.0932389937107
TRUTH2_3_A-3|Sneathia amnii|BT|"Leptotrichiaceae"|0.895714285714285|77|10.1583113456464|91.225974025974
TRUTH2_3_A-3|Gardnerella vaginalis|AT|Gardnerella|0.999929971988796|714|100|99.0351540616244
TRUTH2_3_A-3|Gardnerella vaginalis|BT|Gardnerella|0.998832116788321|137|100|92.9386861313869
TRUTH2_3_A-3|Streptococcus agalactiae|BT|Gardnerella|0.98|1|0.952380952380952|84.6
TRUTH2_3_A-3|Streptococcus agalactiae|BT|Bacteria|0.99875|24|22.8571428571429|91.3708333333333
TRUTH2_3_A-3|Streptococcus agalactiae|BT|Sneathia|0.865714285714286|7|6.66666666666667|88.2142857142857
TRUTH2_3_A-3|Streptococcus agalactiae|BT|Streptococcus|0.956760563380282|71|67.6190476190476|95.5605633802816
TRUTH2_3_A-3|Streptococcus agalactiae|BT|"Lactobacillales"|0.815|2|1.9047619047619|93.25
TRUTH2_3_A-3|Methylophilus cluster11|AT|Methylophilus|1|2|100|99.9
TRUTH2_3_A-3|Lactobacillus crispatus_cluster|AT|Lactobacillus|1|2|100|99.1
TRUTH2_3_A-3|Pseudomonas gessardii|AT|Pseudomonas|1|2|100|98.35
TRUTH2_3_A-3|Lactobacillus iners|AT|Lactobacillus|0.92|1|100|99.5
TRUTH2_3_A-3|Atopobium vaginae|AT|Atopobium|1|1|100|100
TRUTH2_3_A-3|Lactobacillus iners|BT|Lactobacillus|0.98|1|100|94
TRUTH2_11_A-11|Lactobacillus crispatus_cluster|AT|"Firmicutes"|0.846|5|0.0467726847521048|97.54
TRUTH2_11_A-11|Lactobacillus crispatus_cluster|AT|Lactobacillus|0.996717328079533|10659|99.710009354537|98.8590299277608
TRUTH2_11_A-11|Lactobacillus crispatus_cluster|AT|Bacteria|0.9675|4|0.0374181478016838|97.475
TRUTH2_11_A-11|Lactobacillus crispatus_cluster|AT|Lactobacillaceae|0.8025|4|0.0374181478016838|97.375
TRUTH2_11_A-11|Lactobacillus crispatus_cluster|AT|"Lactobacillales"|0.84|9|0.0841908325537886|97.3888888888889
TRUTH2_11_A-11|Lactobacillus crispatus_cluster|AT|"Bacilli"|0.846666666666667|9|0.0841908325537886|97.7222222222222
TRUTH2_11_A-11|Streptococcus agalactiae|AT|Streptococcus|0.999343832020998|1143|100|98.686264216973
TRUTH2_11_A-11|Lactobacillus crispatus_cluster|BT|"Firmicutes"|0.834444444444445|18|2.74809160305344|94.2055555555555
TRUTH2_11_A-11|Lactobacillus crispatus_cluster|BT|Root|1|1|0.152671755725191|64.9
TRUTH2_11_A-11|Lactobacillus crispatus_cluster|BT|Lactobacillus|0.969102803738319|535|81.6793893129771|96.165046728972
TRUTH2_11_A-11|Lactobacillus crispatus_cluster|BT|Bacteria|0.965526315789474|38|5.80152671755725|87.6815789473684
TRUTH2_11_A-11|Lactobacillus crispatus_cluster|BT|Lactobacillaceae|0.82|2|0.305343511450382|96.25
TRUTH2_11_A-11|Lactobacillus crispatus_cluster|BT|"Lactobacillales"|0.883030303030303|33|5.0381679389313|94.4212121212122
TRUTH2_11_A-11|Lactobacillus crispatus_cluster|BT|"Bacilli"|0.838928571428571|28|4.27480916030534|95.6714285714286
TRUTH2_11_A-11|Gardnerella vaginalis|AT|Gardnerella|0.999842105263158|570|100|98.9940350877191
TRUTH2_11_A-11|Streptococcus agalactiae|BT|"Firmicutes"|0.845|2|1.29032258064516|95.3
TRUTH2_11_A-11|Streptococcus agalactiae|BT|Bacteria|0.978571428571429|7|4.51612903225806|78.1428571428571
TRUTH2_11_A-11|Streptococcus agalactiae|BT|Streptococcus|0.980218978102189|137|88.3870967741936|95.1277372262774
TRUTH2_11_A-11|Streptococcus agalactiae|BT|"Lactobacillales"|0.96375|8|5.16129032258065|90.6875
TRUTH2_11_A-11|Streptococcus agalactiae|BT|"Bacilli"|0.81|1|0.645161290322581|84.4
TRUTH2_11_A-11|Gardnerella vaginalis|BT|Gardnerella|0.999666666666667|30|100|93.3766666666666
TRUTH2_11_A-11|Lactobacillus crispatus_type1|BT|Lactobacillus|0.9|2|50|94.35
TRUTH2_11_A-11|Lactobacillus crispatus_type1|BT|Bacteria|0.98|1|25|71.3
TRUTH2_11_A-11|Lactobacillus crispatus_type1|BT|"Lactobacillales"|0.95|1|25|87.6
TRUTH2_11_A-11|No Hit|BT|Root|1|2|66.6666666666667|0
TRUTH2_11_A-11|No Hit|BT|Bacteria|0.8|1|33.3333333333333|0
TRUTH2_11_A-11|Lactobacillus iners|AT|Lactobacillus|0.993333333333333|3|100|98.9666666666667
TRUTH2_11_A-11|Sneathia amnii|AT|Sneathia|0.976666666666667|3|100|98.9
TRUTH2_11_A-11|Bacteroides massiliensis|AT|Bacteroides|1|2|100|99.05
TRUTH2_11_A-11|Corynebacterium cluster45|AT|Corynebacterium|1|2|100|99.3
TRUTH2_11_A-11|Streptococcus pseudoporcinus|BT|Bacteria|0.97|1|100|68.7
TRUTH2_11_A-11|Streptococcus canis|BT|Bacteria|0.9|1|100|58.2
TRUTH2_37_B-17|Gardnerella vaginalis|AT|Gardnerella|0.999970649895178|4770|100|98.991949685537
TRUTH2_37_B-17|Gardnerella vaginalis|BT|Gardnerella|0.997826086956522|138|100|94.8333333333333
TRUTH2_37_B-17|Lactobacillus iners|AT|Lactobacillus|0.991428571428571|7|100|98.4142857142857
TRUTH2_37_B-17|Pseudomonas gessardii|AT|Pseudomonas|1|7|100|98.7428571428571
TRUTH2_37_B-17|Lactobacillus crispatus_cluster|AT|Lactobacillus|0.982|5|100|98.66
TRUTH2_37_B-17|Pseudomonas gessardii|BT|Bifidobacteriaceae|0.82|1|33.3333333333333|84.5
TRUTH2_37_B-17|Pseudomonas gessardii|BT|Pseudomonas|0.97|2|66.6666666666667|96.15
TRUTH2_37_B-17|Streptococcus agalactiae|AT|Streptococcus|1|1|100|99.1
TRUTH2_37_B-17|Methylophilus cluster11|AT|Methylophilus|1|1|100|99.2
TRUTH2_37_B-17|Bradyrhizobiaceae cluster49|AT|Bradyrhizobiaceae|1|1|100|98.9
TRUTH2_37_B-17|Lactobacillus iners|BT|Lactobacillus|0.99|1|100|96.9
TRUTH2_37_B-17|Lactobacillus crispatus_cluster|BT|Lactobacillus|1|1|100|96.8
TRUTH2_37_B-17|Bifidobacterium cuniculi|BT|Gardnerella|0.89|1|100|71.2
TRUTH2_37_B-17|Caulobacter leidyi|BT|Sphingomonadaceae|0.97|1|100|91.4
TRUTH2_30_B-10|Sneathia amnii|AT|Sneathia|0.957959277579547|17386|99.331543164029|99.1306050845466
TRUTH2_30_B-10|Sneathia amnii|AT|"Leptotrichiaceae"|0.973846153846154|117|0.668456835970976|99.0222222222223
TRUTH2_30_B-10|Lactobacillus crispatus_cluster|AT|Lactobacillus|0.996844451520442|6281|99.7934540832539|98.8679509632219
TRUTH2_30_B-10|Lactobacillus crispatus_cluster|AT|Bacteria|0.99|3|0.0476644423260248|97.8666666666667
TRUTH2_30_B-10|Lactobacillus crispatus_cluster|AT|Lactobacillaceae|0.8|3|0.0476644423260248|97.3
TRUTH2_30_B-10|Lactobacillus crispatus_cluster|AT|"Lactobacillales"|0.82|1|0.0158881474420083|97.4
TRUTH2_30_B-10|Lactobacillus crispatus_cluster|AT|"Bacilli"|0.85|6|0.0953288846520496|97.7333333333333
TRUTH2_30_B-10|Sneathia amnii|BT|"Fusobacteriales"|0.822|10|1.39275766016713|92.69
TRUTH2_30_B-10|Sneathia amnii|BT|Bacteria|0.993636363636364|44|6.12813370473538|87.5318181818182
TRUTH2_30_B-10|Sneathia amnii|BT|Sneathia|0.916123128119801|601|83.7047353760446|89.6920133111482
TRUTH2_30_B-10|Sneathia amnii|BT|"Leptotrichiaceae"|0.875555555555555|63|8.77437325905292|90.2730158730159
TRUTH2_30_B-10|Lactobacillus crispatus_cluster|BT|Sneathia|0.896666666666667|12|2.27272727272727|89.075
TRUTH2_30_B-10|Lactobacillus crispatus_cluster|BT|Lactobacillaceae|0.816666666666667|9|1.70454545454545|94.8444444444444
TRUTH2_30_B-10|Lactobacillus crispatus_cluster|BT|"Lactobacillales"|0.864878048780488|41|7.76515151515152|93.8926829268293
TRUTH2_30_B-10|Lactobacillus crispatus_cluster|BT|Lactobacillus|0.955103857566767|337|63.8257575757576|96.2275964391692
TRUTH2_30_B-10|Lactobacillus crispatus_cluster|BT|"Firmicutes"|0.835333333333333|15|2.84090909090909|94.6333333333333
TRUTH2_30_B-10|Lactobacillus crispatus_cluster|BT|Bacteria|0.985652173913043|92|17.4242424242424|90.0717391304348
TRUTH2_30_B-10|Lactobacillus crispatus_cluster|BT|"Bacilli"|0.836666666666667|15|2.84090909090909|94.1733333333333
TRUTH2_30_B-10|Lactobacillus crispatus_cluster|BT|"Leptotrichiaceae"|0.841428571428572|7|1.32575757575758|90.5
TRUTH2_30_B-10|Fusobacterium cluster48|AT|Fusobacterium|1|4|100|98.475
TRUTH2_30_B-10|Lactobacillus iners|AT|Lactobacillus|0.996666666666667|3|100|98.8333333333333
TRUTH2_30_B-10|No Hit|BT|Root|1|1|50|0
TRUTH2_30_B-10|No Hit|BT|Bacteria|0.98|1|50|0
TRUTH2_30_B-10|Caulobacter leidyi|AT|Alphaproteobacteria|1|1|100|98.4
TRUTH2_30_B-10|Lactobacillus crispatus_type1|BT|Lactobacillus|0.99|1|100|93.3
TRUTH2_30_B-10|Pseudomonas gessardii|BT|Pseudomonas|1|1|100|96.6
TRUTH2_30_B-10|Lactobacillus jensenii|BT|Bacteria|1|1|100|84.5
TRUTH2_30_B-10|Lactobacillus kefirgranum_kefiranofaciens|BT|Bacteria|0.96|1|100|70.6
TRUTH2_30_B-10|Pseudomonas gessardii|AT|Pseudomonas|1|1|100|98.7
TRUTH2_13_A-13|Lactobacillus crispatus_cluster|AT|"Firmicutes"|0.825714285714286|7|0.0584844180800401|97.4857142857143
TRUTH2_13_A-13|Lactobacillus crispatus_cluster|AT|Lactobacillus|0.996042695688543|11945|99.7994819951542|98.9223189619083
TRUTH2_13_A-13|Lactobacillus crispatus_cluster|AT|"Lactobacillales"|0.84375|8|0.0668393349486173|97.8625
TRUTH2_13_A-13|Lactobacillus crispatus_cluster|AT|"Bacilli"|0.827777777777778|9|0.0751942518171944|97.4888888888889
TRUTH2_13_A-13|Prevotella bivia|AT|"Bacteroidales"|0.85|1|0.0136930028755306|97.4
TRUTH2_13_A-13|Prevotella bivia|AT|Prevotella|0.999181046288683|7302|99.9863069971245|99.1766913174457
TRUTH2_13_A-13|Atopobium vaginae|AT|Atopobium|0.999823293172691|1245|100|99.3947791164656
TRUTH2_13_A-13|Lactobacillus crispatus_cluster|BT|"Firmicutes"|0.84|16|1.34340890008396|92.95625
TRUTH2_13_A-13|Lactobacillus crispatus_cluster|BT|Lactobacillus|0.979817833173542|1043|87.5734676742233|96.213326941515
TRUTH2_13_A-13|Lactobacillus crispatus_cluster|BT|Bacteria|0.982203389830508|59|4.95382031905961|87.3898305084745
TRUTH2_13_A-13|Lactobacillus crispatus_cluster|BT|Lactobacillaceae|0.811428571428571|7|0.587741393786734|95.3
TRUTH2_13_A-13|Lactobacillus crispatus_cluster|BT|"Lactobacillales"|0.866888888888889|45|3.77833753148615|93.9155555555555
TRUTH2_13_A-13|Lactobacillus crispatus_cluster|BT|"Bacilli"|0.828571428571429|21|1.7632241813602|95.1142857142857
TRUTH2_13_A-13|Prevotella bivia|BT|"Bacteroidales"|0.83|13|2.75423728813559|90.9307692307692
TRUTH2_13_A-13|Prevotella bivia|BT|Bacteria|0.962142857142857|14|2.96610169491525|79.2785714285714
TRUTH2_13_A-13|Prevotella bivia|BT|"Prevotellaceae"|0.860555555555556|18|3.8135593220339|88.9333333333333
TRUTH2_13_A-13|Prevotella bivia|BT|"Bacteroidetes"|0.862|10|2.11864406779661|85.55
TRUTH2_13_A-13|Prevotella bivia|BT|Prevotella|0.980863309352519|417|88.3474576271186|95.6247002398082
TRUTH2_13_A-13|Atopobium vaginae|BT|Coriobacteriaceae|0.876|5|3.59712230215827|90.7
TRUTH2_13_A-13|Atopobium vaginae|BT|Bacteria|1|3|2.15827338129496|88.1333333333333
TRUTH2_13_A-13|Atopobium vaginae|BT|Atopobium|0.983664122137404|131|94.2446043165468|92.9496183206107
TRUTH2_13_A-13|Lactobacillus iners|AT|Lactobacillus|0.988888888888889|18|100|98.9444444444444
TRUTH2_13_A-13|Lactobacillus iners|BT|Lactobacillus|0.89|2|50|95.6
TRUTH2_13_A-13|Lactobacillus iners|BT|Bacteria|1|1|25|92.6
TRUTH2_13_A-13|Lactobacillus iners|BT|Lactobacillaceae|0.83|1|25|92.7
TRUTH2_13_A-13|Gardnerella vaginalis|AT|Gardnerella|1|3|100|97.6666666666667
TRUTH2_13_A-13|Streptococcus agalactiae|AT|Streptococcus|1|1|100|98.5
TRUTH2_13_A-13|Propionibacterium acnes|BT|Propionibacterium|0.92|1|100|94.4
TRUTH2_13_A-13|Corynebacterium cluster45|AT|Corynebacterium|1|1|100|99.8
TRUTH2_13_A-13|Sneathia amnii|AT|Sneathia|0.99|1|100|99.5
TRUTH2_26_B-6|Lactobacillus iners|AT|"Firmicutes"|0.83|8|0.0712123909560264|98.1375
TRUTH2_26_B-6|Lactobacillus iners|AT|Lactobacillus|0.993952526523969|11122|99.0030265266156|98.9937691062757
TRUTH2_26_B-6|Lactobacillus iners|AT|Bacteria|0.98|6|0.0534092932170198|98.1666666666667
TRUTH2_26_B-6|Lactobacillus iners|AT|Lactobacillaceae|0.835681818181818|44|0.391668150258145|98.5022727272728
TRUTH2_26_B-6|Lactobacillus iners|AT|"Lactobacillales"|0.8335|20|0.178030977390066|98.375
TRUTH2_26_B-6|Lactobacillus iners|AT|"Bacilli"|0.856470588235294|34|0.302652661563112|98.5294117647059
TRUTH2_26_B-6|Lactobacillus crispatus_cluster|AT|"Firmicutes"|0.825|2|0.0418848167539267|98.45
TRUTH2_26_B-6|Lactobacillus crispatus_cluster|AT|Lactobacillus|0.996435622768314|4761|99.7068062827225|98.6986137366098
TRUTH2_26_B-6|Lactobacillus crispatus_cluster|AT|Bacteria|1|1|0.0209424083769633|97.4
TRUTH2_26_B-6|Lactobacillus crispatus_cluster|AT|"Lactobacillales"|0.836|5|0.104712041884817|97.54
TRUTH2_26_B-6|Lactobacillus crispatus_cluster|AT|"Bacilli"|0.841666666666667|6|0.12565445026178|97.6333333333333
TRUTH2_26_B-6|Prevotella bivia|AT|"Bacteroidales"|0.84|1|0.0307787011388119|97
TRUTH2_26_B-6|Prevotella bivia|AT|"Prevotellaceae"|0.8|1|0.0307787011388119|97.1
TRUTH2_26_B-6|Prevotella bivia|AT|Prevotella|0.999211579919924|3247|99.9384425977224|99.1720357252855
TRUTH2_26_B-6|Lactobacillus crispatus_cluster|BT|"Firmicutes"|0.838571428571429|7|1.54525386313466|94.2142857142857
TRUTH2_26_B-6|Lactobacillus crispatus_cluster|BT|Lactobacillus|0.98287153652393|397|87.6379690949227|95.5705289672544
TRUTH2_26_B-6|Lactobacillus crispatus_cluster|BT|Bacteria|0.972692307692307|26|5.73951434878587|85.4961538461539
TRUTH2_26_B-6|Lactobacillus crispatus_cluster|BT|Lactobacillaceae|0.835|2|0.441501103752759|94.85
TRUTH2_26_B-6|Lactobacillus crispatus_cluster|BT|"Lactobacillales"|0.863|10|2.2075055187638|92.23
TRUTH2_26_B-6|Lactobacillus crispatus_cluster|BT|"Bacilli"|0.85|11|2.42825607064018|92.1
TRUTH2_26_B-6|Lactobacillus iners|BT|Root|1|1|0.248756218905473|68.3
TRUTH2_26_B-6|Lactobacillus iners|BT|"Firmicutes"|0.837419354838709|31|7.71144278606965|88.6129032258065
TRUTH2_26_B-6|Lactobacillus iners|BT|Lactobacillus|0.96286995515695|223|55.4726368159204|94.3636771300448
TRUTH2_26_B-6|Lactobacillus iners|BT|Bacteria|0.973958333333333|48|11.9402985074627|83.6541666666667
TRUTH2_26_B-6|Lactobacillus iners|BT|Lactobacillaceae|0.840714285714286|28|6.96517412935323|95.0928571428571
TRUTH2_26_B-6|Lactobacillus iners|BT|"Lactobacillales"|0.866857142857143|35|8.70646766169154|93.4485714285714
TRUTH2_26_B-6|Lactobacillus iners|BT|"Bacilli"|0.835555555555556|36|8.95522388059701|91.475
TRUTH2_26_B-6|Prevotella bivia|BT|"Firmicutes"|0.81|1|0.454545454545455|84.5
TRUTH2_26_B-6|Prevotella bivia|BT|"Bacteroidales"|0.8325|8|3.63636363636364|90.475
TRUTH2_26_B-6|Prevotella bivia|BT|Bacteria|0.997619047619048|21|9.54545454545455|84.9
TRUTH2_26_B-6|Prevotella bivia|BT|"Prevotellaceae"|0.8475|16|7.27272727272727|88.0125
TRUTH2_26_B-6|Prevotella bivia|BT|"Bacteroidetes"|0.85|11|5|83.9909090909091
TRUTH2_26_B-6|Prevotella bivia|BT|Prevotella|0.972331288343559|163|74.0909090909091|94.9625766871166
TRUTH2_26_B-6|Lactobacillus crispatus_type1|BT|Lactobacillus|0.984137931034483|145|97.972972972973|93.0158620689655
TRUTH2_26_B-6|Lactobacillus crispatus_type1|BT|Bacteria|0.99|3|2.02702702702703|89.2333333333333
TRUTH2_26_B-6|Fusobacterium cluster48|AT|Fusobacterium|1|4|100|99.1
TRUTH2_26_B-6|Lactobacillus amylolyticus_hamsteri|BT|Bacteria|0.86|1|100|65.2
TRUTH2_26_B-6|Fusobacterium cluster48|BT|Fusobacterium|0.99|1|100|90.6
TRUTH2_26_B-6|Sneathia amnii|AT|Sneathia|0.99|1|100|99.1
TRUTH2_26_B-6|Pseudomonas gessardii|AT|Pseudomonas|1|1|100|98.8
TRUTH2_29_B-9|Lactobacillus iners|AT|"Firmicutes"|0.835555555555556|18|0.115177885845918|98.0611111111111
TRUTH2_29_B-9|Lactobacillus iners|AT|Lactobacillus|0.994749514563069|15450|98.8610186844126|99.0200776698997
TRUTH2_29_B-9|Lactobacillus iners|AT|Bacteria|0.992222222222222|9|0.0575889429229588|98.4444444444444
TRUTH2_29_B-9|Lactobacillus iners|AT|Lactobacillaceae|0.837872340425532|47|0.300742257486563|98.3425531914893
TRUTH2_29_B-9|Lactobacillus iners|AT|"Lactobacillales"|0.835357142857143|28|0.179165600204761|98.1464285714286
TRUTH2_29_B-9|Lactobacillus iners|AT|"Bacilli"|0.859868421052632|76|0.486306629127208|98.6131578947368
TRUTH2_29_B-9|Streptococcus agalactiae|AT|Streptococcus|0.99928664072633|771|100|98.6115434500647
TRUTH2_29_B-9|Lactobacillus iners|BT|"Firmicutes"|0.837567567567568|37|8.89423076923077|88.1864864864865
TRUTH2_29_B-9|Lactobacillus iners|BT|Lactobacillus|0.935434782608695|184|44.2307692307692|95.9836956521739
TRUTH2_29_B-9|Lactobacillus iners|BT|Bacteria|0.979310344827586|87|20.9134615384615|84.5149425287356
TRUTH2_29_B-9|Lactobacillus iners|BT|Lactobacillaceae|0.835|32|7.69230769230769|95.009375
TRUTH2_29_B-9|Lactobacillus iners|BT|"Lactobacillales"|0.863157894736842|38|9.13461538461538|94.2
TRUTH2_29_B-9|Lactobacillus iners|BT|"Bacilli"|0.833157894736842|38|9.13461538461538|92.2394736842105
TRUTH2_29_B-9|Streptococcus agalactiae|BT|"Firmicutes"|0.91|3|2.63157894736842|87.0666666666667
TRUTH2_29_B-9|Streptococcus agalactiae|BT|Streptococcus|0.964038461538461|104|91.2280701754386|94.6471153846154
TRUTH2_29_B-9|Streptococcus agalactiae|BT|"Lactobacillales"|0.933333333333333|6|5.26315789473684|91.3333333333333
TRUTH2_29_B-9|Streptococcus agalactiae|BT|"Bacilli"|0.81|1|0.87719298245614|83
TRUTH2_29_B-9|Sneathia amnii|AT|Sneathia|0.9125|4|100|99.425
TRUTH2_29_B-9|Lactobacillus crispatus_cluster|AT|Lactobacillus|0.996666666666667|3|100|99.2
TRUTH2_29_B-9|No Hit|BT|Bacteria|0.835|2|100|0
TRUTH2_29_B-9|Atopobium vaginae|AT|Atopobium|1|2|100|99.5
TRUTH2_29_B-9|Prevotella bivia|AT|Prevotella|1|1|100|99.2
TRUTH2_29_B-9|Streptococcus ictaluri_iniae_parauberis|BT|Bacteria|0.99|1|100|64.7
TRUTH2_29_B-9|Caulobacter leidyi|AT|Alphaproteobacteria|1|1|100|98.4
TRUTH2_29_B-9|Comamonadaceae cluster57|AT|Roseateles|0.85|1|100|98.1
TRUTH2_29_B-9|Comamonadaceae cluster57|BT|Variovorax|1|1|100|89.9
TRUTH2_29_B-9|Bradyrhizobiaceae cluster49|BT|Albibacter|1|1|100|89.2
TRUTH2_29_B-9|Pseudomonas gessardii|AT|Pseudomonas|1|1|100|99.2
TRUTH2_12_A-12|Streptococcus agalactiae|AT|Streptococcus|0.999674017257906|9387|100|98.736902098646
TRUTH2_12_A-12|Atopobium vaginae|AT|Atopobium|0.999842398884238|7170|100|99.6042119944197
TRUTH2_12_A-12|Gardnerella vaginalis|AT|Gardnerella|0.999962149886449|2642|100|99.0456850870566
TRUTH2_12_A-12|Streptococcus agalactiae|BT|"Firmicutes"|0.838571428571428|7|1.67865707434053|92.1285714285714
TRUTH2_12_A-12|Streptococcus agalactiae|BT|Bacteria|0.98|7|1.67865707434053|82.7285714285714
TRUTH2_12_A-12|Streptococcus agalactiae|BT|Streptococcus|0.981653944020356|393|94.2446043165468|96.1445292620866
TRUTH2_12_A-12|Streptococcus agalactiae|BT|"Lactobacillales"|0.837142857142857|7|1.67865707434053|93.5571428571428
TRUTH2_12_A-12|Streptococcus agalactiae|BT|"Bacilli"|0.81|3|0.719424460431655|94.3
TRUTH2_12_A-12|Atopobium vaginae|BT|Coriobacteriaceae|0.89|2|1.8018018018018|89.8
TRUTH2_12_A-12|Atopobium vaginae|BT|Bacteria|1|1|0.900900900900901|88.5
TRUTH2_12_A-12|Atopobium vaginae|BT|Atopobium|0.988148148148148|108|97.2972972972973|95.2342592592592
TRUTH2_12_A-12|Gardnerella vaginalis|BT|Gardnerella|0.999368421052632|95|100|95.2484210526316
TRUTH2_12_A-12|Sneathia amnii|AT|Sneathia|0.951063829787234|47|100|99.3553191489361
TRUTH2_12_A-12|Pseudomonas gessardii|AT|Pseudomonas|0.994615384615385|26|100|98.4230769230769
TRUTH2_12_A-12|Lactobacillus crispatus_cluster|AT|Lactobacillus|0.998571428571429|7|100|98.6428571428571
TRUTH2_12_A-12|Lactobacillus iners|AT|Lactobacillus|0.995714285714286|7|100|99.2142857142857
TRUTH2_12_A-12|Methylophilus cluster11|AT|Methylophilus|1|6|100|99.3
TRUTH2_12_A-12|Pseudomonas gessardii|BT|Pseudomonadaceae|0.97|2|40|94.3
TRUTH2_12_A-12|Pseudomonas gessardii|BT|Pseudomonas|0.98|3|60|96.7
TRUTH2_12_A-12|Mobiluncus mulieris|AT|Mobiluncus|1|5|100|98.3
TRUTH2_12_A-12|Comamonadaceae cluster57|BT|Aquabacterium|0.93|1|33.3333333333333|89.8
TRUTH2_12_A-12|Comamonadaceae cluster57|BT|Pelomonas|0.995|2|66.6666666666667|95.3
TRUTH2_12_A-12|Hyphomicrobium methylovorum|AT|Hyphomicrobium|1|3|100|97.8333333333333
TRUTH2_12_A-12|Delftia acidovorans_lacustris_tsuruhatensis|AT|Delftia|1|2|100|99.6
TRUTH2_12_A-12|Caulobacteraceae cluster34|AT|Caulobacter|1|1|100|99.8
TRUTH2_12_A-12|No Hit|BT|Root|1|1|100|0
TRUTH2_12_A-12|Finegoldia magna|AT|Finegoldia|1|1|100|99.4
TRUTH2_12_A-12|Caulobacter leidyi|BT|Sphingomonas|0.98|1|100|94.2
TRUTH2_12_A-12|Atopobium minutum|BT|Bacteria|0.97|1|100|64.3
TRUTH2_12_A-12|Bacillus cereus|BT|Bacillales|0.98|1|100|82.6
TRUTH2_12_A-12|Corynebacterium cluster45|BT|Rhodococcus|1|1|100|92.1
TRUTH2_12_A-12|Streptococcus ictaluri_iniae_parauberis|BT|Bacteria|0.88|1|100|58.5
TRUTH2_12_A-12|Aurantimonas altamirensis|BT|Phyllobacteriaceae|0.99|1|100|92.9
TRUTH2_12_A-12|Atopobium OTU7|BT|Atopobium|0.98|1|100|76
TRUTH2_12_A-12|Propionibacterium acnes|AT|Propionibacterium|1|1|100|98.3
TRUTH2_27_B-7|Lactobacillus iners|AT|"Firmicutes"|0.846|5|0.0702247191011236|98.4
TRUTH2_27_B-7|Lactobacillus iners|AT|Lactobacillus|0.99417009796959|7043|98.9185393258427|99.0035780207291
TRUTH2_27_B-7|Lactobacillus iners|AT|Bacteria|0.94|1|0.0140449438202247|97
TRUTH2_27_B-7|Lactobacillus iners|AT|Lactobacillaceae|0.847368421052631|38|0.533707865168539|98.2526315789474
TRUTH2_27_B-7|Lactobacillus iners|AT|"Lactobacillales"|0.818888888888889|9|0.126404494382022|98.8777777777778
TRUTH2_27_B-7|Lactobacillus iners|AT|"Bacilli"|0.86|24|0.337078651685393|98.2541666666667
TRUTH2_27_B-7|Streptococcus agalactiae|AT|Streptococcus|0.999686800894855|447|100|98.7223713646532
TRUTH2_27_B-7|Atopobium vaginae|AT|Atopobium|0.999764150943396|424|100|99.5957547169811
TRUTH2_27_B-7|Lactobacillus iners|BT|Root|1|2|1.0752688172043|61.55
TRUTH2_27_B-7|Lactobacillus iners|BT|Lactobacillus|0.922957746478873|71|38.1720430107527|95.9943661971831
TRUTH2_27_B-7|Lactobacillus iners|BT|"Firmicutes"|0.835263157894737|19|10.2150537634409|90.0894736842105
TRUTH2_27_B-7|Lactobacillus iners|BT|Bacteria|0.982619047619048|42|22.5806451612903|85.2023809523809
TRUTH2_27_B-7|Lactobacillus iners|BT|Lactobacillaceae|0.833684210526316|19|10.2150537634409|94.6578947368421
TRUTH2_27_B-7|Lactobacillus iners|BT|"Lactobacillales"|0.858571428571429|14|7.52688172043011|94.8642857142857
TRUTH2_27_B-7|Lactobacillus iners|BT|"Bacilli"|0.837894736842105|19|10.2150537634409|92.8368421052632
TRUTH2_27_B-7|Streptococcus agalactiae|BT|Bacteria|1|2|5.12820512820513|86.65
TRUTH2_27_B-7|Streptococcus agalactiae|BT|Streptococcus|0.962352941176471|34|87.1794871794872|94.7617647058823
TRUTH2_27_B-7|Streptococcus agalactiae|BT|"Lactobacillales"|0.975|2|5.12820512820513|91.25
TRUTH2_27_B-7|Streptococcus agalactiae|BT|"Bacilli"|0.81|1|2.56410256410256|89.2
TRUTH2_27_B-7|Atopobium vaginae|BT|Atopobium|0.987666666666666|30|100|92.2066666666667
TRUTH2_27_B-7|Pseudomonas gessardii|AT|Pseudomonas|1|3|100|98
TRUTH2_27_B-7|Bosea cluster53|AT|Bosea|1|1|100|99.7
TRUTH2_27_B-7|Gemella cunicula|BT|Root|1|1|100|53.2
TRUTH2_27_B-7|Methylophilus cluster11|AT|Methylophilus|1|1|100|100
TRUTH2_27_B-7|Corynebacterium cluster45|AT|Corynebacterium|1|1|100|99.6
TRUTH2_27_B-7|Sneathia amnii|AT|Sneathia|0.93|1|100|97.6
TRUTH2_39_B-19|Atopobium vaginae|AT|Atopobium|0.999848506003907|14324|100|99.5799287908397
TRUTH2_39_B-19|Gardnerella vaginalis|AT|Gardnerella|0.999951219512194|8200|100|98.9904756097535
TRUTH2_39_B-19|Gardnerella vaginalis|BT|Gardnerella|0.998978388998036|509|100|94.3141453831042
TRUTH2_39_B-19|Atopobium vaginae|BT|Coriobacteriaceae|0.898571428571428|7|1.77215189873418|89.5714285714286
TRUTH2_39_B-19|Atopobium vaginae|BT|Actinobacteria|0.997272727272727|11|2.78481012658228|90.0454545454546
TRUTH2_39_B-19|Atopobium vaginae|BT|Gardnerella|0.865|2|0.506329113924051|87.25
TRUTH2_39_B-19|Atopobium vaginae|BT|Atopobium|0.988693333333335|375|94.9367088607595|94.8677333333334
TRUTH2_39_B-19|Prevotella bivia|AT|Prevotella|1|35|100|99.0771428571428
TRUTH2_39_B-19|Mobiluncus mulieris|AT|Mobiluncus|1|8|100|99
TRUTH2_39_B-19|Pseudomonas gessardii|AT|Pseudomonas|0.998333333333333|6|100|98.6833333333333
TRUTH2_39_B-19|Pseudomonas gessardii|BT|Pseudomonadaceae|0.83|1|20|95.5
TRUTH2_39_B-19|Pseudomonas gessardii|BT|Gammaproteobacteria|0.86|1|20|89.5
TRUTH2_39_B-19|Pseudomonas gessardii|BT|Pseudomonas|0.97|3|60|95.6333333333333
TRUTH2_39_B-19|Sneathia amnii|AT|Sneathia|0.942|5|100|99.14
TRUTH2_39_B-19|Lactobacillus crispatus_cluster|AT|Lactobacillus|1|4|100|98.95
TRUTH2_39_B-19|Lactobacillus iners|AT|Lactobacillus|1|4|100|98.775
TRUTH2_39_B-19|Enterobacteriaceae cluster31|AT|Enterobacteriaceae|1|3|100|99.2666666666667
TRUTH2_39_B-19|Microbacterium cluster35|BT|Microbacterium|0.95|3|100|95.2333333333333
TRUTH2_39_B-19|Methylophilus cluster11|AT|Methylophilus|1|2|100|98.7
TRUTH2_39_B-19|Lactobacillus iners|BT|Lactobacillus|0.97|1|50|95.2
TRUTH2_39_B-19|Lactobacillus iners|BT|"Lactobacillales"|0.8|1|50|91.7
TRUTH2_39_B-19|Mobiluncus mulieris|BT|Actinobacteridae|1|1|50|89.5
TRUTH2_39_B-19|Mobiluncus mulieris|BT|Mobiluncus|1|1|50|95.2
TRUTH2_39_B-19|Bacillus cereus|BT|Anoxybacillus|1|2|100|86.3
TRUTH2_39_B-19|Prevotella bivia|BT|"Prevotellaceae"|0.8|1|50|77.8
TRUTH2_39_B-19|Prevotella bivia|BT|Prevotella|1|1|50|96.9
TRUTH2_39_B-19|No Hit|BT|Bacteria|0.98|1|100|0
TRUTH2_39_B-19|Hyphomicrobium methylovorum|AT|Hyphomicrobium|1|1|100|97
TRUTH2_39_B-19|Aurantimonas altamirensis|BT|Mesorhizobium|0.85|1|100|92.7
TRUTH2_39_B-19|Streptococcus agalactiae|AT|Streptococcus|1|1|100|98.5
TRUTH2_39_B-19|Enterobacteriaceae cluster31|BT|Enterobacteriaceae|0.97|1|100|87.2
TRUTH2_39_B-19|Delftia acidovorans_lacustris_tsuruhatensis|AT|Delftia|1|1|100|98.7
TRUTH2_39_B-19|Corynebacterium cluster45|AT|Corynebacterium|1|1|100|99.2
TRUTH2_39_B-19|Sneathia amnii|BT|Bacteria|1|1|100|89.5
TRUTH2_39_B-19|Atopobium parvulum|BT|Bacteria|0.82|1|100|63.4
TRUTH2_39_B-19|Mycoplasma agalactiae|AT|Mycoplasma|1|1|100|97.5
TRUTH2_39_B-19|Lactobacillus crispatus_cluster|BT|Lactobacillus|0.94|1|100|96.3
TRUTH2_39_B-19|Hyphomicrobium vulgare|BT|"Chitinophagaceae"|1|1|100|71.5
TRUTH2_39_B-19|Mycobacterium parascrofulaceum|BT|Thermus|1|1|100|76.1
TRUTH2_39_B-19|Bifidobacterium asteroides_coryneforme_indicum|BT|Gardnerella|0.88|1|100|62.7
TRUTH2_17_A-17|Lactobacillus iners|AT|"Firmicutes"|0.835384615384616|13|0.0990778141909915|98.1
TRUTH2_17_A-17|Lactobacillus iners|AT|Lactobacillus|0.994647063351514|12991|99.0092218580901|98.9960588099436
TRUTH2_17_A-17|Lactobacillus iners|AT|Bacteria|0.99|8|0.0609709625790717|98.225
TRUTH2_17_A-17|Lactobacillus iners|AT|Lactobacillaceae|0.852291666666667|48|0.36582577547443|98.5666666666667
TRUTH2_17_A-17|Lactobacillus iners|AT|"Lactobacillales"|0.830555555555556|18|0.137184665802911|98.0777777777778
TRUTH2_17_A-17|Lactobacillus iners|AT|"Bacilli"|0.853953488372093|43|0.32771892386251|98.4976744186047
TRUTH2_17_A-17|Atopobium vaginae|AT|Atopobium|0.999916367980884|837|100|99.6438470728793
TRUTH2_17_A-17|Gardnerella vaginalis|AT|Gardnerella|0.999961759082218|523|100|99.0755258126193
TRUTH2_17_A-17|Lactobacillus iners|BT|Root|1|1|0.326797385620915|57.5
TRUTH2_17_A-17|Lactobacillus iners|BT|"Firmicutes"|0.839047619047619|42|13.7254901960784|89.4214285714286
TRUTH2_17_A-17|Lactobacillus iners|BT|Lactobacillus|0.931651376146789|109|35.6209150326797|96.1146788990825
TRUTH2_17_A-17|Lactobacillus iners|BT|Abiotrophia|0.81|1|0.326797385620915|90.4
TRUTH2_17_A-17|Lactobacillus iners|BT|Bacteria|0.9788|75|24.5098039215686|83.9866666666667
TRUTH2_17_A-17|Lactobacillus iners|BT|Lactobacillaceae|0.845263157894737|19|6.20915032679739|94.9684210526316
TRUTH2_17_A-17|Lactobacillus iners|BT|"Lactobacillales"|0.87|30|9.80392156862745|94.5166666666667
TRUTH2_17_A-17|Lactobacillus iners|BT|"Bacilli"|0.832068965517241|29|9.47712418300654|91.6827586206897
TRUTH2_17_A-17|Atopobium vaginae|BT|Atopobium|0.975625|48|100|92.2583333333333
TRUTH2_17_A-17|Gardnerella vaginalis|BT|Gardnerella|0.999615384615385|26|100|93.7461538461538
TRUTH2_17_A-17|Methylobacillus flagellatus_glycogenes|AT|Methylobacillus|0.99|1|100|98.8
TRUTH2_17_A-17|Agromyces cluster54|AT|Agromyces|1|1|100|99.6
TRUTH2_17_A-17|Caulobacteraceae cluster34|AT|Brevundimonas|0.98|1|100|99.5
TRUTH2_17_A-17|Lactobacillus gasseri_cluster|BT|Bacteria|1|1|100|68.1
TRUTH2_17_A-17|Streptococcus agalactiae|BT|Bacteria|1|1|100|76.9
TRUTH2_17_A-17|Comamonadaceae cluster57|BT|Aquabacterium|0.97|1|100|91.8
TRUTH2_17_A-17|Methylophilus cluster11|AT|Methylophilus|1|1|100|98.5
TRUTH2_18_A-18|Atopobium vaginae|AT|Atopobium|0.999851553045581|12395|100|99.4627188382377
TRUTH2_18_A-18|Atopobium vaginae|BT|Coriobacteriaceae|0.921666666666667|6|2.23048327137546|92.0666666666667
TRUTH2_18_A-18|Atopobium vaginae|BT|Bacteria|0.94|1|0.371747211895911|82.2
TRUTH2_18_A-18|Atopobium vaginae|BT|Atopobium|0.988320610687023|262|97.3977695167286|95.3591603053436
TRUTH2_18_A-18|Sneathia amnii|AT|Sneathia|0.959186991869919|123|99.1935483870968|99.1186991869919
TRUTH2_18_A-18|Sneathia amnii|AT|"Leptotrichiaceae"|0.82|1|0.806451612903226|97.1
TRUTH2_18_A-18|Mobiluncus mulieris|AT|Mobiluncus|1|9|100|98.7444444444445
TRUTH2_18_A-18|Sneathia amnii|BT|Bacteria|1|1|20|86.5
TRUTH2_18_A-18|Sneathia amnii|BT|Sneathia|0.9675|4|80|96.075
TRUTH2_18_A-18|Methylophilus cluster11|AT|Methylophilus|1|5|100|99.44
TRUTH2_18_A-18|Lactobacillus iners|AT|Lactobacillus|1|2|100|99.45
TRUTH2_18_A-18|Corynebacterium cluster45|AT|Corynebacterium|1|2|100|99.8
TRUTH2_18_A-18|Lactobacillus crispatus_cluster|AT|Lactobacillus|0.98|2|100|98.4
TRUTH2_18_A-18|Mobiluncus mulieris|BT|Mobiluncus|1|2|100|93.75
TRUTH2_18_A-18|Pseudomonas gessardii|AT|Pseudomonas|1|2|100|97.15
TRUTH2_18_A-18|Atopobium fossor|BT|Bacteria|0.93|1|100|65.2
TRUTH2_18_A-18|Streptococcus agalactiae|AT|Streptococcus|1|1|100|98.9
TRUTH2_18_A-18|Atopobium parvulum|BT|Bacteria|0.98|1|100|67.4
TRUTH3_40_B-20|Sneathia amnii|AT|"Fusobacteriales"|0.88|1|0.0156617071260767|98.8
TRUTH3_40_B-20|Sneathia amnii|AT|Sneathia|0.942832461562814|6309|98.8097102584182|98.7616103978438
TRUTH3_40_B-20|Sneathia amnii|AT|"Leptotrichiaceae"|0.961466666666666|75|1.17462803445576|98.9093333333333
TRUTH3_40_B-20|Lactobacillus iners|AT|"Firmicutes"|0.822857142857143|7|0.163896043081246|98.7
TRUTH3_40_B-20|Lactobacillus iners|AT|Lactobacillus|0.98914108969781|4203|98.4078670100679|98.4665714965506
TRUTH3_40_B-20|Lactobacillus iners|AT|Bacteria|0.974285714285714|7|0.163896043081246|97.8714285714286
TRUTH3_40_B-20|Lactobacillus iners|AT|Lactobacillaceae|0.841904761904762|21|0.491688129243737|98.2523809523809
TRUTH3_40_B-20|Lactobacillus iners|AT|"Lactobacillales"|0.844|20|0.468274408803559|98.12
TRUTH3_40_B-20|Lactobacillus iners|AT|"Bacilli"|0.853846153846154|13|0.304378365722313|98.6
TRUTH3_40_B-20|Atopobium vaginae|AT|Atopobium|0.999726890756303|1904|100|98.8514180672275
TRUTH3_40_B-20|Lactobacillus iners|BT|Sneathia|0.865|4|0.571428571428571|86.75
TRUTH3_40_B-20|Lactobacillus iners|BT|Lactobacillaceae|0.836046511627907|43|6.14285714285714|95.0302325581395
TRUTH3_40_B-20|Lactobacillus iners|BT|"Lactobacillales"|0.873928571428572|56|8|93.7767857142858
TRUTH3_40_B-20|Lactobacillus iners|BT|Lactobacillus|0.961807228915666|498|71.1428571428571|96.2961847389559
TRUTH3_40_B-20|Lactobacillus iners|BT|"Firmicutes"|0.838333333333333|12|1.71428571428571|91.9833333333333
TRUTH3_40_B-20|Lactobacillus iners|BT|Coriobacteriaceae|0.82|1|0.142857142857143|84.5
TRUTH3_40_B-20|Lactobacillus iners|BT|Bacteria|0.992063492063492|63|9|89.4714285714286
TRUTH3_40_B-20|Lactobacillus iners|BT|"Bacilli"|0.833478260869565|23|3.28571428571429|91.7521739130435
TRUTH3_40_B-20|Sneathia amnii|BT|"Fusobacteriales"|0.825|4|0.643086816720257|93.475
TRUTH3_40_B-20|Sneathia amnii|BT|Bacteria|0.996315789473684|38|6.10932475884244|87.1657894736842
TRUTH3_40_B-20|Sneathia amnii|BT|Sneathia|0.938431734317346|542|87.1382636655948|94.2267527675276
TRUTH3_40_B-20|Sneathia amnii|BT|"Leptotrichiaceae"|0.877105263157895|38|6.10932475884244|91.2105263157895
TRUTH3_40_B-20|Atopobium vaginae|BT|Coriobacteriaceae|0.81|3|1.14503816793893|88.6666666666667
TRUTH3_40_B-20|Atopobium vaginae|BT|"Firmicutes"|0.82|1|0.381679389312977|84.2
TRUTH3_40_B-20|Atopobium vaginae|BT|Bacteria|0.998095238095238|21|8.01526717557252|86.9666666666667
TRUTH3_40_B-20|Atopobium vaginae|BT|Atopobium|0.987172995780591|237|90.4580152671756|93.6827004219409
TRUTH3_40_B-20|Streptococcus agalactiae|AT|Streptococcus|0.999016393442623|61|100|98.1524590163935
TRUTH3_40_B-20|Streptococcus agalactiae|BT|"Firmicutes"|0.82|1|4.54545454545455|88
TRUTH3_40_B-20|Streptococcus agalactiae|BT|Streptococcus|0.956842105263158|19|86.3636363636364|95.2052631578947
TRUTH3_40_B-20|Streptococcus agalactiae|BT|"Lactobacillales"|0.935|2|9.09090909090909|93.9
TRUTH3_40_B-20|Lactobacillus crispatus_cluster|AT|Lactobacillus|0.985238095238095|21|100|98.1
TRUTH3_40_B-20|Lactobacillus crispatus_cluster|BT|Lactobacillus|0.975|10|62.5|95.65
TRUTH3_40_B-20|Lactobacillus crispatus_cluster|BT|Bacteria|0.995|2|12.5|92
TRUTH3_40_B-20|Lactobacillus crispatus_cluster|BT|"Lactobacillales"|0.9475|4|25|92.5
TRUTH3_27_B-7|Lactobacillus iners|AT|"Firmicutes"|0.828235294117647|17|0.218818380743982|98.1529411764706
TRUTH3_27_B-7|Lactobacillus iners|AT|Lactobacillus|0.990304614982307|7649|98.4553996653366|98.5685972022467
TRUTH3_27_B-7|Lactobacillus iners|AT|Bacteria|0.99|8|0.102973355644227|98
TRUTH3_27_B-7|Lactobacillus iners|AT|Lactobacillaceae|0.824358974358975|39|0.501995108765607|98.2435897435898
TRUTH3_27_B-7|Lactobacillus iners|AT|"Lactobacillales"|0.833157894736842|19|0.244561719655039|98.2368421052632
TRUTH3_27_B-7|Lactobacillus iners|AT|"Bacilli"|0.86027027027027|37|0.47625176985455|98.627027027027
TRUTH3_27_B-7|Lactobacillus crispatus_cluster|AT|"Firmicutes"|0.81|1|0.045766590389016|97.2
TRUTH3_27_B-7|Lactobacillus crispatus_cluster|AT|Lactobacillus|0.991710344827589|2175|99.5423340961098|98.4082758620691
TRUTH3_27_B-7|Lactobacillus crispatus_cluster|AT|Bacteria|0.97|2|0.091533180778032|97.35
TRUTH3_27_B-7|Lactobacillus crispatus_cluster|AT|"Lactobacillales"|0.836666666666667|3|0.137299771167048|97.3
TRUTH3_27_B-7|Lactobacillus crispatus_cluster|AT|"Bacilli"|0.8425|4|0.183066361556064|97.95
TRUTH3_27_B-7|Lactobacillus crispatus_cluster|BT|"Firmicutes"|0.816666666666667|6|0.416666666666667|90.55
TRUTH3_27_B-7|Lactobacillus crispatus_cluster|BT|Root|1|1|0.0694444444444444|73.8
TRUTH3_27_B-7|Lactobacillus crispatus_cluster|BT|Lactobacillus|0.981506456241042|1394|96.8055555555556|95.9170731707316
TRUTH3_27_B-7|Lactobacillus crispatus_cluster|BT|Bacteria|0.965769230769231|26|1.80555555555556|85.5730769230769
TRUTH3_27_B-7|Lactobacillus crispatus_cluster|BT|Lactobacillaceae|0.825|2|0.138888888888889|93.8
TRUTH3_27_B-7|Lactobacillus crispatus_cluster|BT|"Lactobacillales"|0.87|6|0.416666666666667|94.6833333333333
TRUTH3_27_B-7|Lactobacillus crispatus_cluster|BT|"Bacilli"|0.816|5|0.347222222222222|90.84
TRUTH3_27_B-7|Lactobacillus iners|BT|Root|1|1|0.12853470437018|61.7
TRUTH3_27_B-7|Lactobacillus iners|BT|"Firmicutes"|0.832173913043478|23|2.95629820051414|91.1
TRUTH3_27_B-7|Lactobacillus iners|BT|Lactobacillus|0.965015576323992|642|82.5192802056555|95.7456386292836
TRUTH3_27_B-7|Lactobacillus iners|BT|Bacteria|0.971590909090909|44|5.65552699228792|84.175
TRUTH3_27_B-7|Lactobacillus iners|BT|Lactobacillaceae|0.839166666666667|24|3.08483290488432|94.7291666666667
TRUTH3_27_B-7|Lactobacillus iners|BT|"Lactobacillales"|0.877727272727273|22|2.82776349614396|94.1090909090909
TRUTH3_27_B-7|Lactobacillus iners|BT|"Bacilli"|0.843181818181818|22|2.82776349614396|92.5909090909091
TRUTH3_27_B-7|Lactobacillus crispatus_type1|BT|Lactobacillus|0.967931034482759|87|98.8636363636364|92.2448275862069
TRUTH3_27_B-7|Lactobacillus crispatus_type1|BT|Lactobacillaceae|0.8|1|1.13636363636364|88.9
TRUTH3_27_B-7|Streptococcus agalactiae|AT|Streptococcus|0.999625|80|100|98.33375
TRUTH3_27_B-7|Sneathia amnii|AT|Sneathia|0.958461538461538|65|97.0149253731343|98.6446153846154
TRUTH3_27_B-7|Sneathia amnii|AT|"Leptotrichiaceae"|0.965|2|2.98507462686567|98.1
TRUTH3_27_B-7|Streptococcus agalactiae|BT|Bacteria|1|2|6.25|90.35
TRUTH3_27_B-7|Streptococcus agalactiae|BT|Streptococcus|0.992|30|93.75|96.0233333333334
TRUTH3_27_B-7|Sneathia amnii|BT|Bacteria|1|4|22.2222222222222|89.325
TRUTH3_27_B-7|Sneathia amnii|BT|Sneathia|0.9275|12|66.6666666666667|94.475
TRUTH3_27_B-7|Sneathia amnii|BT|"Leptotrichiaceae"|0.845|2|11.1111111111111|90.15
TRUTH3_27_B-7|Streptococcus cluster29|AT|Streptococcus|1|2|100|99.15
TRUTH3_27_B-7|Prevotella bivia|AT|Prevotella|1|1|100|99
TRUTH3_27_B-7|Prevotella bivia|BT|Prevotella|1|1|100|95.7
TRUTH3_27_B-7|Atopobium vaginae|BT|Bacteria|1|1|100|81
TRUTH3_13_A-13|Streptococcus agalactiae|AT|Streptococcus|0.999414230218762|9782|100|98.1525454917186
TRUTH3_13_A-13|Streptococcus agalactiae|BT|Streptococcaceae|0.81|1|0.0315556958030925|94.4
TRUTH3_13_A-13|Streptococcus agalactiae|BT|"Firmicutes"|0.852857142857143|7|0.220889870621647|89.0714285714286
TRUTH3_13_A-13|Streptococcus agalactiae|BT|Bacteria|0.979444444444445|18|0.568002524455664|81.3722222222222
TRUTH3_13_A-13|Streptococcus agalactiae|BT|Streptococcus|0.988075924724193|3082|97.254654465131|95.8999675535364
TRUTH3_13_A-13|Streptococcus agalactiae|BT|"Lactobacillales"|0.912950819672131|61|1.92489744398864|91.4295081967213
TRUTH3_13_A-13|Lactobacillus crispatus_cluster|AT|"Firmicutes"|0.83|4|0.150659133709981|97.55
TRUTH3_13_A-13|Lactobacillus crispatus_cluster|AT|Lactobacillus|0.99064296520423|2644|99.5856873822976|98.3751891074132
TRUTH3_13_A-13|Lactobacillus crispatus_cluster|AT|Bacteria|0.975|2|0.0753295668549906|98.55
TRUTH3_13_A-13|Lactobacillus crispatus_cluster|AT|"Lactobacillales"|0.84|1|0.0376647834274953|97.7
TRUTH3_13_A-13|Lactobacillus crispatus_cluster|AT|"Bacilli"|0.835|4|0.150659133709981|98.125
TRUTH3_13_A-13|Lactobacillus crispatus_cluster|BT|"Firmicutes"|0.842142857142857|14|0.866336633663366|92.6428571428571
TRUTH3_13_A-13|Lactobacillus crispatus_cluster|BT|Lactobacillus|0.962980225988709|1416|87.6237623762376|95.7468220338982
TRUTH3_13_A-13|Lactobacillus crispatus_cluster|BT|Bacteria|0.958823529411765|17|1.0519801980198|83.5941176470588
TRUTH3_13_A-13|Lactobacillus crispatus_cluster|BT|Lactobacillaceae|0.803333333333333|9|0.556930693069307|94.0666666666667
TRUTH3_13_A-13|Lactobacillus crispatus_cluster|BT|"Lactobacillales"|0.91375939849624|133|8.23019801980198|92.5827067669173
TRUTH3_13_A-13|Lactobacillus crispatus_cluster|BT|"Bacilli"|0.853703703703704|27|1.67079207920792|93.4333333333333
TRUTH3_13_A-13|Sneathia amnii|AT|Sneathia|0.939263157894737|95|98.9583333333333|98.8168421052631
TRUTH3_13_A-13|Sneathia amnii|AT|"Leptotrichiaceae"|0.91|1|1.04166666666667|98.7
TRUTH3_13_A-13|Lactobacillus iners|AT|"Firmicutes"|0.85|1|1.75438596491228|98.1
TRUTH3_13_A-13|Lactobacillus iners|AT|Lactobacillus|0.986909090909091|55|96.4912280701754|98.2454545454545
TRUTH3_13_A-13|Lactobacillus iners|AT|Lactobacillaceae|0.84|1|1.75438596491228|97.8
TRUTH3_13_A-13|Lactobacillus iners|BT|"Firmicutes"|0.83|1|5.26315789473684|94.9
TRUTH3_13_A-13|Lactobacillus iners|BT|Lactobacillus|0.94|12|63.1578947368421|95.2916666666667
TRUTH3_13_A-13|Lactobacillus iners|BT|Lactobacillaceae|0.83|2|10.5263157894737|95
TRUTH3_13_A-13|Lactobacillus iners|BT|"Lactobacillales"|0.866666666666667|3|15.7894736842105|93.0666666666667
TRUTH3_13_A-13|Lactobacillus iners|BT|"Bacilli"|0.86|1|5.26315789473684|94.6
TRUTH3_13_A-13|Lactobacillus crispatus_type1|BT|Lactobacillus|0.893333333333333|6|46.1538461538462|92.8666666666667
TRUTH3_13_A-13|Lactobacillus crispatus_type1|BT|"Lactobacillales"|0.921666666666667|6|46.1538461538462|90.25
TRUTH3_13_A-13|Lactobacillus crispatus_type1|BT|"Bacilli"|0.85|1|7.69230769230769|87.6
TRUTH3_13_A-13|Sneathia amnii|BT|Bacteria|0.995|2|16.6666666666667|88
TRUTH3_13_A-13|Sneathia amnii|BT|Sneathia|0.962|10|83.3333333333333|95.62
TRUTH3_13_A-13|Prevotella bivia|AT|Prevotella|0.999090909090909|11|100|99.0090909090909
TRUTH3_13_A-13|Prevotella bivia|BT|Prevotella|0.964|5|100|95.04
TRUTH3_13_A-13|Gardnerella vaginalis|BT|Gardnerella|1|4|100|93.025
TRUTH3_13_A-13|Atopobium vaginae|BT|Atopobium|0.983333333333333|3|100|94.4333333333333
TRUTH3_13_A-13|Atopobium vaginae|AT|Atopobium|1|2|100|98.85
TRUTH3_13_A-13|Gardnerella vaginalis|AT|Gardnerella|1|2|100|97.65
TRUTH3_13_A-13|Propionibacterium acnes|BT|Actinomycetales|0.83|1|100|90.4
TRUTH3_13_A-13|Streptococcus pseudoporcinus|BT|Bacteria|0.95|1|100|70.3
TRUTH3_13_A-13|Streptococcus suis|BT|Bacteria|0.93|1|100|61.2
TRUTH3_13_A-13|Streptococcus canis|BT|Bacteria|0.86|1|100|58.8
TRUTH3_13_A-13|Streptococcus ictaluri_iniae_parauberis|BT|Bacteria|0.97|1|100|64.8
TRUTH3_3_A-3|Lactobacillus iners|AT|"Firmicutes"|0.826153846153846|13|0.22915564956813|98.2307692307692
TRUTH3_3_A-3|Lactobacillus iners|AT|Lactobacillus|0.989098389982075|5590|98.5369293142958|98.5626296958854
TRUTH3_3_A-3|Lactobacillus iners|AT|Bacteria|0.99|6|0.105764145954521|98.1833333333333
TRUTH3_3_A-3|Lactobacillus iners|AT|Lactobacillaceae|0.833214285714286|28|0.493566014454433|98.4142857142857
TRUTH3_3_A-3|Lactobacillus iners|AT|"Lactobacillales"|0.823076923076923|13|0.22915564956813|98.2153846153846
TRUTH3_3_A-3|Lactobacillus iners|AT|"Bacilli"|0.850869565217391|23|0.405429226158999|98.1304347826087
TRUTH3_3_A-3|Streptococcus agalactiae|AT|Streptococcus|0.999416112342938|4059|100|98.3558758314854
TRUTH3_3_A-3|Atopobium vaginae|AT|Atopobium|0.99976679429168|2873|100|98.8836059867737
TRUTH3_3_A-3|Streptococcus agalactiae|BT|Streptococcaceae|0.805|2|0.145666423889294|88.2
TRUTH3_3_A-3|Streptococcus agalactiae|BT|"Firmicutes"|0.859642857142857|28|2.03932993445011|87.9035714285714
TRUTH3_3_A-3|Streptococcus agalactiae|BT|Bacteria|0.992352941176471|17|1.23816460305899|85.8058823529412
TRUTH3_3_A-3|Streptococcus agalactiae|BT|Streptococcus|0.981589299763969|1271|92.571012381646|95.4061369000786
TRUTH3_3_A-3|Streptococcus agalactiae|BT|"Lactobacillales"|0.889111111111111|45|3.2774945375091|89.4044444444445
TRUTH3_3_A-3|Streptococcus agalactiae|BT|"Bacilli"|0.832|10|0.728332119446468|87.21
TRUTH3_3_A-3|Lactobacillus iners|BT|"Firmicutes"|0.836521739130435|23|2.47311827956989|91.1521739130435
TRUTH3_3_A-3|Lactobacillus iners|BT|Lactobacillus|0.9359756097561|574|61.7204301075269|95.7717770034844
TRUTH3_3_A-3|Lactobacillus iners|BT|Bacteria|0.988840579710145|69|7.41935483870968|89.4782608695652
TRUTH3_3_A-3|Lactobacillus iners|BT|Lactobacillaceae|0.835324675324675|77|8.27956989247312|94.6831168831169
TRUTH3_3_A-3|Lactobacillus iners|BT|"Lactobacillales"|0.878604651162791|129|13.8709677419355|92.9837209302325
TRUTH3_3_A-3|Lactobacillus iners|BT|"Bacilli"|0.906034482758621|58|6.23655913978495|92.1706896551724
TRUTH3_3_A-3|Atopobium vaginae|BT|Coriobacteriaceae|0.83|2|0.50761421319797|89.25
TRUTH3_3_A-3|Atopobium vaginae|BT|Bacteria|1|3|0.761421319796954|86.2333333333333
TRUTH3_3_A-3|Atopobium vaginae|BT|Atopobium|0.984524421593832|389|98.7309644670051|92.76735218509
TRUTH3_3_A-3|Prevotella bivia|AT|Prevotella|1|17|100|98.9058823529412
TRUTH3_3_A-3|Lactobacillus crispatus_cluster|BT|Lactobacillus|0.969090909090909|11|100|95.4090909090909
TRUTH3_3_A-3|Prevotella bivia|BT|Bacteria|1|1|12.5|84.9
TRUTH3_3_A-3|Prevotella bivia|BT|Prevotella|0.998571428571429|7|87.5|96.0285714285714
TRUTH3_3_A-3|Lactobacillus crispatus_cluster|AT|Lactobacillus|0.9925|4|100|98.025
TRUTH3_3_A-3|Mobiluncus mulieris|AT|Mobiluncus|1|4|100|98
TRUTH3_3_A-3|Lactobacillus crispatus_type1|BT|Lactobacillus|0.985|2|100|93.9
TRUTH3_3_A-3|Lactobacillus gasseri_cluster|AT|Lactobacillus|0.995|2|100|98.1
TRUTH3_3_A-3|Lactobacillus gasseri_cluster|BT|"Lactobacillales"|0.97|1|100|85.5
TRUTH3_3_A-3|Mobiluncus mulieris|BT|Mobiluncus|1|1|100|95.4
TRUTH3_3_A-3|Gardnerella vaginalis|BT|Gardnerella|1|1|100|94.1
TRUTH3_3_A-3|Pseudomonas gessardii|AT|Pseudomonas|1|1|100|98.7
TRUTH3_34_B-14|Atopobium vaginae|AT|Atopobium|0.999712383488678|11265|100|98.8400710164191
TRUTH3_34_B-14|Atopobium vaginae|BT|Coriobacteriaceae|0.875|2|0.31201248049922|80.85
TRUTH3_34_B-14|Atopobium vaginae|BT|Bacteria|0.9475|4|0.62402496099844|70.925
TRUTH3_34_B-14|Atopobium vaginae|BT|Atopobium|0.995385826771655|635|99.0639625585023|95.9737007874018
TRUTH3_34_B-14|Lactobacillus crispatus_cluster|AT|Lactobacillus|0.988904109589041|73|98.6486486486486|98.3191780821918
TRUTH3_34_B-14|Lactobacillus crispatus_cluster|AT|"Lactobacillales"|0.83|1|1.35135135135135|97
TRUTH3_34_B-14|Prevotella bivia|AT|"Bacteroidetes"|0.87|1|1.51515151515152|97.2
TRUTH3_34_B-14|Prevotella bivia|AT|Prevotella|0.998769230769231|65|98.4848484848485|98.8169230769231
TRUTH3_34_B-14|Lactobacillus crispatus_cluster|BT|"Firmicutes"|0.85|3|5.26315789473684|92.3333333333333
TRUTH3_34_B-14|Lactobacillus crispatus_cluster|BT|Lactobacillus|0.983653846153846|52|91.2280701754386|96.1384615384615
TRUTH3_34_B-14|Lactobacillus crispatus_cluster|BT|Bacteria|0.97|1|1.75438596491228|81.4
TRUTH3_34_B-14|Lactobacillus crispatus_cluster|BT|"Lactobacillales"|0.9|1|1.75438596491228|92.8
TRUTH3_34_B-14|Prevotella bivia|BT|Prevotella|0.992|30|100|95.8433333333333
TRUTH3_34_B-14|Streptococcus agalactiae|AT|Streptococcus|1|4|100|97.95
TRUTH3_34_B-14|Streptococcus agalactiae|BT|Streptococcus|1|3|100|96.5666666666667
TRUTH3_34_B-14|Lactobacillus iners|BT|Lactobacillaceae|0.85|1|33.3333333333333|92
TRUTH3_34_B-14|Lactobacillus iners|BT|"Lactobacillales"|0.84|2|66.6666666666667|92.05
TRUTH3_34_B-14|Lactobacillus iners|AT|Lactobacillus|0.96|1|100|97.5
TRUTH3_34_B-14|Gardnerella vaginalis|AT|Gardnerella|1|1|100|98.5
TRUTH3_34_B-14|Pseudomonas gessardii|AT|Pseudomonas|1|1|100|98.7
TRUTH3_16_A-16|Streptococcus agalactiae|AT|Streptococcus|0.999410044719637|5814|99.9828030954428|98.261592707258
TRUTH3_16_A-16|Streptococcus agalactiae|AT|"Lactobacillales"|0.86|1|0.0171969045571797|98.4
TRUTH3_16_A-16|Atopobium vaginae|AT|Atopobium|0.999740724184175|2237|100|98.8523468931612
TRUTH3_16_A-16|Lactobacillus crispatus_cluster|AT|"Firmicutes"|0.85|1|0.06765899864682|97.2
TRUTH3_16_A-16|Lactobacillus crispatus_cluster|AT|Lactobacillus|0.991730245231611|1468|99.3234100135318|98.3534741144412
TRUTH3_16_A-16|Lactobacillus crispatus_cluster|AT|Bacteria|0.97|1|0.06765899864682|97.2
TRUTH3_16_A-16|Lactobacillus crispatus_cluster|AT|"Lactobacillales"|0.876|5|0.3382949932341|97.46
TRUTH3_16_A-16|Lactobacillus crispatus_cluster|AT|"Bacilli"|0.833333333333333|3|0.20297699594046|98.2333333333333
TRUTH3_16_A-16|Streptococcus agalactiae|BT|Streptococcaceae|0.81|2|0.17921146953405|94.05
TRUTH3_16_A-16|Streptococcus agalactiae|BT|"Firmicutes"|0.837777777777778|9|0.806451612903226|92.0888888888889
TRUTH3_16_A-16|Streptococcus agalactiae|BT|Bacteria|0.985384615384615|13|1.16487455197133|85.2307692307693
TRUTH3_16_A-16|Streptococcus agalactiae|BT|Streptococcus|0.986904315197002|1066|95.5197132616487|95.9056285178236
TRUTH3_16_A-16|Streptococcus agalactiae|BT|"Lactobacillales"|0.895909090909091|22|1.97132616487455|90.9136363636364
TRUTH3_16_A-16|Streptococcus agalactiae|BT|"Bacilli"|0.82|4|0.3584229390681|89.125
TRUTH3_16_A-16|Lactobacillus crispatus_cluster|BT|"Firmicutes"|0.854444444444444|9|1.04166666666667|92.3222222222222
TRUTH3_16_A-16|Lactobacillus crispatus_cluster|BT|Lactobacillus|0.973358490566043|795|92.0138888888889|95.945283018868
TRUTH3_16_A-16|Lactobacillus crispatus_cluster|BT|Bacteria|0.983125|16|1.85185185185185|91.29375
TRUTH3_16_A-16|Lactobacillus crispatus_cluster|BT|Lactobacillaceae|0.808|5|0.578703703703704|94.1
TRUTH3_16_A-16|Lactobacillus crispatus_cluster|BT|"Lactobacillales"|0.9|29|3.35648148148148|92.7172413793103
TRUTH3_16_A-16|Lactobacillus crispatus_cluster|BT|"Bacilli"|0.827|10|1.15740740740741|92.74
TRUTH3_16_A-16|Atopobium vaginae|BT|Coriobacteriaceae|0.89|2|1.05820105820106|89.1
TRUTH3_16_A-16|Atopobium vaginae|BT|Root|1|1|0.529100529100529|60.6
TRUTH3_16_A-16|Atopobium vaginae|BT|Bacteria|1|2|1.05820105820106|84.05
TRUTH3_16_A-16|Atopobium vaginae|BT|Atopobium|0.99320652173913|184|97.3544973544974|94.2548913043478
TRUTH3_16_A-16|Lactobacillus iners|AT|Lactobacillus|0.983781512605041|119|99.1666666666667|98.3899159663866
TRUTH3_16_A-16|Lactobacillus iners|AT|"Bacilli"|0.82|1|0.833333333333333|98.9
TRUTH3_16_A-16|Lactobacillus iners|BT|Lactobacillus|0.955217391304348|23|57.5|96.1
TRUTH3_16_A-16|Lactobacillus iners|BT|Bacteria|0.988|5|12.5|89.74
TRUTH3_16_A-16|Lactobacillus iners|BT|Lactobacillaceae|0.835|4|10|95
TRUTH3_16_A-16|Lactobacillus iners|BT|"Lactobacillales"|0.905714285714286|7|17.5|93.4857142857143
TRUTH3_16_A-16|Lactobacillus iners|BT|"Bacilli"|0.82|1|2.5|91.4
TRUTH3_16_A-16|Gardnerella vaginalis|BT|Gardnerella|1|1|100|92.8
TRUTH3_16_A-16|Lactobacillus crispatus_type1|BT|"Lactobacillales"|0.96|1|100|92.9
TRUTH3_16_A-16|Atopobium parvulum|BT|Bacteria|0.87|1|100|60.4
TRUTH3_28_B-8|Sneathia amnii|AT|Sneathia|0.955164958900969|8881|98.9747018834281|98.6661412003122
TRUTH3_28_B-8|Sneathia amnii|AT|"Leptotrichiaceae"|0.957608695652174|92|1.02529811657194|98.7304347826087
TRUTH3_28_B-8|Lactobacillus crispatus_cluster|AT|Lactobacillus|0.991338694418167|2114|99.576071596797|98.3392147587513
TRUTH3_28_B-8|Lactobacillus crispatus_cluster|AT|Bacteria|0.996666666666667|3|0.141309467734338|97.4666666666667
TRUTH3_28_B-8|Lactobacillus crispatus_cluster|AT|"Lactobacillales"|0.82|3|0.141309467734338|97.5333333333333
TRUTH3_28_B-8|Lactobacillus crispatus_cluster|AT|"Bacilli"|0.833333333333333|3|0.141309467734338|97.2333333333333
TRUTH3_28_B-8|Lactobacillus crispatus_cluster|BT|"Firmicutes"|0.825454545454545|11|0.634737449509521|93.7
TRUTH3_28_B-8|Lactobacillus crispatus_cluster|BT|Lactobacillus|0.982892768079809|1604|92.5562608193883|96.0631546134661
TRUTH3_28_B-8|Lactobacillus crispatus_cluster|BT|Bacteria|0.989615384615385|52|3.00057703404501|90.9326923076923
TRUTH3_28_B-8|Lactobacillus crispatus_cluster|BT|Sneathia|0.838181818181818|11|0.634737449509521|86.6
TRUTH3_28_B-8|Lactobacillus crispatus_cluster|BT|Lactobacillaceae|0.803333333333333|3|0.173110213502597|96.2666666666667
TRUTH3_28_B-8|Lactobacillus crispatus_cluster|BT|"Lactobacillales"|0.866|30|1.73110213502597|93.3666666666667
TRUTH3_28_B-8|Lactobacillus crispatus_cluster|BT|"Bacilli"|0.826666666666667|9|0.51933064050779|94.0111111111111
TRUTH3_28_B-8|Lactobacillus crispatus_cluster|BT|"Leptotrichiaceae"|0.866153846153846|13|0.750144258511252|89.2230769230769
TRUTH3_28_B-8|Atopobium vaginae|AT|Atopobium|0.999698660714286|896|100|98.7822544642855
TRUTH3_28_B-8|Sneathia amnii|BT|"Fusobacteriales"|0.835714285714286|7|1.01010101010101|92.4571428571429
TRUTH3_28_B-8|Sneathia amnii|BT|Bacteria|0.993863636363636|44|6.34920634920635|85.4340909090909
TRUTH3_28_B-8|Sneathia amnii|BT|Sneathia|0.937580919931859|587|84.7041847041847|93.5560477001705
TRUTH3_28_B-8|Sneathia amnii|BT|"Leptotrichiaceae"|0.896909090909091|55|7.93650793650794|93.6690909090909
TRUTH3_28_B-8|Lactobacillus iners|AT|Lactobacillus|0.986052631578947|190|98.4455958549223|98.4631578947368
TRUTH3_28_B-8|Lactobacillus iners|AT|"Bacilli"|0.863333333333333|3|1.55440414507772|98.9666666666667
TRUTH3_28_B-8|Atopobium vaginae|BT|Atopobium|0.98780487804878|41|100|95.3512195121951
TRUTH3_28_B-8|Lactobacillus iners|BT|"Firmicutes"|0.82|1|4.16666666666667|96.4
TRUTH3_28_B-8|Lactobacillus iners|BT|Lactobacillus|0.933125|16|66.6666666666667|96.05625
TRUTH3_28_B-8|Lactobacillus iners|BT|Bacteria|1|5|20.8333333333333|89.9
TRUTH3_28_B-8|Lactobacillus iners|BT|"Bacteroidetes"|0.87|1|4.16666666666667|84.2
TRUTH3_28_B-8|Lactobacillus iners|BT|"Bacilli"|0.87|1|4.16666666666667|95.6
TRUTH3_28_B-8|Gardnerella vaginalis|AT|Gardnerella|1|10|100|98.1
TRUTH3_28_B-8|Gardnerella vaginalis|BT|Gardnerella|1|6|100|92.7166666666667
TRUTH3_28_B-8|Lactobacillus crispatus_type1|BT|Lactobacillus|0.976|5|100|92.96
TRUTH3_28_B-8|No Hit|BT|Root|1|1|50|0
TRUTH3_28_B-8|No Hit|BT|Bacteria|0.98|1|50|0
TRUTH3_28_B-8|Sneathia sanguinegens|BT|Sneathia|0.85|1|100|66.1
TRUTH3_28_B-8|Prevotella bivia|AT|Prevotella|1|1|100|98.6
TRUTH3_28_B-8|Streptococcus agalactiae|AT|Streptococcus|1|1|100|97.9
TRUTH3_28_B-8|Prevotella bivia|BT|Prevotella|1|1|100|95.3
TRUTH3_36_B-16|Lactobacillus iners|AT|"Firmicutes"|0.855714285714286|7|0.12927054478301|97.9285714285714
TRUTH3_36_B-16|Lactobacillus iners|AT|Lactobacillus|0.989299435028218|5310|98.0609418282548|98.5653295668558
TRUTH3_36_B-16|Lactobacillus iners|AT|Bacteria|0.988333333333333|6|0.110803324099723|97.85
TRUTH3_36_B-16|Lactobacillus iners|AT|Lactobacillaceae|0.831162790697675|43|0.794090489381348|98.2116279069767
TRUTH3_36_B-16|Lactobacillus iners|AT|"Lactobacillales"|0.83|13|0.240073868882733|98.0615384615385
TRUTH3_36_B-16|Lactobacillus iners|AT|"Bacilli"|0.844444444444445|36|0.664819944598338|98.3194444444444
TRUTH3_36_B-16|Streptococcus agalactiae|AT|Streptococcus|0.999453259005142|4664|100|98.2898156089195
TRUTH3_36_B-16|Streptococcus agalactiae|BT|Streptococcaceae|0.83|1|0.0746825989544436|88.4
TRUTH3_36_B-16|Streptococcus agalactiae|BT|"Firmicutes"|0.843333333333333|9|0.672143390589993|88.4888888888889
TRUTH3_36_B-16|Streptococcus agalactiae|BT|Bacteria|0.989166666666667|12|0.896191187453323|86.9916666666667
TRUTH3_36_B-16|Streptococcus agalactiae|BT|Streptococcus|0.984796875000004|1280|95.5937266616878|95.63765625
TRUTH3_36_B-16|Streptococcus agalactiae|BT|"Lactobacillales"|0.9259375|32|2.3898431665422|90.890625
TRUTH3_36_B-16|Streptococcus agalactiae|BT|"Bacilli"|0.82|5|0.373412994772218|88.56
TRUTH3_36_B-16|Lactobacillus iners|BT|"Firmicutes"|0.843|20|2.12539851222104|89.86
TRUTH3_36_B-16|Lactobacillus iners|BT|Lactobacillus|0.94792647058824|680|72.2635494155154|95.8536764705884
TRUTH3_36_B-16|Lactobacillus iners|BT|Bacteria|0.974375|48|5.1009564293305|85.9
TRUTH3_36_B-16|Lactobacillus iners|BT|Lactobacillaceae|0.831219512195122|41|4.35706695005314|94.4243902439024
TRUTH3_36_B-16|Lactobacillus iners|BT|"Lactobacillales"|0.8849|100|10.6269925611052|92.337
TRUTH3_36_B-16|Lactobacillus iners|BT|"Bacilli"|0.904807692307692|52|5.52603613177471|91.8076923076923
TRUTH3_36_B-16|Prevotella bivia|AT|"Prevotellaceae"|0.81|1|0.112739571589628|97.9
TRUTH3_36_B-16|Prevotella bivia|AT|Prevotella|0.997765237020316|886|99.8872604284104|98.9702031602706
TRUTH3_36_B-16|Prevotella bivia|BT|"Firmicutes"|0.83|1|0.314465408805031|84.1
TRUTH3_36_B-16|Prevotella bivia|BT|"Bacteroidales"|0.84|4|1.25786163522013|89.375
TRUTH3_36_B-16|Prevotella bivia|BT|Bacteria|1|13|4.08805031446541|87.0384615384615
TRUTH3_36_B-16|Prevotella bivia|BT|"Prevotellaceae"|0.865833333333333|12|3.77358490566038|89.7583333333333
TRUTH3_36_B-16|Prevotella bivia|BT|"Bacteroidetes"|0.863333333333333|3|0.943396226415094|85.6333333333333
TRUTH3_36_B-16|Prevotella bivia|BT|Prevotella|0.991824561403509|285|89.622641509434|95.7831578947368
TRUTH3_36_B-16|Sneathia amnii|AT|Sneathia|0.955194805194804|154|100|98.5954545454546
TRUTH3_36_B-16|Atopobium vaginae|AT|Atopobium|0.999782608695652|46|100|98.7978260869565
TRUTH3_36_B-16|Sneathia amnii|BT|Sneathia|0.923333333333334|21|87.5|92.8238095238095
TRUTH3_36_B-16|Sneathia amnii|BT|"Leptotrichiaceae"|0.876666666666667|3|12.5|92.3666666666667
TRUTH3_36_B-16|Lactobacillus crispatus_cluster|BT|Lactobacillus|0.9525|16|100|95.9875
TRUTH3_36_B-16|Lactobacillus crispatus_cluster|AT|Lactobacillus|0.996666666666667|12|100|98.5
TRUTH3_36_B-16|Atopobium vaginae|BT|Atopobium|0.99|9|100|91.1555555555556
TRUTH3_36_B-16|Gardnerella vaginalis|BT|Gardnerella|1|2|100|96.45
TRUTH3_36_B-16|Streptococcus suis|BT|Streptococcus|1|1|100|93.9
TRUTH3_18_A-18|Atopobium vaginae|AT|Atopobium|0.999786126092615|5377|100|98.7907941231182
TRUTH3_18_A-18|Lactobacillus crispatus_cluster|AT|"Firmicutes"|0.82|1|0.0434027777777778|97.1
TRUTH3_18_A-18|Lactobacillus crispatus_cluster|AT|Lactobacillus|0.990873743993009|2289|99.3489583333333|98.2775447793797
TRUTH3_18_A-18|Lactobacillus crispatus_cluster|AT|"Lactobacillales"|0.838|5|0.217013888888889|97.72
TRUTH3_18_A-18|Lactobacillus crispatus_cluster|AT|"Bacilli"|0.828888888888889|9|0.390625|97.5666666666667
TRUTH3_18_A-18|Gardnerella vaginalis|AT|Gardnerella|0.99992349726776|1830|100|98.3915300546449
TRUTH3_18_A-18|Lactobacillus crispatus_cluster|BT|Coriobacteriaceae|0.99|1|0.0757002271006813|86.2
TRUTH3_18_A-18|Lactobacillus crispatus_cluster|BT|"Firmicutes"|0.837272727272728|22|1.66540499621499|93.3545454545455
TRUTH3_18_A-18|Lactobacillus crispatus_cluster|BT|Lactobacillus|0.970632582322367|1154|87.3580620741862|96.034575389948
TRUTH3_18_A-18|Lactobacillus crispatus_cluster|BT|Bacteria|0.998305084745763|59|4.4663133989402|91.2864406779661
TRUTH3_18_A-18|Lactobacillus crispatus_cluster|BT|Lactobacillaceae|0.81|4|0.302800908402725|95.55
TRUTH3_18_A-18|Lactobacillus crispatus_cluster|BT|"Lactobacillales"|0.865806451612903|62|4.69341408024224|93.3403225806451
TRUTH3_18_A-18|Lactobacillus crispatus_cluster|BT|"Bacilli"|0.832105263157895|19|1.43830431491294|93.7736842105263
TRUTH3_18_A-18|Gardnerella vaginalis|BT|Gardnerella|0.999252491694352|602|100|95.0159468438539
TRUTH3_18_A-18|Atopobium vaginae|BT|Coriobacteriaceae|0.816666666666667|3|0.499168053244592|90.6666666666667
TRUTH3_18_A-18|Atopobium vaginae|BT|Actinobacteria|1|5|0.831946755407654|87.84
TRUTH3_18_A-18|Atopobium vaginae|BT|Gardnerella|0.885|2|0.332778702163062|89.45
TRUTH3_18_A-18|Atopobium vaginae|BT|Bacteria|0.992857142857143|7|1.16472545757072|81.9
TRUTH3_18_A-18|Atopobium vaginae|BT|Atopobium|0.992654109589043|584|97.171381031614|94.8719178082192
TRUTH3_18_A-18|Lactobacillus iners|AT|Lactobacillus|0.979347826086956|46|97.8723404255319|98.35
TRUTH3_18_A-18|Lactobacillus iners|AT|Lactobacillaceae|0.82|1|2.12765957446809|97
TRUTH3_18_A-18|Streptococcus agalactiae|AT|Streptococcus|0.999090909090909|44|100|98.1045454545455
TRUTH3_18_A-18|Prevotella bivia|AT|Prevotella|1|21|100|98.6619047619048
TRUTH3_18_A-18|Streptococcus agalactiae|BT|Streptococcus|0.977777777777778|18|100|95.95
TRUTH3_18_A-18|Lactobacillus iners|BT|Lactobacillus|0.922727272727273|11|78.5714285714286|95.4272727272727
TRUTH3_18_A-18|Lactobacillus iners|BT|Bacteria|1|1|7.14285714285714|95.9
TRUTH3_18_A-18|Lactobacillus iners|BT|"Lactobacillales"|0.89|2|14.2857142857143|86.15
TRUTH3_18_A-18|Mobiluncus mulieris|BT|Mobiluncus|1|2|100|94.25
TRUTH3_18_A-18|No Hit|BT|Bacteria|0.91|1|100|0
TRUTH3_18_A-18|Pseudomonas gessardii|BT|Pseudomonadaceae|0.85|1|100|81.9
TRUTH3_18_A-18|Sneathia amnii|AT|Sneathia|0.89|1|100|100
TRUTH3_2_A-2|Streptococcus agalactiae|AT|Streptococcus|0.99943449116392|8205|100|98.3170018281516
TRUTH3_2_A-2|Atopobium vaginae|AT|Coriobacteriaceae|0.98|1|0.0226090888537192|97.5
TRUTH3_2_A-2|Atopobium vaginae|AT|Atopobium|0.999767073722296|4422|99.9773909111463|98.9399140660339
TRUTH3_2_A-2|Streptococcus agalactiae|BT|"Firmicutes"|0.853023255813954|43|1.97610294117647|89.0093023255814
TRUTH3_2_A-2|Streptococcus agalactiae|BT|Bacteria|0.994594594594595|37|1.70036764705882|86.2297297297297
TRUTH3_2_A-2|Streptococcus agalactiae|BT|"Prevotellaceae"|0.8|1|0.0459558823529412|81.2
TRUTH3_2_A-2|Streptococcus agalactiae|BT|Streptococcus|0.99030332681018|2044|93.9338235294118|95.9939823874754
TRUTH3_2_A-2|Streptococcus agalactiae|BT|"Lactobacillales"|0.84175|40|1.83823529411765|90.3675
TRUTH3_2_A-2|Streptococcus agalactiae|BT|"Bacilli"|0.815454545454546|11|0.505514705882353|89.1818181818182
TRUTH3_2_A-2|Prevotella bivia|AT|"Bacteroidales"|0.9|1|0.0651041666666667|97.4
TRUTH3_2_A-2|Prevotella bivia|AT|"Prevotellaceae"|0.88|1|0.0651041666666667|97.2
TRUTH3_2_A-2|Prevotella bivia|AT|Prevotella|0.998637548891787|1534|99.8697916666667|98.9295306388528
TRUTH3_2_A-2|Prevotella bivia|BT|"Bacteroidales"|0.851111111111111|9|1.65441176470588|90.7777777777778
TRUTH3_2_A-2|Prevotella bivia|BT|Bacteria|0.998571428571429|14|2.57352941176471|88.0642857142857
TRUTH3_2_A-2|Prevotella bivia|BT|"Prevotellaceae"|0.869230769230769|13|2.38970588235294|88.3461538461538
TRUTH3_2_A-2|Prevotella bivia|BT|"Bacteroidetes"|0.876666666666667|3|0.551470588235294|90.6333333333333
TRUTH3_2_A-2|Prevotella bivia|BT|Prevotella|0.990693069306931|505|92.8308823529412|95.730495049505
TRUTH3_2_A-2|Atopobium vaginae|BT|Coriobacteriaceae|0.88|1|0.256410256410256|93.9
TRUTH3_2_A-2|Atopobium vaginae|BT|Bacteria|0.989230769230769|13|3.33333333333333|82.5384615384615
TRUTH3_2_A-2|Atopobium vaginae|BT|Atopobium|0.985638297872342|376|96.4102564102564|93.0122340425532
TRUTH3_2_A-2|Lactobacillus crispatus_cluster|BT|Lactobacillus|0.98|36|92.3076923076923|96.1027777777778
TRUTH3_2_A-2|Lactobacillus crispatus_cluster|BT|Lactobacillaceae|0.805|2|5.12820512820513|95.1
TRUTH3_2_A-2|Lactobacillus crispatus_cluster|BT|"Lactobacillales"|0.82|1|2.56410256410256|90.1
TRUTH3_2_A-2|Lactobacillus crispatus_cluster|AT|Lactobacillus|0.984594594594595|37|97.3684210526316|98.1243243243243
TRUTH3_2_A-2|Lactobacillus crispatus_cluster|AT|"Lactobacillales"|0.81|1|2.63157894736842|98
TRUTH3_2_A-2|Streptococcus parasanguinis|BT|Streptococcus|0.996666666666667|12|100|95.8666666666667
TRUTH3_2_A-2|Sneathia amnii|AT|Sneathia|0.966666666666667|9|100|98.8
TRUTH3_2_A-2|Lactobacillus iners|BT|"Firmicutes"|0.88|1|20|96.9
TRUTH3_2_A-2|Lactobacillus iners|BT|Lactobacillus|0.9075|4|80|94.875
TRUTH3_2_A-2|Lactobacillus iners|AT|Lactobacillus|0.986666666666667|3|100|98.4
TRUTH3_2_A-2|Streptococcus parasanguinis|AT|Streptococcus|1|2|100|97.35
TRUTH3_2_A-2|Streptococcus cluster29|AT|Streptococcus|1|1|100|97.4
TRUTH3_2_A-2|Streptococcus canis|BT|Bacteria|0.87|1|100|61.4
TRUTH3_2_A-2|Agromyces cluster54|BT|Rothia|1|1|100|89.6
TRUTH3_2_A-2|Atopobium OTU7|BT|Bacteria|1|1|100|81
TRUTH3_2_A-2|Gardnerella vaginalis|BT|Gardnerella|1|1|100|89.6
TRUTH3_33_B-13|Streptococcus agalactiae|AT|Streptococcus|0.999391254644179|6998|100|98.2160331523281
TRUTH3_33_B-13|Atopobium vaginae|AT|Atopobium|0.999691936780067|3733|100|98.8624698633818
TRUTH3_33_B-13|Streptococcus agalactiae|BT|"Firmicutes"|0.856486486486486|37|2.09513023782559|88.7675675675676
TRUTH3_33_B-13|Streptococcus agalactiae|BT|Bacteria|0.996744186046512|43|2.43488108720272|87.4883720930233
TRUTH3_33_B-13|Streptococcus agalactiae|BT|Streptococcus|0.987202925045709|1641|92.9218573046433|95.959475929311
TRUTH3_33_B-13|Streptococcus agalactiae|BT|"Lactobacillales"|0.8271875|32|1.81200453001133|91.046875
TRUTH3_33_B-13|Streptococcus agalactiae|BT|"Bacilli"|0.808461538461539|13|0.736126840317101|89.4230769230769
TRUTH3_33_B-13|Gardnerella vaginalis|AT|Gardnerella|0.999911426040744|1129|100|98.455181576616
TRUTH3_33_B-13|Atopobium vaginae|BT|Coriobacteriaceae|0.95|2|0.401606425702811|83.5
TRUTH3_33_B-13|Atopobium vaginae|BT|Actinobacteria|1|2|0.401606425702811|89.95
TRUTH3_33_B-13|Atopobium vaginae|BT|Bacteria|0.986666666666667|9|1.80722891566265|83.6444444444444
TRUTH3_33_B-13|Atopobium vaginae|BT|Atopobium|0.991381443298971|485|97.3895582329317|93.9835051546392
TRUTH3_33_B-13|Gardnerella vaginalis|BT|Bacteria|0.98|1|0.261780104712042|70.2
TRUTH3_33_B-13|Gardnerella vaginalis|BT|Gardnerella|0.999737532808399|381|99.738219895288|94.4299212598425
TRUTH3_33_B-13|Prevotella bivia|AT|Prevotella|0.997359050445104|337|100|98.913056379822
TRUTH3_33_B-13|Prevotella bivia|BT|"Bacteroidales"|0.8425|4|3.47826086956522|93.65
TRUTH3_33_B-13|Prevotella bivia|BT|Bacteria|1|1|0.869565217391304|93.9
TRUTH3_33_B-13|Prevotella bivia|BT|"Prevotellaceae"|0.9225|4|3.47826086956522|88.75
TRUTH3_33_B-13|Prevotella bivia|BT|"Bacteroidetes"|0.885|2|1.73913043478261|82.3
TRUTH3_33_B-13|Prevotella bivia|BT|Prevotella|0.99326923076923|104|90.4347826086957|95.8596153846154
TRUTH3_33_B-13|Sneathia amnii|BT|Bacteria|1|1|20|89
TRUTH3_33_B-13|Sneathia amnii|BT|Sneathia|0.883333333333333|3|60|93.8
TRUTH3_33_B-13|Sneathia amnii|BT|"Leptotrichiaceae"|0.82|1|20|85.3
TRUTH3_33_B-13|Sneathia amnii|AT|Sneathia|0.9|2|100|98.35
TRUTH3_33_B-13|Lactobacillus iners|AT|Lactobacillus|0.97|1|100|98.6
TRUTH3_33_B-13|Streptococcus pseudoporcinus|BT|Bacteria|0.92|1|100|63.4
TRUTH3_33_B-13|Streptococcus suis|BT|Bacteria|0.97|1|100|65.4
TRUTH3_33_B-13|Lactobacillus crispatus_cluster|AT|Lactobacillus|1|1|100|98.6
TRUTH3_33_B-13|Mobiluncus mulieris|BT|Mobiluncus|1|1|100|94.3
TRUTH3_9_A-9|Lactobacillus iners|AT|"Firmicutes"|0.841|10|0.212134068731438|98.3
TRUTH3_9_A-9|Lactobacillus iners|AT|Lactobacillus|0.98934210526313|4636|98.3453542638948|98.5406169111311
TRUTH3_9_A-9|Lactobacillus iners|AT|Bacteria|0.9975|4|0.0848536274925753|98.1
TRUTH3_9_A-9|Lactobacillus iners|AT|Lactobacillaceae|0.836969696969697|33|0.700042426813746|98.3
TRUTH3_9_A-9|Lactobacillus iners|AT|"Lactobacillales"|0.84|11|0.233347475604582|98.4272727272727
TRUTH3_9_A-9|Lactobacillus iners|AT|"Bacilli"|0.858|20|0.424268137462877|98.665
TRUTH3_9_A-9|Streptococcus agalactiae|AT|Streptococcus|0.999402298850572|3915|100|98.3612260536398
TRUTH3_9_A-9|Streptococcus agalactiae|BT|Streptococcaceae|0.815|2|0.175592625109745|95.95
TRUTH3_9_A-9|Streptococcus agalactiae|BT|"Firmicutes"|0.84|9|0.790166812993854|88.9555555555556
TRUTH3_9_A-9|Streptococcus agalactiae|BT|Bacteria|0.992|15|1.31694468832309|84.88
TRUTH3_9_A-9|Streptococcus agalactiae|BT|Streptococcus|0.985671918443005|1079|94.7322212467076|95.7354031510657
TRUTH3_9_A-9|Streptococcus agalactiae|BT|"Lactobacillales"|0.921333333333333|30|2.63388937664618|91.3533333333333
TRUTH3_9_A-9|Streptococcus agalactiae|BT|"Bacilli"|0.8025|4|0.351185250219491|86.625
TRUTH3_9_A-9|Lactobacillus iners|BT|Root|1|1|0.146627565982405|52.8
TRUTH3_9_A-9|Lactobacillus iners|BT|"Firmicutes"|0.832105263157895|19|2.78592375366569|91.7789473684211
TRUTH3_9_A-9|Lactobacillus iners|BT|Lactobacillus|0.942563025210086|476|69.7947214076246|95.9128151260504
TRUTH3_9_A-9|Lactobacillus iners|BT|Bacteria|0.983714285714286|35|5.13196480938416|84.4571428571429
TRUTH3_9_A-9|Lactobacillus iners|BT|Lactobacillaceae|0.838367346938776|49|7.18475073313783|94.3918367346939
TRUTH3_9_A-9|Lactobacillus iners|BT|"Lactobacillales"|0.888630136986301|73|10.7038123167155|92.7315068493151
TRUTH3_9_A-9|Lactobacillus iners|BT|"Bacilli"|0.898965517241379|29|4.25219941348974|92.9551724137931
TRUTH3_9_A-9|Gardnerella vaginalis|AT|Gardnerella|0.99995951417004|494|100|98.5012145748986
TRUTH3_9_A-9|Gardnerella vaginalis|BT|Gardnerella|1|122|100|93.9713114754098
TRUTH3_9_A-9|Lactobacillus crispatus_cluster|AT|Lactobacillus|0.992222222222222|9|100|98.8777777777778
TRUTH3_9_A-9|Lactobacillus crispatus_cluster|BT|Lactobacillus|0.974285714285714|7|100|95.5
TRUTH3_9_A-9|Lactobacillus gasseri_cluster|AT|Lactobacillus|1|4|100|98.525
TRUTH3_9_A-9|Atopobium vaginae|AT|Atopobium|1|3|100|97.9666666666667
TRUTH3_9_A-9|Sneathia amnii|AT|Sneathia|0.943333333333333|3|100|98.5333333333333
TRUTH3_9_A-9|No Hit|BT|Bacteria|0.92|1|100|0
TRUTH3_9_A-9|Lactobacillus gasseri_cluster|BT|Lactobacillus|1|1|100|96.9
TRUTH3_9_A-9|Prevotella bivia|BT|Bacteria|0.98|1|100|92.2
TRUTH3_8_A-8|Lactobacillus iners|AT|"Firmicutes"|0.846923076923077|13|0.121166930748439|98.2538461538462
TRUTH3_8_A-8|Lactobacillus iners|AT|Lactobacillus|0.989921609369039|10588|98.6858048280362|98.57194937665
TRUTH3_8_A-8|Lactobacillus iners|AT|Bacteria|0.985384615384616|13|0.121166930748439|98.1769230769231
TRUTH3_8_A-8|Lactobacillus iners|AT|Lactobacillaceae|0.832291666666667|48|0.447385590455774|98.6020833333333
TRUTH3_8_A-8|Lactobacillus iners|AT|"Lactobacillales"|0.83|26|0.242333861496878|98.2653846153846
TRUTH3_8_A-8|Lactobacillus iners|AT|"Bacilli"|0.854878048780487|41|0.382141858514307|98.509756097561
TRUTH3_8_A-8|Lactobacillus crispatus_cluster|AT|"Firmicutes"|0.84|1|0.0441501103752759|98.3
TRUTH3_8_A-8|Lactobacillus crispatus_cluster|AT|Lactobacillus|0.993889135254988|2255|99.5584988962472|98.529800443459
TRUTH3_8_A-8|Lactobacillus crispatus_cluster|AT|Bacteria|0.99|1|0.0441501103752759|97.8
TRUTH3_8_A-8|Lactobacillus crispatus_cluster|AT|Lactobacillaceae|0.8|2|0.0883002207505519|97.75
TRUTH3_8_A-8|Lactobacillus crispatus_cluster|AT|"Lactobacillales"|0.876666666666667|3|0.132450331125828|97.2666666666667
TRUTH3_8_A-8|Lactobacillus crispatus_cluster|AT|"Bacilli"|0.826666666666667|3|0.132450331125828|97.8
TRUTH3_8_A-8|Gardnerella vaginalis|AT|Gardnerella|0.999934143870314|1974|100|98.593971631206
TRUTH3_8_A-8|Lactobacillus crispatus_cluster|BT|"Firmicutes"|0.845714285714286|14|0.940228341168569|92.1357142857143
TRUTH3_8_A-8|Lactobacillus crispatus_cluster|BT|Lactobacillus|0.979950738916264|1421|95.4331766286098|95.7441238564391
TRUTH3_8_A-8|Lactobacillus crispatus_cluster|BT|Bacteria|0.97|26|1.74613834788449|86.9615384615385
TRUTH3_8_A-8|Lactobacillus crispatus_cluster|BT|Lactobacillaceae|0.816|5|0.335795836131632|94.42
TRUTH3_8_A-8|Lactobacillus crispatus_cluster|BT|"Lactobacillales"|0.855294117647059|17|1.14170584284755|93.2235294117647
TRUTH3_8_A-8|Lactobacillus crispatus_cluster|BT|"Bacilli"|0.823333333333333|6|0.402955003357958|94.3333333333333
TRUTH3_8_A-8|Lactobacillus iners|BT|Root|1|1|0.089126559714795|53.2
TRUTH3_8_A-8|Lactobacillus iners|BT|"Firmicutes"|0.832903225806451|31|2.76292335115865|89.6967741935484
TRUTH3_8_A-8|Lactobacillus iners|BT|Lactobacillus|0.961041433370666|893|79.5900178253119|95.8404255319149
TRUTH3_8_A-8|Lactobacillus iners|BT|Bacteria|0.975696202531645|79|7.0409982174688|84.193670886076
TRUTH3_8_A-8|Lactobacillus iners|BT|Lactobacillaceae|0.831627906976744|43|3.83244206773619|95.2046511627907
TRUTH3_8_A-8|Lactobacillus iners|BT|"Lactobacillales"|0.865384615384615|39|3.47593582887701|93.7589743589744
TRUTH3_8_A-8|Lactobacillus iners|BT|"Bacilli"|0.845833333333333|36|3.20855614973262|92.875
TRUTH3_8_A-8|Gardnerella vaginalis|BT|Gardnerella|0.999729119638826|443|100|94.2600451467268
TRUTH3_8_A-8|Sneathia amnii|AT|Sneathia|0.956437994722955|379|99.4750656167979|98.5970976253297
TRUTH3_8_A-8|Sneathia amnii|AT|"Leptotrichiaceae"|0.935|2|0.5249343832021|98
TRUTH3_8_A-8|Lactobacillus crispatus_type1|BT|Lactobacillus|0.971266666666666|150|98.6842105263158|92.5179999999999
TRUTH3_8_A-8|Lactobacillus crispatus_type1|BT|Bacteria|0.99|1|0.657894736842105|83.3
TRUTH3_8_A-8|Lactobacillus crispatus_type1|BT|Lactobacillaceae|0.82|1|0.657894736842105|89.1
TRUTH3_8_A-8|Sneathia amnii|BT|"Fusobacteriales"|0.8|1|2.56410256410256|91.4
TRUTH3_8_A-8|Sneathia amnii|BT|Bacteria|1|1|2.56410256410256|87.8
TRUTH3_8_A-8|Sneathia amnii|BT|Sneathia|0.921764705882353|34|87.1794871794872|94.4441176470588
TRUTH3_8_A-8|Sneathia amnii|BT|"Leptotrichiaceae"|0.88|3|7.69230769230769|92.5666666666667
TRUTH3_8_A-8|Streptococcus agalactiae|AT|Streptococcus|0.994285714285714|7|100|97.9285714285714
TRUTH3_8_A-8|Streptococcus agalactiae|BT|Streptococcus|0.945|2|50|95.55
TRUTH3_8_A-8|Streptococcus agalactiae|BT|"Lactobacillales"|0.94|1|25|90.5
TRUTH3_8_A-8|Streptococcus agalactiae|BT|"Bacilli"|0.81|1|25|90.5
TRUTH3_8_A-8|Bifidobacterium gallicum|BT|Bacteria|0.98|1|100|62.9
TRUTH3_8_A-8|No Hit|BT|Bacteria|0.89|1|100|0
TRUTH3_8_A-8|Atopobium vaginae|AT|Atopobium|1|1|100|100
TRUTH3_12_A-12|Sneathia amnii|AT|"Fusobacteriales"|0.85|1|0.0151469251741896|97.1
TRUTH3_12_A-12|Sneathia amnii|AT|Sneathia|0.954289223211502|6514|98.6670705846713|98.6208934602382
TRUTH3_12_A-12|Sneathia amnii|AT|"Leptotrichiaceae"|0.963218390804598|87|1.3177824901545|98.8436781609196
TRUTH3_12_A-12|Lactobacillus iners|AT|"Firmicutes"|0.833636363636364|11|0.202727607814228|98.2181818181818
TRUTH3_12_A-12|Lactobacillus iners|AT|Lactobacillus|0.989624413145507|5325|98.1385919646148|98.5581971830994
TRUTH3_12_A-12|Lactobacillus iners|AT|Bacteria|0.991428571428571|7|0.129008477699963|98.8428571428571
TRUTH3_12_A-12|Lactobacillus iners|AT|Lactobacillaceae|0.842068965517241|29|0.534463693328419|98.5586206896552
TRUTH3_12_A-12|Lactobacillus iners|AT|"Lactobacillales"|0.823076923076923|13|0.23958717287136|98
TRUTH3_12_A-12|Lactobacillus iners|AT|"Bacilli"|0.854878048780488|41|0.755621083671213|98.5829268292683
TRUTH3_12_A-12|Prevotella bivia|AT|"Bacteroidales"|0.92|1|0.100908173562059|97.9
TRUTH3_12_A-12|Prevotella bivia|AT|"Prevotellaceae"|0.845|2|0.201816347124117|97.45
TRUTH3_12_A-12|Prevotella bivia|AT|Prevotella|0.99836032388664|988|99.6972754793138|98.8470647773278
TRUTH3_12_A-12|Sneathia amnii|BT|"Fusobacteriales"|0.838|5|0.978473581213307|93.74
TRUTH3_12_A-12|Sneathia amnii|BT|Bacteria|0.987692307692308|13|2.5440313111546|81.8846153846154
TRUTH3_12_A-12|Sneathia amnii|BT|Sneathia|0.94405701754386|456|89.2367906066536|93.6100877192983
TRUTH3_12_A-12|Sneathia amnii|BT|"Leptotrichiaceae"|0.911081081081081|37|7.24070450097847|94.2648648648649
TRUTH3_12_A-12|Lactobacillus iners|BT|Sneathia|0.865|2|0.418410041841004|87.6
TRUTH3_12_A-12|Lactobacillus iners|BT|Lactobacillaceae|0.844230769230769|26|5.43933054393306|94.7076923076923
TRUTH3_12_A-12|Lactobacillus iners|BT|"Lactobacillales"|0.868461538461539|26|5.43933054393306|93.4846153846154
TRUTH3_12_A-12|Lactobacillus iners|BT|Lactobacillus|0.958477011494254|348|72.8033472803347|96.31091954023
TRUTH3_12_A-12|Lactobacillus iners|BT|"Firmicutes"|0.847647058823529|17|3.55648535564854|91.2529411764706
TRUTH3_12_A-12|Lactobacillus iners|BT|Bacteria|0.983658536585366|41|8.57740585774059|85.0975609756098
TRUTH3_12_A-12|Lactobacillus iners|BT|"Bacilli"|0.843529411764706|17|3.55648535564854|92.1823529411765
TRUTH3_12_A-12|Lactobacillus iners|BT|"Leptotrichiaceae"|0.81|1|0.209205020920502|79.3
TRUTH3_12_A-12|Prevotella bivia|BT|"Bacteroidales"|0.8575|4|1.12044817927171|91.15
TRUTH3_12_A-12|Prevotella bivia|BT|Bacteria|1|3|0.840336134453782|89.5
TRUTH3_12_A-12|Prevotella bivia|BT|"Prevotellaceae"|0.843333333333333|3|0.840336134453782|91.3666666666667
TRUTH3_12_A-12|Prevotella bivia|BT|"Bacteroidetes"|0.85|2|0.560224089635854|92.9
TRUTH3_12_A-12|Prevotella bivia|BT|Prevotella|0.993023255813954|344|96.3585434173669|95.9761627906977
TRUTH3_12_A-12|Prevotella bivia|BT|"Leptotrichiaceae"|0.96|1|0.280112044817927|83.7
TRUTH3_12_A-12|Gardnerella vaginalis|AT|Gardnerella|1|329|100|98.5197568389059
TRUTH3_12_A-12|Streptococcus agalactiae|AT|Streptococcus|0.99952380952381|147|100|98.2829931972789
TRUTH3_12_A-12|Gardnerella vaginalis|BT|Gardnerella|0.999473684210526|76|100|94.6355263157895
TRUTH3_12_A-12|Streptococcus agalactiae|BT|Bacteria|0.995|2|3.77358490566038|82.8
TRUTH3_12_A-12|Streptococcus agalactiae|BT|Streptococcus|0.986274509803922|51|96.2264150943396|95.6686274509804
TRUTH3_12_A-12|Lactobacillus crispatus_cluster|AT|Lactobacillus|0.992|5|100|97.88
TRUTH3_12_A-12|Atopobium vaginae|AT|Atopobium|1|2|100|98.8
TRUTH3_12_A-12|"Lachnospiraceae" BVAB1|AT|"Lachnospiraceae"|0.96|1|100|97.8
TRUTH3_12_A-12|Lactobacillus crispatus_cluster|BT|Lactobacillus|0.99|1|100|96.9
TRUTH3_35_B-15|Streptococcus agalactiae|AT|Streptococcus|0.999396656534946|13160|99.9924017931768|98.175866261398
TRUTH3_35_B-15|Streptococcus agalactiae|AT|"Lactobacillales"|0.81|1|0.00759820682318973|97.1
TRUTH3_35_B-15|Streptococcus agalactiae|BT|Streptococcaceae|0.8|1|0.0347826086956522|94.1
TRUTH3_35_B-15|Streptococcus agalactiae|BT|"Firmicutes"|0.842857142857143|7|0.243478260869565|93.4
TRUTH3_35_B-15|Streptococcus agalactiae|BT|Bacteria|0.9815|20|0.695652173913043|86.085
TRUTH3_35_B-15|Streptococcus agalactiae|BT|Streptococcus|0.991841919548333|2834|98.5739130434783|96.1974947071274
TRUTH3_35_B-15|Streptococcus agalactiae|BT|"Lactobacillales"|0.8375|12|0.417391304347826|94.1416666666667
TRUTH3_35_B-15|Streptococcus agalactiae|BT|"Bacilli"|0.81|1|0.0347826086956522|93.6
TRUTH3_35_B-15|Lactobacillus iners|AT|Lactobacillus|0.98781914893617|188|99.4708994708995|98.3840425531915
TRUTH3_35_B-15|Lactobacillus iners|AT|Lactobacillaceae|0.85|1|0.529100529100529|97.7
TRUTH3_35_B-15|Lactobacillus iners|BT|"Firmicutes"|0.835|2|5.55555555555556|93.35
TRUTH3_35_B-15|Lactobacillus iners|BT|Lactobacillus|0.973333333333333|27|75|96.4111111111111
TRUTH3_35_B-15|Lactobacillus iners|BT|Bacteria|0.995|2|5.55555555555556|94.1
TRUTH3_35_B-15|Lactobacillus iners|BT|Lactobacillaceae|0.84|1|2.77777777777778|96.1
TRUTH3_35_B-15|Lactobacillus iners|BT|"Lactobacillales"|0.875|2|5.55555555555556|94.05
TRUTH3_35_B-15|Lactobacillus iners|BT|"Bacilli"|0.905|2|5.55555555555556|94.65
TRUTH3_35_B-15|Prevotella bivia|AT|Prevotella|0.99952380952381|21|100|99.147619047619
TRUTH3_35_B-15|Gardnerella vaginalis|BT|Gardnerella|0.997333333333333|15|100|91.0733333333333
TRUTH3_35_B-15|Gardnerella vaginalis|AT|Gardnerella|1|15|100|98.4333333333333
TRUTH3_35_B-15|Prevotella bivia|BT|Prevotella|0.978333333333333|6|100|95.15
TRUTH3_35_B-15|Atopobium vaginae|AT|Atopobium|1|3|100|98.0666666666667
TRUTH3_35_B-15|Sneathia amnii|BT|Sneathia|0.85|1|100|96.4
TRUTH3_35_B-15|Lactobacillus crispatus_cluster|AT|Lactobacillus|0.97|1|100|97.9
TRUTH3_35_B-15|Sneathia amnii|AT|Sneathia|0.96|1|100|98.4
TRUTH3_24_B-4|Sneathia amnii|AT|"Fusobacteriales"|0.82|1|0.00942862530643032|98.9
TRUTH3_24_B-4|Sneathia amnii|AT|Bacteria|0.99|1|0.00942862530643032|97.8
TRUTH3_24_B-4|Sneathia amnii|AT|Sneathia|0.951062082139383|10470|98.7177069583255|98.695482330465
TRUTH3_24_B-4|Sneathia amnii|AT|"Leptotrichiaceae"|0.967388059701492|134|1.26343579106166|98.7880597014926
TRUTH3_24_B-4|Atopobium vaginae|AT|Atopobium|0.999795474325498|4596|100|98.872563098347
TRUTH3_24_B-4|Lactobacillus crispatus_cluster|AT|"Firmicutes"|0.805|2|0.113186191284663|97.25
TRUTH3_24_B-4|Lactobacillus crispatus_cluster|AT|Lactobacillus|0.990512236767221|1757|99.4340690435767|98.4007398975527
TRUTH3_24_B-4|Lactobacillus crispatus_cluster|AT|Lactobacillaceae|0.816666666666667|3|0.169779286926995|97.3666666666667
TRUTH3_24_B-4|Lactobacillus crispatus_cluster|AT|"Lactobacillales"|0.875|2|0.113186191284663|97.25
TRUTH3_24_B-4|Lactobacillus crispatus_cluster|AT|"Bacilli"|0.873333333333333|3|0.169779286926995|97.7
TRUTH3_24_B-4|Lactobacillus crispatus_cluster|BT|"Firmicutes"|0.833529411764706|17|1.28885519332828|92.5176470588235
TRUTH3_24_B-4|Lactobacillus crispatus_cluster|BT|Lactobacillus|0.979586631486374|1137|86.2016679302502|96.0736147757255
TRUTH3_24_B-4|Lactobacillus crispatus_cluster|BT|Bacteria|0.991733333333333|75|5.68612585291888|89.4893333333333
TRUTH3_24_B-4|Lactobacillus crispatus_cluster|BT|Sneathia|0.853333333333333|3|0.227445034116755|86.2333333333333
TRUTH3_24_B-4|Lactobacillus crispatus_cluster|BT|Lactobacillaceae|0.804|5|0.379075056861259|94.6
TRUTH3_24_B-4|Lactobacillus crispatus_cluster|BT|"Lactobacillales"|0.878208955223881|67|5.07960576194086|92.8029850746269
TRUTH3_24_B-4|Lactobacillus crispatus_cluster|BT|"Leptotrichiaceae"|0.88|6|0.45489006823351|86.95
TRUTH3_24_B-4|Lactobacillus crispatus_cluster|BT|"Bacilli"|0.844444444444444|9|0.682335102350265|94.2111111111111
TRUTH3_24_B-4|Sneathia amnii|BT|"Fusobacteriales"|0.829285714285714|14|1.28558310376492|90.8
TRUTH3_24_B-4|Sneathia amnii|BT|Bacteria|0.997162162162162|74|6.79522497704316|86.1891891891892
TRUTH3_24_B-4|Sneathia amnii|BT|Sneathia|0.929380434782613|920|84.4811753902663|93.8147826086956
TRUTH3_24_B-4|Sneathia amnii|BT|"Leptotrichiaceae"|0.871975308641975|81|7.43801652892562|91.7246913580247
TRUTH3_24_B-4|Atopobium vaginae|BT|Coriobacteriaceae|0.862|5|0.900900900900901|87.22
TRUTH3_24_B-4|Atopobium vaginae|BT|Bacteria|1|38|6.84684684684685|87.5526315789473
TRUTH3_24_B-4|Atopobium vaginae|BT|Atopobium|0.985185909980432|511|92.0720720720721|93.5669275929551
TRUTH3_24_B-4|Atopobium vaginae|BT|Sneathia|0.84|1|0.18018018018018|82.7
TRUTH3_24_B-4|Streptococcus agalactiae|AT|Streptococcus|0.999761904761905|84|100|98.375
TRUTH3_24_B-4|Streptococcus agalactiae|BT|Bacteria|1|5|12.5|92.24
TRUTH3_24_B-4|Streptococcus agalactiae|BT|Streptococcus|0.981764705882353|34|85|96.0029411764706
TRUTH3_24_B-4|Streptococcus agalactiae|BT|"Lactobacillales"|0.88|1|2.5|91.2
TRUTH3_24_B-4|Gardnerella vaginalis|AT|Gardnerella|1|22|100|98.1227272727273
TRUTH3_24_B-4|Gardnerella vaginalis|BT|Gardnerella|1|15|100|94.6266666666666
TRUTH3_24_B-4|Lactobacillus iners|BT|Lactobacillus|0.97|1|50|96.4
TRUTH3_24_B-4|Lactobacillus iners|BT|Lactobacillaceae|0.82|1|50|92.9
TRUTH3_24_B-4|Prevotella bivia|AT|Prevotella|1|1|100|98
TRUTH3_24_B-4|Lactobacillus amylolyticus_hamsteri|BT|Bacteria|0.99|1|100|82.9
TRUTH3_24_B-4|No Hit|BT|Bacteria|0.98|1|100|0
TRUTH3_24_B-4|Lactobacillus iners|AT|Lactobacillus|1|1|100|99.2
TRUTH3_23_B-3|Atopobium vaginae|AT|Atopobium|0.999751307699363|10897|100|98.9174359915544
TRUTH3_23_B-3|Gardnerella vaginalis|AT|Gardnerella|0.999938048528652|3874|100|98.5222767165738
TRUTH3_23_B-3|Prevotella bivia|AT|"Bacteroidales"|0.86|3|0.0963081861958267|97.3
TRUTH3_23_B-3|Prevotella bivia|AT|"Prevotellaceae"|0.803333333333333|3|0.0963081861958267|97.8666666666667
TRUTH3_23_B-3|Prevotella bivia|AT|Prevotella|0.998144097780634|3109|99.8073836276083|98.9063364425869
TRUTH3_23_B-3|Gardnerella vaginalis|BT|Actinobacteria|0.9|2|0.171969045571797|79.55
TRUTH3_23_B-3|Gardnerella vaginalis|BT|Gardnerella|0.999069767441861|1161|99.8280309544282|94.9876830318689
TRUTH3_23_B-3|Prevotella bivia|BT|"Bacteroidales"|0.854166666666667|12|1.05448154657293|92.5833333333333
TRUTH3_23_B-3|Prevotella bivia|BT|Bacteria|0.9996875|32|2.81195079086116|88.875
TRUTH3_23_B-3|Prevotella bivia|BT|"Prevotellaceae"|0.881764705882353|34|2.98769771528998|89.8235294117647
TRUTH3_23_B-3|Prevotella bivia|BT|"Bacteroidetes"|0.8475|4|0.351493848857645|84.65
TRUTH3_23_B-3|Prevotella bivia|BT|Prevotella|0.989365530303032|1056|92.7943760984183|95.6765151515151
TRUTH3_23_B-3|Atopobium vaginae|BT|Coriobacteriaceae|0.85|4|0.517464424320828|91.15
TRUTH3_23_B-3|Atopobium vaginae|BT|Actinobacteria|1|9|1.16429495472186|89.5888888888889
TRUTH3_23_B-3|Atopobium vaginae|BT|Gardnerella|0.825|2|0.258732212160414|88.6
TRUTH3_23_B-3|Atopobium vaginae|BT|Bacteria|1|8|1.03492884864166|85.675
TRUTH3_23_B-3|Atopobium vaginae|BT|Atopobium|0.993253333333336|750|97.0245795601552|94.7449333333335
TRUTH3_23_B-3|Sneathia amnii|AT|Sneathia|0.950993071593535|433|98.4090909090909|98.5323325635103
TRUTH3_23_B-3|Sneathia amnii|AT|"Leptotrichiaceae"|0.957142857142857|7|1.59090909090909|99.3142857142857
TRUTH3_23_B-3|Sneathia amnii|BT|Bacteria|1|3|7.89473684210526|89.6666666666667
TRUTH3_23_B-3|Sneathia amnii|BT|Sneathia|0.93|31|81.5789473684211|94.5677419354839
TRUTH3_23_B-3|Sneathia amnii|BT|"Leptotrichiaceae"|0.9675|4|10.5263157894737|93.3
TRUTH3_23_B-3|Lactobacillus crispatus_cluster|BT|Lactobacillus|0.89|1|50|93.4
TRUTH3_23_B-3|Lactobacillus crispatus_cluster|BT|"Firmicutes"|0.83|1|50|89.8
TRUTH3_23_B-3|Atopobium fossor|BT|Bacteria|0.97|1|100|55
TRUTH3_23_B-3|Lactobacillus iners|BT|Lactobacillus|0.97|1|100|94
TRUTH3_23_B-3|Parascardovia denticolens|BT|Bifidobacteriaceae|0.83|1|100|73.2
TRUTH3_23_B-3|Mobiluncus mulieris|AT|Mobiluncus|1|1|100|98.5
TRUTH3_29_B-9|Streptococcus agalactiae|AT|Streptococcus|0.999433901229237|9274|100|98.2866292861746
TRUTH3_29_B-9|Gardnerella vaginalis|AT|Gardnerella|0.999912060301507|2388|100|98.4902428810726
TRUTH3_29_B-9|Streptococcus agalactiae|BT|"Firmicutes"|0.847407407407407|27|1.13827993254637|90.2925925925926
TRUTH3_29_B-9|Streptococcus agalactiae|BT|Bacteria|0.993684210526316|38|1.60202360876897|85.5710526315789
TRUTH3_29_B-9|Streptococcus agalactiae|BT|Bifidobacteriaceae|0.84|1|0.0421585160202361|85
TRUTH3_29_B-9|Streptococcus agalactiae|BT|Streptococcus|0.989938730853391|2285|96.3322091062395|96.0235010940916
TRUTH3_29_B-9|Streptococcus agalactiae|BT|"Bacteroidetes"|0.85|1|0.0421585160202361|81.9
TRUTH3_29_B-9|Streptococcus agalactiae|BT|"Lactobacillales"|0.830526315789474|19|0.801011804384486|91.9
TRUTH3_29_B-9|Streptococcus agalactiae|BT|"Bacilli"|0.8|1|0.0421585160202361|92.3
TRUTH3_29_B-9|Prevotella bivia|AT|"Bacteroidales"|0.88|2|0.107181136120043|97.7
TRUTH3_29_B-9|Prevotella bivia|AT|Prevotella|0.997939914163091|1864|99.89281886388|98.9396995708155
TRUTH3_29_B-9|Gardnerella vaginalis|BT|Gardnerella|0.999566326530613|784|100|94.3200255102042
TRUTH3_29_B-9|Prevotella bivia|BT|"Firmicutes"|0.82|1|0.142247510668563|83.7
TRUTH3_29_B-9|Prevotella bivia|BT|"Bacteroidales"|0.845|12|1.70697012802276|89.9083333333333
TRUTH3_29_B-9|Prevotella bivia|BT|Gardnerella|0.845|2|0.284495021337127|85.75
TRUTH3_29_B-9|Prevotella bivia|BT|Bacteria|0.987333333333333|30|4.2674253200569|85.48
TRUTH3_29_B-9|Prevotella bivia|BT|"Prevotellaceae"|0.875294117647059|17|2.41820768136558|92.4294117647059
TRUTH3_29_B-9|Prevotella bivia|BT|Bifidobacteriaceae|0.855|2|0.284495021337127|85.2
TRUTH3_29_B-9|Prevotella bivia|BT|"Bacteroidetes"|0.877142857142857|7|0.995732574679943|91.0571428571429
TRUTH3_29_B-9|Prevotella bivia|BT|Prevotella|0.989208860759495|632|89.900426742532|95.7359177215189
TRUTH3_29_B-9|Atopobium vaginae|AT|Atopobium|0.999585062240664|241|100|98.8049792531121
TRUTH3_29_B-9|Atopobium vaginae|BT|Atopobium|0.993157894736842|19|100|93.6526315789474
TRUTH3_29_B-9|Sneathia amnii|AT|Sneathia|0.938888888888889|18|100|98.6888888888889
TRUTH3_29_B-9|Lactobacillus iners|AT|Lactobacillus|0.996666666666667|6|100|98.25
TRUTH3_29_B-9|Lactobacillus iners|BT|Lactobacillus|0.98|1|50|96.1
TRUTH3_29_B-9|Lactobacillus iners|BT|"Lactobacillales"|0.92|1|50|93.6
TRUTH3_29_B-9|Lactobacillus crispatus_cluster|BT|Lactobacillus|0.99|1|50|96.4
TRUTH3_29_B-9|Lactobacillus crispatus_cluster|BT|"Lactobacillales"|0.96|1|50|93
TRUTH3_29_B-9|Sneathia amnii|BT|"Leptotrichiaceae"|0.85|1|100|93.7
TRUTH3_29_B-9|Aurantimonas altamirensis|BT|Ensifer|1|1|100|92.7
TRUTH3_15_A-15|Lactobacillus iners|AT|"Firmicutes"|0.8425|24|0.169097442401184|98.2208333333333
TRUTH3_15_A-15|Lactobacillus iners|AT|Lactobacillus|0.990165106139592|13991|98.5767631931234|98.5464870273717
TRUTH3_15_A-15|Lactobacillus iners|AT|Bacteria|0.978571428571429|7|0.0493200873670119|98.7714285714286
TRUTH3_15_A-15|Lactobacillus iners|AT|Lactobacillaceae|0.835|64|0.450926513069823|98.3984375
TRUTH3_15_A-15|Lactobacillus iners|AT|"Lactobacillales"|0.823125|32|0.225463256534912|98.3125
TRUTH3_15_A-15|Lactobacillus iners|AT|"Bacilli"|0.859866666666667|75|0.528429507503699|98.5506666666666
TRUTH3_15_A-15|Prevotella bivia|AT|"Bacteroidales"|0.86|1|0.0419991600167997|97
TRUTH3_15_A-15|Prevotella bivia|AT|"Prevotellaceae"|0.8|1|0.0419991600167997|97.8
TRUTH3_15_A-15|Prevotella bivia|AT|Prevotella|0.998688524590162|2379|99.9160016799664|98.9600672551498
TRUTH3_15_A-15|Lactobacillus iners|BT|Root|1|1|0.0668449197860962|55.7
TRUTH3_15_A-15|Lactobacillus iners|BT|Lactobacillaceae|0.835306122448979|49|3.27540106951872|95.2755102040817
TRUTH3_15_A-15|Lactobacillus iners|BT|"Lactobacillales"|0.8624|50|3.34224598930481|93.24
TRUTH3_15_A-15|Lactobacillus iners|BT|Lactobacillus|0.961039279869076|1222|81.6844919786096|96.2783142389524
TRUTH3_15_A-15|Lactobacillus iners|BT|"Firmicutes"|0.83125|48|3.20855614973262|89.86875
TRUTH3_15_A-15|Lactobacillus iners|BT|Bacteria|0.982857142857143|77|5.14705882352941|86.2324675324675
TRUTH3_15_A-15|Lactobacillus iners|BT|"Prevotellaceae"|0.855|2|0.133689839572192|84.15
TRUTH3_15_A-15|Lactobacillus iners|BT|"Bacilli"|0.833617021276596|47|3.14171122994652|92.8808510638298
TRUTH3_15_A-15|Prevotella bivia|BT|"Firmicutes"|0.82|1|0.112612612612613|83.5
TRUTH3_15_A-15|Prevotella bivia|BT|"Bacteroidales"|0.845|8|0.900900900900901|87.775
TRUTH3_15_A-15|Prevotella bivia|BT|Bacteria|0.999|20|2.25225225225225|84.865
TRUTH3_15_A-15|Prevotella bivia|BT|"Prevotellaceae"|0.879583333333333|24|2.7027027027027|88.9166666666667
TRUTH3_15_A-15|Prevotella bivia|BT|"Bacteroidetes"|0.86625|8|0.900900900900901|88.525
TRUTH3_15_A-15|Prevotella bivia|BT|Prevotella|0.993228536880291|827|93.1306306306306|95.8030229746069
TRUTH3_15_A-15|Streptococcus agalactiae|AT|Streptococcus|0.999710144927536|207|100|98.268115942029
TRUTH3_15_A-15|Atopobium vaginae|AT|Atopobium|0.999571428571429|70|100|98.7071428571429
TRUTH3_15_A-15|Streptococcus agalactiae|BT|Bacteria|0.995|2|3.44827586206897|90.65
TRUTH3_15_A-15|Streptococcus agalactiae|BT|Streptococcus|0.986545454545455|55|94.8275862068966|95.9727272727273
TRUTH3_15_A-15|Streptococcus agalactiae|BT|"Lactobacillales"|1|1|1.72413793103448|93.4
TRUTH3_15_A-15|Gardnerella vaginalis|AT|Gardnerella|1|38|100|98.4
TRUTH3_15_A-15|Atopobium vaginae|BT|Atopobium|0.996|25|100|93.464
TRUTH3_15_A-15|Sneathia amnii|AT|Sneathia|0.95|25|100|98.644
TRUTH3_15_A-15|Gardnerella vaginalis|BT|Gardnerella|0.999285714285714|14|100|95.0428571428572
TRUTH3_15_A-15|Sneathia amnii|BT|Sneathia|0.9|2|100|87.95
TRUTH3_15_A-15|Lactobacillus crispatus_cluster|AT|Lactobacillus|1|2|100|98.55
TRUTH3_15_A-15|No Hit|BT|Root|1|1|100|0
TRUTH3_15_A-15|Lactobacillus gasseri_cluster|BT|Bacteria|0.99|1|100|60.2
TRUTH3_15_A-15|Lactobacillus crispatus_type1|BT|Bacteria|1|1|100|82.6
TRUTH3_31_B-11|Sneathia amnii|AT|"Fusobacteriales"|0.8625|4|0.0281928390188892|98.25
TRUTH3_31_B-11|Sneathia amnii|AT|Sneathia|0.948887779125263|14017|98.7947561319425|98.6580580723369
TRUTH3_31_B-11|Sneathia amnii|AT|"Leptotrichiaceae"|0.972455089820359|167|1.17705102903862|98.8353293413174
TRUTH3_31_B-11|Gardnerella vaginalis|AT|Gardnerella|0.999923591212989|2094|100|98.5075453677178
TRUTH3_31_B-11|Sneathia amnii|BT|"Fusobacteriales"|0.85|7|0.543900543900544|93.6428571428571
TRUTH3_31_B-11|Sneathia amnii|BT|Bacteria|0.986666666666667|21|1.63170163170163|84.8809523809524
TRUTH3_31_B-11|Sneathia amnii|BT|Sneathia|0.938670033670042|1188|92.3076923076923|94.5978114478115
TRUTH3_31_B-11|Sneathia amnii|BT|"Leptotrichiaceae"|0.908591549295775|71|5.51670551670552|92.6535211267606
TRUTH3_31_B-11|Gardnerella vaginalis|BT|Gardnerella|0.999345403899722|718|100|94.7827298050139
TRUTH3_31_B-11|Prevotella bivia|AT|Prevotella|0.998085106382979|47|100|98.9765957446808
TRUTH3_31_B-11|Lactobacillus crispatus_cluster|AT|Lactobacillus|0.991777777777778|45|100|98.1555555555556
TRUTH3_31_B-11|Lactobacillus crispatus_cluster|BT|Lactobacillus|0.963548387096774|31|91.1764705882353|95.8935483870968
TRUTH3_31_B-11|Lactobacillus crispatus_cluster|BT|Bacteria|0.995|2|5.88235294117647|94.15
TRUTH3_31_B-11|Lactobacillus crispatus_cluster|BT|"Lactobacillales"|0.92|1|2.94117647058824|96.2
TRUTH3_31_B-11|Prevotella bivia|BT|Prevotella|0.984666666666667|15|100|95.5466666666667
TRUTH3_31_B-11|Lactobacillus iners|AT|Lactobacillus|0.996666666666667|12|100|98.6333333333333
TRUTH3_31_B-11|Atopobium vaginae|AT|Atopobium|1|4|100|98.675
TRUTH3_31_B-11|Lactobacillus iners|BT|Lactobacillus|0.85|1|25|96
TRUTH3_31_B-11|Lactobacillus iners|BT|Bacteria|1|2|50|95.2
TRUTH3_31_B-11|Lactobacillus iners|BT|Lactobacillaceae|0.84|1|25|96
TRUTH3_31_B-11|Streptococcus agalactiae|BT|Bacteria|1|2|100|88.8
TRUTH3_31_B-11|Enterobacteriaceae cluster31|AT|Enterobacteriaceae|1|1|100|99.5
TRUTH3_31_B-11|Streptococcus gordonii|AT|Streptococcus|1|1|100|97
TRUTH3_31_B-11|Streptococcus agalactiae|AT|Streptococcus|1|1|100|98.6
TRUTH3_31_B-11|Enterobacteriaceae cluster31|BT|Enterobacteriaceae|1|1|100|94.7
TRUTH3_31_B-11|Mycoplasma orale_faucium|AT|Mycoplasma|1|1|100|99.7
TRUTH3_31_B-11|Coriobacteriaceae OTU27|AT|Coriobacteriaceae|1|1|100|99.7
TRUTH3_19_A-19|Atopobium vaginae|AT|Atopobium|0.999700207776785|6738|100|98.9156426239227
TRUTH3_19_A-19|Lactobacillus crispatus_cluster|AT|Lactobacillus|0.990952577319584|2425|99.7121710526316|98.3096907216496
TRUTH3_19_A-19|Lactobacillus crispatus_cluster|AT|Bacteria|0.97|2|0.0822368421052631|97.75
TRUTH3_19_A-19|Lactobacillus crispatus_cluster|AT|Lactobacillaceae|0.8|1|0.0411184210526316|97.1
TRUTH3_19_A-19|Lactobacillus crispatus_cluster|AT|"Lactobacillales"|0.9|1|0.0411184210526316|97.2
TRUTH3_19_A-19|Lactobacillus crispatus_cluster|AT|"Bacilli"|0.816666666666667|3|0.123355263157895|97.5333333333333
TRUTH3_19_A-19|Lactobacillus crispatus_cluster|BT|Actinobacteria|0.8|2|0.126182965299685|88.05
TRUTH3_19_A-19|Lactobacillus crispatus_cluster|BT|Olsenella|0.8|1|0.0630914826498423|83.5
TRUTH3_19_A-19|Lactobacillus crispatus_cluster|BT|Lactobacillaceae|0.812307692307693|13|0.82018927444795|94.4076923076923
TRUTH3_19_A-19|Lactobacillus crispatus_cluster|BT|"Lactobacillales"|0.872222222222222|72|4.54258675078864|92.9694444444444
TRUTH3_19_A-19|Lactobacillus crispatus_cluster|BT|Coriobacteriaceae|0.89|1|0.0630914826498423|84.2
TRUTH3_19_A-19|Lactobacillus crispatus_cluster|BT|Lactobacillus|0.977743132887907|1347|84.9842271293375|96.1527839643652
TRUTH3_19_A-19|Lactobacillus crispatus_cluster|BT|"Firmicutes"|0.8292|25|1.57728706624606|92.784
TRUTH3_19_A-19|Lactobacillus crispatus_cluster|BT|Bacteria|0.993232323232323|99|6.24605678233438|91.1181818181818
TRUTH3_19_A-19|Lactobacillus crispatus_cluster|BT|Atopobium|0.913333333333333|3|0.189274447949527|85.7
TRUTH3_19_A-19|Lactobacillus crispatus_cluster|BT|"Bacilli"|0.817272727272727|22|1.38801261829653|93.7681818181818
TRUTH3_19_A-19|Sneathia amnii|AT|Sneathia|0.955428571428578|1120|98.7654320987654|98.6134821428572
TRUTH3_19_A-19|Sneathia amnii|AT|"Leptotrichiaceae"|0.967142857142857|14|1.23456790123457|98.9285714285714
TRUTH3_19_A-19|Atopobium vaginae|BT|Coriobacteriaceae|0.843333333333333|3|0.619834710743802|81.6
TRUTH3_19_A-19|Atopobium vaginae|BT|Bacteria|1|9|1.8595041322314|87.4111111111111
TRUTH3_19_A-19|Atopobium vaginae|BT|Atopobium|0.988177966101696|472|97.5206611570248|94.2050847457627
TRUTH3_19_A-19|Lactobacillus iners|AT|"Firmicutes"|0.82|2|0.588235294117647|97.7
TRUTH3_19_A-19|Lactobacillus iners|AT|Lactobacillus|0.966284829721363|323|95|98.0538699690403
TRUTH3_19_A-19|Lactobacillus iners|AT|Bacteria|0.983333333333333|3|0.882352941176471|97.7666666666667
TRUTH3_19_A-19|Lactobacillus iners|AT|Lactobacillaceae|0.838333333333333|6|1.76470588235294|97.8833333333333
TRUTH3_19_A-19|Lactobacillus iners|AT|"Lactobacillales"|0.85|3|0.882352941176471|98.3
TRUTH3_19_A-19|Lactobacillus iners|AT|"Bacilli"|0.843333333333333|3|0.882352941176471|97.9
TRUTH3_19_A-19|Prevotella bivia|AT|Prevotella|0.996573426573426|143|100|98.809090909091
TRUTH3_19_A-19|Lactobacillus iners|BT|Lactobacillus|0.942540983606557|122|86.5248226950355|96.205737704918
TRUTH3_19_A-19|Lactobacillus iners|BT|Bacteria|0.986|5|3.54609929078014|93.6
TRUTH3_19_A-19|Lactobacillus iners|BT|Lactobacillaceae|0.855|2|1.41843971631206|94.8
TRUTH3_19_A-19|Lactobacillus iners|BT|"Lactobacillales"|0.876666666666667|9|6.38297872340426|94.7888888888889
TRUTH3_19_A-19|Lactobacillus iners|BT|"Bacilli"|0.853333333333333|3|2.12765957446809|94.9666666666667
TRUTH3_19_A-19|Sneathia amnii|BT|"Fusobacteriales"|0.89|1|1.38888888888889|95.8
TRUTH3_19_A-19|Sneathia amnii|BT|Bacteria|1|1|1.38888888888889|86.5
TRUTH3_19_A-19|Sneathia amnii|BT|Sneathia|0.951228070175439|57|79.1666666666667|94.361403508772
TRUTH3_19_A-19|Sneathia amnii|BT|"Leptotrichiaceae"|0.899230769230769|13|18.0555555555556|94.3923076923077
TRUTH3_19_A-19|Prevotella bivia|BT|"Bacteroidetes"|0.81|1|1.92307692307692|87.8
TRUTH3_19_A-19|Prevotella bivia|BT|Prevotella|0.992156862745098|51|98.0769230769231|96.086274509804
TRUTH3_19_A-19|Bifidobacterium longum_infantis_suis|AT|Bifidobacterium|1|3|100|97.6
TRUTH3_19_A-19|Lactobacillus jensenii|BT|Bacteria|1|3|100|83.6
TRUTH3_19_A-19|Lactobacillus crispatus_type1|BT|Lactobacillus|0.985|2|100|91.75
TRUTH3_19_A-19|Mobiluncus mulieris|BT|Mobiluncus|1|2|100|96.5
TRUTH3_19_A-19|Streptococcus anginosus|AT|Streptococcus|1|1|100|99.6
TRUTH3_19_A-19|Bifidobacterium longum_infantis_suis|BT|Bifidobacterium|1|1|100|94.3
TRUTH3_19_A-19|Atopobium parvulum|BT|Bacteria|0.98|1|100|69.5
TRUTH3_19_A-19|Mobiluncus mulieris|AT|Mobiluncus|1|1|100|99.7
TRUTH3_32_B-12|Sneathia amnii|AT|Sneathia|0.93991503267974|3060|98.9010989010989|98.7865359477135
TRUTH3_32_B-12|Sneathia amnii|AT|"Leptotrichiaceae"|0.975588235294117|34|1.0989010989011|98.985294117647
TRUTH3_32_B-12|Lactobacillus iners|AT|"Firmicutes"|0.855714285714286|7|0.250447227191413|97.7
TRUTH3_32_B-12|Lactobacillus iners|AT|Lactobacillus|0.988697708257542|2749|98.3542039355993|98.4925063659518
TRUTH3_32_B-12|Lactobacillus iners|AT|Bacteria|0.985|2|0.0715563506261181|97.8
TRUTH3_32_B-12|Lactobacillus iners|AT|Lactobacillaceae|0.832142857142857|14|0.500894454382827|98.4642857142857
TRUTH3_32_B-12|Lactobacillus iners|AT|"Lactobacillales"|0.832727272727273|11|0.393559928443649|98.2454545454545
TRUTH3_32_B-12|Lactobacillus iners|AT|"Bacilli"|0.869166666666667|12|0.429338103756708|98.625
TRUTH3_32_B-12|Streptococcus agalactiae|AT|Streptococcus|0.999332587621176|2682|100|98.2238255033559
TRUTH3_32_B-12|Atopobium vaginae|AT|Atopobium|0.999573770491804|1525|100|98.8724590163936
TRUTH3_32_B-12|Streptococcus agalactiae|BT|"Firmicutes"|0.875|10|1.21065375302663|88.85
TRUTH3_32_B-12|Streptococcus agalactiae|BT|Bacteria|0.9904|25|3.02663438256659|86.988
TRUTH3_32_B-12|Streptococcus agalactiae|BT|Sneathia|0.89|1|0.121065375302663|87.6
TRUTH3_32_B-12|Streptococcus agalactiae|BT|Streptococcus|0.980262812089359|761|92.1307506053269|95.5139290407358
TRUTH3_32_B-12|Streptococcus agalactiae|BT|"Lactobacillales"|0.897272727272727|22|2.6634382566586|90.5090909090909
TRUTH3_32_B-12|Streptococcus agalactiae|BT|"Leptotrichiaceae"|0.82|2|0.242130750605327|86.7
TRUTH3_32_B-12|Streptococcus agalactiae|BT|"Bacilli"|0.854|5|0.605326876513317|88.54
TRUTH3_32_B-12|Lactobacillus iners|BT|"Firmicutes"|0.828636363636364|22|3.13390313390313|92.2318181818182
TRUTH3_32_B-12|Lactobacillus iners|BT|Lactobacillus|0.955460122699388|489|69.6581196581197|95.8456032719837
TRUTH3_32_B-12|Lactobacillus iners|BT|Actinobacteria|0.84|1|0.142450142450142|87.4
TRUTH3_32_B-12|Lactobacillus iners|BT|Bacteria|0.987872340425532|47|6.6951566951567|87.1872340425532
TRUTH3_32_B-12|Lactobacillus iners|BT|Sneathia|0.84|1|0.142450142450142|88.2
TRUTH3_32_B-12|Lactobacillus iners|BT|Lactobacillaceae|0.831081081081081|37|5.27065527065527|94.4891891891892
TRUTH3_32_B-12|Lactobacillus iners|BT|"Lactobacillales"|0.882|80|11.3960113960114|92.475
TRUTH3_32_B-12|Lactobacillus iners|BT|"Leptotrichiaceae"|0.8|1|0.142450142450142|85.8
TRUTH3_32_B-12|Lactobacillus iners|BT|"Bacilli"|0.919166666666667|24|3.41880341880342|92.3625
TRUTH3_32_B-12|Gardnerella vaginalis|AT|Gardnerella|0.99995041322314|605|100|98.4804958677684
TRUTH3_32_B-12|Lactobacillus crispatus_cluster|AT|Lactobacillus|0.990683760683763|585|99.4897959183673|98.3902564102564
TRUTH3_32_B-12|Lactobacillus crispatus_cluster|AT|"Lactobacillales"|0.82|1|0.170068027210884|97.1
TRUTH3_32_B-12|Lactobacillus crispatus_cluster|AT|"Bacilli"|0.83|2|0.340136054421769|98.05
TRUTH3_32_B-12|Prevotella bivia|AT|Prevotella|0.997411067193676|506|100|99.0189723320157
TRUTH3_32_B-12|Sneathia amnii|BT|"Fusobacteriales"|0.84|5|1.21359223300971|92.42
TRUTH3_32_B-12|Sneathia amnii|BT|Bacteria|1|23|5.58252427184466|87.5304347826087
TRUTH3_32_B-12|Sneathia amnii|BT|Sneathia|0.927232876712328|365|88.5922330097087|93.4887671232877
TRUTH3_32_B-12|Sneathia amnii|BT|"Leptotrichiaceae"|0.877894736842105|19|4.61165048543689|91.9526315789473
TRUTH3_32_B-12|Lactobacillus crispatus_cluster|BT|"Firmicutes"|0.822|5|1.35869565217391|92.78
TRUTH3_32_B-12|Lactobacillus crispatus_cluster|BT|Lactobacillus|0.967439024390244|328|89.1304347826087|95.6378048780488
TRUTH3_32_B-12|Lactobacillus crispatus_cluster|BT|Bacteria|0.997692307692308|13|3.53260869565217|90.7076923076923
TRUTH3_32_B-12|Lactobacillus crispatus_cluster|BT|Lactobacillaceae|0.8|1|0.271739130434783|93.9
TRUTH3_32_B-12|Lactobacillus crispatus_cluster|BT|"Lactobacillales"|0.928333333333333|18|4.89130434782609|92.2833333333333
TRUTH3_32_B-12|Lactobacillus crispatus_cluster|BT|"Bacilli"|0.81|3|0.815217391304348|94.8666666666667
TRUTH3_32_B-12|Atopobium vaginae|BT|Coriobacteriaceae|0.8|1|0.328947368421053|88.8
TRUTH3_32_B-12|Atopobium vaginae|BT|Actinobacteria|1|4|1.31578947368421|88.725
TRUTH3_32_B-12|Atopobium vaginae|BT|Bacteria|0.998571428571429|21|6.90789473684211|86.1285714285714
TRUTH3_32_B-12|Atopobium vaginae|BT|Atopobium|0.982517985611511|278|91.4473684210526|93.4381294964029
TRUTH3_32_B-12|Gardnerella vaginalis|BT|Gardnerella|0.999877551020408|245|100|94.285306122449
TRUTH3_32_B-12|Prevotella bivia|BT|"Bacteroidales"|0.825|2|1.22699386503067|87.3
TRUTH3_32_B-12|Prevotella bivia|BT|Gardnerella|0.86|1|0.613496932515337|85.5
TRUTH3_32_B-12|Prevotella bivia|BT|Bacteria|0.995555555555555|9|5.52147239263804|82.3222222222222
TRUTH3_32_B-12|Prevotella bivia|BT|"Prevotellaceae"|0.8|2|1.22699386503067|86.4
TRUTH3_32_B-12|Prevotella bivia|BT|"Bacteroidetes"|0.81|1|0.613496932515337|87.1
TRUTH3_32_B-12|Prevotella bivia|BT|Prevotella|0.989319727891156|147|90.1840490797546|95.530612244898
TRUTH3_32_B-12|Prevotella bivia|BT|"Leptotrichiaceae"|0.96|1|0.613496932515337|82.8
TRUTH3_32_B-12|Lactobacillus crispatus_type1|BT|Lactobacillus|0.955666666666667|30|81.0810810810811|92.3666666666667
TRUTH3_32_B-12|Lactobacillus crispatus_type1|BT|Bacteria|0.993333333333333|3|8.10810810810811|86.0666666666667
TRUTH3_32_B-12|Lactobacillus crispatus_type1|BT|Lactobacillaceae|0.84|1|2.7027027027027|91.5
TRUTH3_32_B-12|Lactobacillus crispatus_type1|BT|"Lactobacillales"|0.93|3|8.10810810810811|90.1666666666667
TRUTH3_32_B-12|Bifidobacterium ruminantium|BT|Bacteria|0.94|1|100|59.3
TRUTH3_30_B-10|Lactobacillus iners|AT|"Firmicutes"|0.838125|32|0.233730187714557|98.275
TRUTH3_30_B-10|Lactobacillus iners|AT|Lactobacillus|0.99042316258345|13470|98.3858008910963|98.5518930957659
TRUTH3_30_B-10|Lactobacillus iners|AT|Bacteria|0.99|16|0.116865093857279|98.00625
TRUTH3_30_B-10|Lactobacillus iners|AT|Lactobacillaceae|0.838701298701299|77|0.562413264188153|98.325974025974
TRUTH3_30_B-10|Lactobacillus iners|AT|"Lactobacillales"|0.825757575757576|33|0.241034256080637|98.5393939393939
TRUTH3_30_B-10|Lactobacillus iners|AT|"Bacilli"|0.858253968253968|63|0.460156307063034|98.5825396825397
TRUTH3_30_B-10|Gardnerella vaginalis|AT|Gardnerella|0.99996215704825|2114|100|98.4833017975406
TRUTH3_30_B-10|Lactobacillus iners|BT|"Firmicutes"|0.832280701754386|57|3.81781647689216|91.0666666666666
TRUTH3_30_B-10|Lactobacillus iners|BT|Lactobacillus|0.964262981574549|1194|79.9732083054253|96.3556113902845
TRUTH3_30_B-10|Lactobacillus iners|BT|Bacteria|0.981341463414634|82|5.49229738780978|87.080487804878
TRUTH3_30_B-10|Lactobacillus iners|BT|Lactobacillaceae|0.845833333333333|48|3.21500334896182|95.1625
TRUTH3_30_B-10|Lactobacillus iners|BT|"Lactobacillales"|0.866363636363636|66|4.4206296048225|94.1287878787879
TRUTH3_30_B-10|Lactobacillus iners|BT|"Bacilli"|0.829347826086957|46|3.08104487608841|92.9586956521739
TRUTH3_30_B-10|Gardnerella vaginalis|BT|Gardnerella|0.999722222222222|540|100|95.0401851851853
TRUTH3_30_B-10|Comamonadaceae cluster57|BT|Aquabacterium|0.88|5|100|91.86
TRUTH3_30_B-10|Atopobium vaginae|AT|Atopobium|1|5|100|98.66
TRUTH3_30_B-10|No Hit|BT|Root|1|1|25|0
TRUTH3_30_B-10|No Hit|BT|Bacteria|0.916666666666667|3|75|0
TRUTH3_30_B-10|Sneathia amnii|AT|Sneathia|0.985|2|66.6666666666667|97.55
TRUTH3_30_B-10|Sneathia amnii|AT|"Leptotrichiaceae"|1|1|33.3333333333333|99.3
TRUTH3_30_B-10|Streptococcus agalactiae|AT|Streptococcus|1|2|100|97.75
TRUTH3_30_B-10|Prevotella bivia|BT|Bacteria|1|1|50|86.9
TRUTH3_30_B-10|Prevotella bivia|BT|Prevotella|1|1|50|95.7
TRUTH3_30_B-10|Prevotella bivia|AT|Prevotella|1|1|100|99.3
TRUTH3_30_B-10|Streptococcus agalactiae|BT|Streptococcus|1|1|100|96.5
TRUTH3_30_B-10|Lactobacillus crispatus_cluster|AT|Lactobacillus|0.98|1|100|97.1
TRUTH3_30_B-10|Lactobacillus crispatus_cluster|BT|Lactobacillus|1|1|100|91.2
TRUTH3_6_A-6|Sneathia amnii|AT|"Fusobacteriales"|0.87|1|0.00843525938422606|98.3
TRUTH3_6_A-6|Sneathia amnii|AT|Bacteria|0.996666666666667|3|0.0253057781526782|97.2666666666667
TRUTH3_6_A-6|Sneathia amnii|AT|Sneathia|0.951820591756379|11694|98.6419232391396|98.7031383615495
TRUTH3_6_A-6|Sneathia amnii|AT|"Leptotrichiaceae"|0.965414012738853|157|1.32433572332349|98.8089171974523
TRUTH3_6_A-6|Gardnerella vaginalis|AT|Gardnerella|0.999943868739205|2316|100|98.5414939550956
TRUTH3_6_A-6|Lactobacillus crispatus_cluster|AT|"Firmicutes"|0.836666666666667|3|0.130548302872063|97.8333333333333
TRUTH3_6_A-6|Lactobacillus crispatus_cluster|AT|Lactobacillus|0.992160385626645|2282|99.3037423846823|98.3847063978964
TRUTH3_6_A-6|Lactobacillus crispatus_cluster|AT|Bacteria|0.983333333333333|3|0.130548302872063|97.9666666666667
TRUTH3_6_A-6|Lactobacillus crispatus_cluster|AT|Lactobacillaceae|0.81|1|0.0435161009573542|97.2
TRUTH3_6_A-6|Lactobacillus crispatus_cluster|AT|"Lactobacillales"|0.836|5|0.217580504786771|97.52
TRUTH3_6_A-6|Lactobacillus crispatus_cluster|AT|"Bacilli"|0.845|4|0.174064403829417|98.125
TRUTH3_6_A-6|Lactobacillus crispatus_cluster|BT|"Firmicutes"|0.840344827586207|29|1.44278606965174|93.5724137931034
TRUTH3_6_A-6|Lactobacillus crispatus_cluster|BT|Lactobacillus|0.980866405813312|1789|89.0049751243781|96.0680268306316
TRUTH3_6_A-6|Lactobacillus crispatus_cluster|BT|Bacteria|0.991717171717172|99|4.92537313432836|90.2
TRUTH3_6_A-6|Lactobacillus crispatus_cluster|BT|Sneathia|0.887777777777778|18|0.895522388059702|86.7722222222222
TRUTH3_6_A-6|Lactobacillus crispatus_cluster|BT|Lactobacillaceae|0.815|2|0.099502487562189|95.05
TRUTH3_6_A-6|Lactobacillus crispatus_cluster|BT|"Lactobacillales"|0.866964285714286|56|2.78606965174129|93.3178571428572
TRUTH3_6_A-6|Lactobacillus crispatus_cluster|BT|"Bacilli"|0.826363636363637|11|0.54726368159204|94.2181818181818
TRUTH3_6_A-6|Lactobacillus crispatus_cluster|BT|"Leptotrichiaceae"|0.845|6|0.298507462686567|88.1333333333333
TRUTH3_6_A-6|Sneathia amnii|BT|"Fusobacteriales"|0.825|4|0.340715502555366|91.65
TRUTH3_6_A-6|Sneathia amnii|BT|Bacteria|0.996346153846154|52|4.42930153321976|86.2442307692308
TRUTH3_6_A-6|Sneathia amnii|BT|Sneathia|0.929459980713601|1037|88.3304940374787|93.6338476374157
TRUTH3_6_A-6|Sneathia amnii|BT|"Leptotrichiaceae"|0.897777777777778|81|6.89948892674617|92.3148148148148
TRUTH3_6_A-6|Gardnerella vaginalis|BT|Gardnerella|0.999492868462758|631|100|94.3328050713155
TRUTH3_6_A-6|Atopobium vaginae|AT|Atopobium|0.999791666666667|96|100|98.98125
TRUTH3_6_A-6|Atopobium vaginae|BT|Bacteria|1|3|17.6470588235294|85.7
TRUTH3_6_A-6|Atopobium vaginae|BT|Atopobium|0.990714285714286|14|82.3529411764706|94.1571428571429
TRUTH3_6_A-6|Lactobacillus iners|AT|Lactobacillus|0.9925|8|100|98.575
TRUTH3_6_A-6|Lactobacillus iners|BT|Lactobacillus|0.88|2|66.6666666666667|95.25
TRUTH3_6_A-6|Lactobacillus iners|BT|Bacteria|1|1|33.3333333333333|81.8
TRUTH3_6_A-6|No Hit|BT|Bacteria|0.985|2|100|0
TRUTH3_6_A-6|Streptococcus agalactiae|AT|Streptococcus|1|2|100|97.65
TRUTH3_6_A-6|Bifidobacterium angulatum|BT|Bacteria|0.98|1|100|57
TRUTH3_21_B-1|Streptococcus agalactiae|AT|Streptococcus|0.999390811011897|10752|100|98.2834635416644
TRUTH3_21_B-1|Streptococcus agalactiae|BT|Streptococcaceae|0.81|1|0.0388048117966628|91.6
TRUTH3_21_B-1|Streptococcus agalactiae|BT|"Firmicutes"|0.832857142857143|14|0.543267365153279|91.4642857142857
TRUTH3_21_B-1|Streptococcus agalactiae|BT|Bacteria|0.987666666666667|30|1.16414435389988|83.6366666666667
TRUTH3_21_B-1|Streptococcus agalactiae|BT|"Prevotellaceae"|0.84|4|0.155219247186651|82.05
TRUTH3_21_B-1|Streptococcus agalactiae|BT|Streptococcus|0.992270377733595|2515|97.5941016686069|96.1169781312125
TRUTH3_21_B-1|Streptococcus agalactiae|BT|"Lactobacillales"|0.845|10|0.388048117966628|91.12
TRUTH3_21_B-1|Streptococcus agalactiae|BT|"Bacilli"|0.81|3|0.116414435389988|94.6
TRUTH3_21_B-1|Prevotella bivia|AT|"Prevotellaceae"|0.865|2|0.0938967136150235|97.2
TRUTH3_21_B-1|Prevotella bivia|AT|"Bacteroidetes"|1|1|0.0469483568075117|98.2
TRUTH3_21_B-1|Prevotella bivia|AT|Prevotella|0.998453220498355|2127|99.8591549295775|98.9412787964273
TRUTH3_21_B-1|Prevotella bivia|BT|"Firmicutes"|0.82|1|0.136612021857924|84.1
TRUTH3_21_B-1|Prevotella bivia|BT|"Bacteroidales"|0.806666666666667|3|0.409836065573771|86.0333333333333
TRUTH3_21_B-1|Prevotella bivia|BT|Bacteria|1|25|3.41530054644809|85.828
TRUTH3_21_B-1|Prevotella bivia|BT|"Prevotellaceae"|0.872380952380952|21|2.86885245901639|90.6
TRUTH3_21_B-1|Prevotella bivia|BT|"Bacteroidetes"|0.865|6|0.819672131147541|85.8666666666667
TRUTH3_21_B-1|Prevotella bivia|BT|Prevotella|0.993624260355031|676|92.3497267759563|95.9390532544379
TRUTH3_21_B-1|Atopobium vaginae|AT|Atopobium|0.99958064516129|310|100|98.8512903225806
TRUTH3_21_B-1|Atopobium vaginae|BT|Coriobacteriaceae|0.84|1|3.03030303030303|92.2
TRUTH3_21_B-1|Atopobium vaginae|BT|Atopobium|0.98125|32|96.969696969697|93.98125
TRUTH3_21_B-1|Sneathia amnii|AT|Sneathia|0.95|24|100|98.5833333333333
TRUTH3_21_B-1|Lactobacillus iners|AT|Lactobacillus|0.998571428571429|7|70|98.6285714285714
TRUTH3_21_B-1|Lactobacillus iners|AT|Bacteria|1|1|10|97.3
TRUTH3_21_B-1|Lactobacillus iners|AT|Lactobacillaceae|0.8|1|10|97.5
TRUTH3_21_B-1|Lactobacillus iners|AT|"Lactobacillales"|0.83|1|10|97.6
TRUTH3_21_B-1|Sneathia amnii|BT|Bacteria|1|3|75|89.6666666666667
TRUTH3_21_B-1|Sneathia amnii|BT|Sneathia|0.85|1|25|94.8
TRUTH3_21_B-1|Lactobacillus iners|BT|Coriobacteriaceae|0.99|1|50|87.2
TRUTH3_21_B-1|Lactobacillus iners|BT|Lactobacillus|0.97|1|50|96.9
TRUTH3_21_B-1|Gardnerella vaginalis|AT|Gardnerella|1|2|100|99.5
TRUTH3_21_B-1|Lactobacillus cluster26|BT|Bacteria|1|1|100|48.8
TRUTH3_21_B-1|Streptococcus ictaluri_iniae_parauberis|BT|Bacteria|0.91|1|100|63.5
TRUTH3_21_B-1|Streptococcus pseudoporcinus|BT|Bacteria|0.94|1|100|67.8
TRUTH3_21_B-1|Lactobacillus crispatus_type1|BT|Lactobacillus|0.91|1|100|89.3
TRUTH3_21_B-1|Lactobacillus crispatus_cluster|BT|Bacteria|1|1|100|86.6
TRUTH3_21_B-1|Lactobacillus crispatus_cluster|AT|Lactobacillus|1|1|100|97.5
TRUTH3_11_A-11|Sneathia amnii|AT|"Fusobacteriales"|0.85|3|0.0212720697723889|97.9333333333333
TRUTH3_11_A-11|Sneathia amnii|AT|Sneathia|0.951907904174344|13942|98.8583989222151|98.640625448283
TRUTH3_11_A-11|Sneathia amnii|AT|"Leptotrichiaceae"|0.96626582278481|158|1.12032900801248|98.8253164556963
TRUTH3_11_A-11|Prevotella bivia|AT|"Bacteroidales"|0.865|2|0.106382978723404|97.45
TRUTH3_11_A-11|Prevotella bivia|AT|Prevotella|0.998253461128861|1878|99.8936170212766|98.911608093717
TRUTH3_11_A-11|Sneathia amnii|BT|"Fusobacteriales"|0.837142857142857|7|0.661000944287063|95.3571428571428
TRUTH3_11_A-11|Sneathia amnii|BT|Bacteria|0.987222222222222|18|1.69971671388102|84.9944444444444
TRUTH3_11_A-11|Sneathia amnii|BT|Sneathia|0.940549792531126|964|91.0292728989613|93.985580912863
TRUTH3_11_A-11|Sneathia amnii|BT|"Leptotrichiaceae"|0.904428571428571|70|6.61000944287063|92.1957142857143
TRUTH3_11_A-11|Prevotella bivia|BT|"Bacteroidales"|0.851428571428572|7|0.984528832630098|92.4
TRUTH3_11_A-11|Prevotella bivia|BT|Bacteria|1|6|0.843881856540084|86.9833333333333
TRUTH3_11_A-11|Prevotella bivia|BT|"Prevotellaceae"|0.865454545454545|11|1.54711673699015|88.3454545454545
TRUTH3_11_A-11|Prevotella bivia|BT|Sneathia|0.91|2|0.281293952180028|82.7
TRUTH3_11_A-11|Prevotella bivia|BT|"Bacteroidetes"|0.868333333333333|6|0.843881856540084|88.7833333333333
TRUTH3_11_A-11|Prevotella bivia|BT|Prevotella|0.992964601769913|678|95.3586497890295|95.9106194690266
TRUTH3_11_A-11|Prevotella bivia|BT|"Leptotrichiaceae"|0.95|1|0.140646976090014|81.4
TRUTH3_11_A-11|Lactobacillus iners|AT|"Firmicutes"|0.87|1|0.684931506849315|98.5
TRUTH3_11_A-11|Lactobacillus iners|AT|Lactobacillus|0.988888888888889|144|98.6301369863014|98.3194444444445
TRUTH3_11_A-11|Lactobacillus iners|AT|"Bacilli"|0.92|1|0.684931506849315|99.4
TRUTH3_11_A-11|Lactobacillus iners|BT|"Firmicutes"|0.83|1|3.84615384615385|92.8
TRUTH3_11_A-11|Lactobacillus iners|BT|Lactobacillus|0.956363636363636|22|84.6153846153846|96.4636363636364
TRUTH3_11_A-11|Lactobacillus iners|BT|Bacteria|1|1|3.84615384615385|88.8
TRUTH3_11_A-11|Lactobacillus iners|BT|"Prevotellaceae"|0.845|2|7.69230769230769|85.15
TRUTH3_11_A-11|Streptococcus agalactiae|AT|Streptococcus|1|6|100|98.7
TRUTH3_11_A-11|Lactobacillus crispatus_cluster|BT|Lactobacillus|0.996666666666667|3|75|95.9666666666667
TRUTH3_11_A-11|Lactobacillus crispatus_cluster|BT|Bacteria|1|1|25|87
TRUTH3_11_A-11|Atopobium vaginae|AT|Atopobium|0.996666666666667|3|100|99
TRUTH3_11_A-11|Lactobacillus crispatus_cluster|AT|Lactobacillus|0.995|2|100|98.6
TRUTH3_11_A-11|Gardnerella vaginalis|AT|Gardnerella|1|2|100|98.6
TRUTH3_11_A-11|No Hit|BT|Bacteria|1|1|100|0
TRUTH3_11_A-11|Lactobacillus crispatus_type1|BT|Lactobacillus|1|1|100|90.5
TRUTH3_1_A-1|Lactobacillus crispatus_cluster|AT|"Firmicutes"|0.838333333333333|6|0.087706475661453|97.8333333333333
TRUTH3_1_A-1|Lactobacillus crispatus_cluster|AT|Lactobacillus|0.991598529411729|6800|99.4006724163134|98.3245000000005
TRUTH3_1_A-1|Lactobacillus crispatus_cluster|AT|Bacteria|0.996666666666667|6|0.087706475661453|97.9
TRUTH3_1_A-1|Lactobacillus crispatus_cluster|AT|Lactobacillaceae|0.807142857142857|7|0.102324221605029|97.3571428571428
TRUTH3_1_A-1|Lactobacillus crispatus_cluster|AT|"Lactobacillales"|0.818888888888889|9|0.13155971349218|97.7777777777778
TRUTH3_1_A-1|Lactobacillus crispatus_cluster|AT|"Bacilli"|0.837692307692308|13|0.190030697266482|98.2692307692308
TRUTH3_1_A-1|Gardnerella vaginalis|AT|Gardnerella|0.999961432506886|5445|100|98.5239485766775
TRUTH3_1_A-1|Lactobacillus crispatus_cluster|BT|Root|1|1|0.0247647350173353|65.7
TRUTH3_1_A-1|Lactobacillus crispatus_cluster|BT|Lactobacillaceae|0.809|10|0.247647350173353|94.52
TRUTH3_1_A-1|Lactobacillus crispatus_cluster|BT|"Lactobacillales"|0.865394736842105|76|1.88211986131748|94.1197368421053
TRUTH3_1_A-1|Lactobacillus crispatus_cluster|BT|Lactobacillus|0.979783011378648|3779|93.5859336305102|96.1474199523682
TRUTH3_1_A-1|Lactobacillus crispatus_cluster|BT|"Firmicutes"|0.840638297872341|47|1.16394254581476|93.3148936170213
TRUTH3_1_A-1|Lactobacillus crispatus_cluster|BT|Bacteria|0.985212765957447|94|2.32788509162952|89.595744680851
TRUTH3_1_A-1|Lactobacillus crispatus_cluster|BT|Gardnerella|0.902|5|0.123823675086677|87.62
TRUTH3_1_A-1|Lactobacillus crispatus_cluster|BT|"Bacilli"|0.830769230769231|26|0.643883110450718|95.0384615384615
TRUTH3_1_A-1|Gardnerella vaginalis|BT|Gardnerella|0.999739130434783|1265|100|95.1437154150195
TRUTH3_1_A-1|Lactobacillus iners|AT|"Firmicutes"|0.85|1|0.775193798449612|99.5
TRUTH3_1_A-1|Lactobacillus iners|AT|Lactobacillus|0.98984126984127|126|97.6744186046512|98.3777777777778
TRUTH3_1_A-1|Lactobacillus iners|AT|Lactobacillaceae|0.81|2|1.55038759689922|97.7
TRUTH3_1_A-1|Lactobacillus iners|BT|Lactobacillus|0.954|20|86.9565217391304|95.515
TRUTH3_1_A-1|Lactobacillus iners|BT|Lactobacillaceae|0.85|2|8.69565217391304|93.5
TRUTH3_1_A-1|Lactobacillus iners|BT|"Bacilli"|0.85|1|4.34782608695652|96.4
TRUTH3_1_A-1|Streptococcus agalactiae|AT|Streptococcus|1|2|100|98.5
TRUTH3_1_A-1|Lactobacillus crispatus_type1|BT|Lactobacillus|0.94|2|100|91.8
TRUTH3_1_A-1|Sneathia amnii|BT|Bacteria|1|1|100|84.9
TRUTH3_1_A-1|Atopobium vaginae|AT|Atopobium|1|1|100|98.2
TRUTH3_38_B-18|Sneathia amnii|AT|"Fusobacteriales"|0.87|1|0.0132678784662332|97.2
TRUTH3_38_B-18|Sneathia amnii|AT|Bacteria|0.99|1|0.0132678784662332|97.9
TRUTH3_38_B-18|Sneathia amnii|AT|Sneathia|0.941558476394815|7456|98.9253018442351|98.7744903433453
TRUTH3_38_B-18|Sneathia amnii|AT|"Leptotrichiaceae"|0.973670886075949|79|1.04816239883243|99.0708860759493
TRUTH3_38_B-18|Streptococcus agalactiae|AT|Streptococcus|0.999367975240261|6139|100|98.1983710702061
TRUTH3_38_B-18|Streptococcus agalactiae|BT|Bifidobacteriaceae|0.82|1|0.0621890547263682|85.5
TRUTH3_38_B-18|Streptococcus agalactiae|BT|Sneathia|0.835|2|0.124378109452736|88.3
TRUTH3_38_B-18|Streptococcus agalactiae|BT|Streptococcus|0.985905459387487|1502|93.407960199005|96.0186418109188
TRUTH3_38_B-18|Streptococcus agalactiae|BT|"Lactobacillales"|0.839230769230769|13|0.808457711442786|92.5076923076923
TRUTH3_38_B-18|Streptococcus agalactiae|BT|Streptococcaceae|0.8|1|0.0621890547263682|93.7
TRUTH3_38_B-18|Streptococcus agalactiae|BT|"Firmicutes"|0.839444444444445|18|1.11940298507463|90.9555555555555
TRUTH3_38_B-18|Streptococcus agalactiae|BT|Bacteria|0.996875|64|3.98009950248756|90.2671875
TRUTH3_38_B-18|Streptococcus agalactiae|BT|Actinobacteridae|0.8|1|0.0621890547263682|83.1
TRUTH3_38_B-18|Streptococcus agalactiae|BT|"Leptotrichiaceae"|0.84|3|0.186567164179104|88.2333333333333
TRUTH3_38_B-18|Streptococcus agalactiae|BT|"Bacilli"|0.81|3|0.186567164179104|91.6333333333333
TRUTH3_38_B-18|Gardnerella vaginalis|AT|Gardnerella|0.999924812030075|1197|100|98.4846282372594
TRUTH3_38_B-18|Sneathia amnii|BT|"Fusobacteriales"|0.818333333333333|6|0.664451827242525|90.5333333333333
TRUTH3_38_B-18|Sneathia amnii|BT|Bacteria|0.99672131147541|61|6.75526024363234|86.9081967213115
TRUTH3_38_B-18|Sneathia amnii|BT|Sneathia|0.928088607594939|790|87.4861572535991|93.3393670886077
TRUTH3_38_B-18|Sneathia amnii|BT|"Leptotrichiaceae"|0.887173913043478|46|5.09413067552602|93.2717391304348
TRUTH3_38_B-18|Gardnerella vaginalis|BT|Gardnerella|0.999731051344743|409|100|94.4479217603913
TRUTH3_38_B-18|Atopobium vaginae|AT|Atopobium|1|3|100|97.9666666666667
TRUTH3_38_B-18|Lactobacillus crispatus_cluster|AT|Lactobacillus|1|2|100|97.65
TRUTH3_38_B-18|Streptococcus urinalis|BT|Root|1|1|100|63.6
TRUTH3_38_B-18|Streptococcus ictaluri_iniae_parauberis|BT|Bacteria|0.94|1|100|65.7
TRUTH3_38_B-18|Lactobacillus iners|AT|Lactobacillus|0.98|1|100|97.2
TRUTH3_38_B-18|Sneathia sanguinegens|BT|Bacteria|0.98|1|100|73.4
TRUTH3_38_B-18|Prevotella bivia|BT|Prevotella|1|1|100|96.6
TRUTH3_38_B-18|Lactobacillus iners|BT|Lactobacillaceae|0.81|1|100|96.8
TRUTH3_38_B-18|Lactobacillus crispatus_cluster|BT|"Lactobacillales"|0.82|1|100|93.7
TRUTH3_14_A-14|Sneathia amnii|AT|"Fusobacteriales"|0.86|1|0.0164826108455579|98.9
TRUTH3_14_A-14|Sneathia amnii|AT|Sneathia|0.947721539993328|6026|99.3242129553321|98.6681712578823
TRUTH3_14_A-14|Sneathia amnii|AT|"Leptotrichiaceae"|0.96025|40|0.659304433822317|99.02
TRUTH3_14_A-14|Lactobacillus iners|AT|"Firmicutes"|0.826|5|0.11761938367443|98.36
TRUTH3_14_A-14|Lactobacillus iners|AT|Lactobacillus|0.989060707456954|4184|98.4239002587626|98.4041826003827
TRUTH3_14_A-14|Lactobacillus iners|AT|Bacteria|0.987|10|0.235238767348859|98.62
TRUTH3_14_A-14|Lactobacillus iners|AT|Lactobacillaceae|0.837777777777778|18|0.423429781227946|98.2888888888889
TRUTH3_14_A-14|Lactobacillus iners|AT|"Lactobacillales"|0.821875|16|0.376382027758175|98.35625
TRUTH3_14_A-14|Lactobacillus iners|AT|"Bacilli"|0.856111111111111|18|0.423429781227946|98.4722222222222
TRUTH3_14_A-14|Lactobacillus iners|BT|"Firmicutes"|0.83|16|1.95360195360195|92.05
TRUTH3_14_A-14|Lactobacillus iners|BT|Lactobacillus|0.965861027190337|662|80.8302808302808|96.332326283988
TRUTH3_14_A-14|Lactobacillus iners|BT|Bacteria|0.99125|56|6.83760683760684|88.8160714285714
TRUTH3_14_A-14|Lactobacillus iners|BT|Sneathia|0.855|2|0.244200244200244|87.55
TRUTH3_14_A-14|Lactobacillus iners|BT|Lactobacillaceae|0.8353125|32|3.90720390720391|94
TRUTH3_14_A-14|Lactobacillus iners|BT|"Lactobacillales"|0.882058823529412|34|4.15140415140415|92.3382352941176
TRUTH3_14_A-14|Lactobacillus iners|BT|"Bacilli"|0.837647058823529|17|2.07570207570208|93.5823529411765
TRUTH3_14_A-14|Sneathia amnii|BT|"Fusobacteriales"|0.805|2|0.333333333333333|93.65
TRUTH3_14_A-14|Sneathia amnii|BT|Bacteria|0.993913043478261|23|3.83333333333333|86.0869565217391
TRUTH3_14_A-14|Sneathia amnii|BT|Sneathia|0.942838827838829|546|91|94.6549450549451
TRUTH3_14_A-14|Sneathia amnii|BT|"Leptotrichiaceae"|0.868275862068966|29|4.83333333333333|90.4827586206897
TRUTH3_14_A-14|Gardnerella vaginalis|AT|Gardnerella|1|13|100|98.5230769230769
TRUTH3_14_A-14|Streptococcus agalactiae|AT|Streptococcus|0.998|5|100|98.3
TRUTH3_14_A-14|Gardnerella vaginalis|BT|Gardnerella|1|4|100|94.525
TRUTH3_14_A-14|Lactobacillus crispatus_cluster|AT|Lactobacillus|0.9975|4|100|99.225
TRUTH3_14_A-14|Streptococcus agalactiae|BT|Streptococcus|0.95|2|100|94.9
TRUTH3_14_A-14|Streptococcus cluster29|BT|Streptococcus|1|1|100|96.4
TRUTH3_14_A-14|Atopobium vaginae|AT|Atopobium|1|1|100|99.7
TRUTH3_14_A-14|Lactobacillus crispatus_type1|BT|Lactobacillus|0.92|1|100|89.8
TRUTH3_14_A-14|Lactobacillus jensenii|AT|Lactobacillus|1|1|100|98.3
TRUTH3_37_B-17|Atopobium vaginae|AT|Atopobium|0.999708329348757|10457|100|98.8982786650063
TRUTH3_37_B-17|Prevotella bivia|AT|"Bacteroidales"|0.88|1|0.0306372549019608|97.4
TRUTH3_37_B-17|Prevotella bivia|AT|"Prevotellaceae"|0.8075|4|0.122549019607843|97.525
TRUTH3_37_B-17|Prevotella bivia|AT|"Bacteroidetes"|0.88|1|0.0306372549019608|97.4
TRUTH3_37_B-17|Prevotella bivia|AT|Prevotella|0.998115408225902|3258|99.8161764705882|98.883640270105
TRUTH3_37_B-17|Prevotella bivia|BT|"Bacteroidales"|0.838|5|0.438212094653812|93.78
TRUTH3_37_B-17|Prevotella bivia|BT|Bacteria|0.994444444444444|9|0.788781770376862|87.0555555555556
TRUTH3_37_B-17|Prevotella bivia|BT|"Prevotellaceae"|0.878461538461539|13|1.13935144609991|91.3846153846154
TRUTH3_37_B-17|Prevotella bivia|BT|"Bacteroidetes"|0.857142857142857|7|0.613496932515337|85.1428571428571
TRUTH3_37_B-17|Prevotella bivia|BT|Prevotella|0.995447154471546|1107|97.0201577563541|95.983559168925
TRUTH3_37_B-17|Atopobium vaginae|BT|Coriobacteriaceae|0.93|2|0.45766590389016|83.55
TRUTH3_37_B-17|Atopobium vaginae|BT|Bacteria|0.9825|4|0.91533180778032|80.65
TRUTH3_37_B-17|Atopobium vaginae|BT|Atopobium|0.995545243619491|431|98.6270022883295|95.4257540603249
TRUTH3_37_B-17|Sneathia amnii|AT|Sneathia|0.9564|75|98.6842105263158|98.4546666666667
TRUTH3_37_B-17|Sneathia amnii|AT|"Leptotrichiaceae"|1|1|1.31578947368421|99.2
TRUTH3_37_B-17|Lactobacillus iners|AT|Lactobacillus|0.9815|40|100|98.3375
TRUTH3_37_B-17|Streptococcus agalactiae|AT|Streptococcus|0.998823529411765|17|100|98.0294117647059
TRUTH3_37_B-17|Lactobacillus iners|BT|Lactobacillus|0.925|8|72.7272727272727|95.875
TRUTH3_37_B-17|Lactobacillus iners|BT|Lactobacillaceae|0.84|3|27.2727272727273|96.0666666666667
TRUTH3_37_B-17|Sneathia amnii|BT|Bacteria|1|1|16.6666666666667|87.5
TRUTH3_37_B-17|Sneathia amnii|BT|Sneathia|0.938|5|83.3333333333333|94.3
TRUTH3_37_B-17|Gardnerella vaginalis|AT|Gardnerella|1|4|100|98.225
TRUTH3_37_B-17|Lactobacillus crispatus_cluster|AT|Lactobacillus|0.996666666666667|3|100|97.9
TRUTH3_37_B-17|Lactobacillus crispatus_cluster|BT|Lactobacillus|1|2|100|96
TRUTH3_37_B-17|Mobiluncus mulieris|BT|Mobiluncus|1|2|100|92.2
TRUTH3_37_B-17|Streptococcus agalactiae|BT|Streptococcus|0.995|2|100|95.8
TRUTH3_37_B-17|"Lachnospiraceae" BVAB1|AT|"Lachnospiraceae"|0.95|1|100|97
TRUTH3_37_B-17|"Lachnospiraceae" BVAB1|BT|"Lachnospiraceae"|0.96|1|100|96.3
TRUTH3_37_B-17|Gardnerella vaginalis|BT|Gardnerella|0.99|1|100|91
TRUTH3_37_B-17|Mobiluncus mulieris|AT|Mobiluncus|1|1|100|99
TRUTH3_22_B-2|Streptococcus agalactiae|AT|Streptococcus|0.999354771351004|14367|100|98.2024987819311
TRUTH3_22_B-2|Gardnerella vaginalis|AT|Gardnerella|0.999955817378498|3395|100|98.4910751104584
TRUTH3_22_B-2|Streptococcus agalactiae|BT|Bifidobacteriaceae|0.82|1|0.0299850074962519|83.1
TRUTH3_22_B-2|Streptococcus agalactiae|BT|Streptococcus|0.990040435458774|3215|96.4017991004498|96.0972628304824
TRUTH3_22_B-2|Streptococcus agalactiae|BT|"Lactobacillales"|0.843333333333333|21|0.629685157421289|92.8238095238095
TRUTH3_22_B-2|Streptococcus agalactiae|BT|"Firmicutes"|0.842647058823529|34|1.01949025487256|89.7529411764706
TRUTH3_22_B-2|Streptococcus agalactiae|BT|Streptococcaceae|0.8|1|0.0299850074962519|92
TRUTH3_22_B-2|Streptococcus agalactiae|BT|Bacteria|0.992542372881356|59|1.76911544227886|85.8864406779661
TRUTH3_22_B-2|Streptococcus agalactiae|BT|Gardnerella|0.815|2|0.0599700149925037|85
TRUTH3_22_B-2|Streptococcus agalactiae|BT|"Bacilli"|0.805|2|0.0599700149925037|89.05
TRUTH3_22_B-2|Gardnerella vaginalis|BT|Gardnerella|0.999756782039289|1069|100|94.4956969130026
TRUTH3_22_B-2|Sneathia amnii|AT|Sneathia|0.933965517241379|116|97.4789915966387|98.7810344827587
TRUTH3_22_B-2|Sneathia amnii|AT|"Leptotrichiaceae"|0.953333333333333|3|2.52100840336134|98.8666666666667
TRUTH3_22_B-2|Lactobacillus iners|AT|Lactobacillus|0.989736842105263|76|98.7012987012987|98.4236842105263
TRUTH3_22_B-2|Lactobacillus iners|AT|"Lactobacillales"|0.83|1|1.2987012987013|97.2
TRUTH3_22_B-2|Lactobacillus crispatus_cluster|AT|Lactobacillus|0.991538461538462|26|96.2962962962963|98.6423076923077
TRUTH3_22_B-2|Lactobacillus crispatus_cluster|AT|"Bacilli"|0.84|1|3.7037037037037|97.1
TRUTH3_22_B-2|Sneathia amnii|BT|"Fusobacteriales"|0.84|1|5|96.4
TRUTH3_22_B-2|Sneathia amnii|BT|Sneathia|0.941111111111111|18|90|95.5
TRUTH3_22_B-2|Sneathia amnii|BT|"Leptotrichiaceae"|0.82|1|5|87.9
TRUTH3_22_B-2|Lactobacillus iners|BT|"Firmicutes"|0.85|1|5|96.5
TRUTH3_22_B-2|Lactobacillus iners|BT|Lactobacillus|0.969375|16|80|95.98125
TRUTH3_22_B-2|Lactobacillus iners|BT|Bacteria|1|1|5|85.4
TRUTH3_22_B-2|Lactobacillus iners|BT|Lactobacillaceae|0.85|1|5|89.1
TRUTH3_22_B-2|Lactobacillus iners|BT|"Lactobacillales"|0.8|1|5|93.3
TRUTH3_22_B-2|Lactobacillus crispatus_cluster|BT|Lactobacillus|0.96|6|60|95.3833333333333
TRUTH3_22_B-2|Lactobacillus crispatus_cluster|BT|Bacteria|1|2|20|93.55
TRUTH3_22_B-2|Lactobacillus crispatus_cluster|BT|Lactobacillaceae|0.81|1|10|93.9
TRUTH3_22_B-2|Lactobacillus crispatus_cluster|BT|"Bacilli"|0.8|1|10|90.4
TRUTH3_22_B-2|Streptococcus ictaluri_iniae_parauberis|BT|Bacteria|0.933333333333333|3|100|61.2666666666667
TRUTH3_22_B-2|Atopobium vaginae|AT|Atopobium|1|3|100|99.1
TRUTH3_22_B-2|Prevotella bivia|AT|Prevotella|1|2|100|99.65
TRUTH3_22_B-2|Streptococcus pseudoporcinus|BT|Bacteria|0.95|2|100|70.95
TRUTH3_22_B-2|Lactobacillus crispatus_type1|BT|Lactobacillus|0.93|1|100|93
TRUTH3_17_A-17|Sneathia amnii|AT|"Fusobacteriales"|0.85|2|0.0191662673694298|98.55
TRUTH3_17_A-17|Sneathia amnii|AT|Sneathia|0.953555856990531|10321|98.9075227599425|98.6223331072541
TRUTH3_17_A-17|Sneathia amnii|AT|"Leptotrichiaceae"|0.958303571428571|112|1.07331097268807|98.8241071428572
TRUTH3_17_A-17|Lactobacillus crispatus_cluster|AT|"Firmicutes"|0.82|3|0.20066889632107|97.7666666666667
TRUTH3_17_A-17|Lactobacillus crispatus_cluster|AT|Lactobacillus|0.99170715249663|1482|99.1304347826087|98.3714574898783
TRUTH3_17_A-17|Lactobacillus crispatus_cluster|AT|Bacteria|1|1|0.0668896321070234|97.9
TRUTH3_17_A-17|Lactobacillus crispatus_cluster|AT|"Lactobacillales"|0.87|3|0.20066889632107|97.7333333333333
TRUTH3_17_A-17|Lactobacillus crispatus_cluster|AT|"Bacilli"|0.826666666666667|6|0.40133779264214|97.5666666666667
TRUTH3_17_A-17|Prevotella bivia|AT|Prevotella|0.998742187500001|1280|100|98.8580468749998
TRUTH3_17_A-17|Lactobacillus crispatus_cluster|BT|Sneathia|0.865|4|0.387596899224806|87.55
TRUTH3_17_A-17|Lactobacillus crispatus_cluster|BT|Lactobacillaceae|0.806666666666667|3|0.290697674418605|96.2333333333333
TRUTH3_17_A-17|Lactobacillus crispatus_cluster|BT|"Lactobacillales"|0.865263157894737|19|1.84108527131783|92.6894736842105
TRUTH3_17_A-17|Lactobacillus crispatus_cluster|BT|Lactobacillus|0.97975966562174|957|92.7325581395349|96.1576802507838
TRUTH3_17_A-17|Lactobacillus crispatus_cluster|BT|"Firmicutes"|0.828|5|0.484496124031008|93.7
TRUTH3_17_A-17|Lactobacillus crispatus_cluster|BT|Bacteria|0.989375|32|3.10077519379845|90.009375
TRUTH3_17_A-17|Lactobacillus crispatus_cluster|BT|"Bacilli"|0.826666666666667|9|0.872093023255814|94.0333333333333
TRUTH3_17_A-17|Lactobacillus crispatus_cluster|BT|"Leptotrichiaceae"|0.86|3|0.290697674418605|89.3666666666667
TRUTH3_17_A-17|Sneathia amnii|BT|"Fusobacteriales"|0.84125|8|0.986436498150432|92.625
TRUTH3_17_A-17|Sneathia amnii|BT|Bacteria|0.997037037037037|27|3.32922318125771|87.2407407407408
TRUTH3_17_A-17|Sneathia amnii|BT|Sneathia|0.938975069252081|722|89.0258939580765|93.9695290858727
TRUTH3_17_A-17|Sneathia amnii|BT|"Leptotrichiaceae"|0.901111111111111|54|6.65844636251541|92.8240740740741
TRUTH3_17_A-17|Prevotella bivia|BT|"Bacteroidales"|0.844|5|1.00401606425703|94.78
TRUTH3_17_A-17|Prevotella bivia|BT|Bacteria|0.97|6|1.20481927710843|78.2666666666667
TRUTH3_17_A-17|Prevotella bivia|BT|"Prevotellaceae"|0.86|15|3.01204819277108|88.96
TRUTH3_17_A-17|Prevotella bivia|BT|Sneathia|0.83|1|0.200803212851406|82.9
TRUTH3_17_A-17|Prevotella bivia|BT|"Bacteroidetes"|0.878888888888889|9|1.80722891566265|90.5777777777778
TRUTH3_17_A-17|Prevotella bivia|BT|Prevotella|0.992255965292843|461|92.570281124498|95.8822125813449
TRUTH3_17_A-17|Prevotella bivia|BT|"Leptotrichiaceae"|0.8|1|0.200803212851406|87
TRUTH3_17_A-17|Atopobium vaginae|AT|Atopobium|0.998782608695652|115|100|98.924347826087
TRUTH3_17_A-17|Gardnerella vaginalis|AT|Gardnerella|1|22|100|98.7227272727273
TRUTH3_17_A-17|Atopobium vaginae|BT|Bacteria|1|1|7.14285714285714|89.8
TRUTH3_17_A-17|Atopobium vaginae|BT|Atopobium|0.992307692307692|13|92.8571428571429|94.5846153846154
TRUTH3_17_A-17|Gardnerella vaginalis|BT|Gardnerella|1|7|100|94.6
TRUTH3_17_A-17|Streptococcus agalactiae|AT|Streptococcus|1|6|100|98.9666666666667
TRUTH3_17_A-17|Pseudomonas gessardii|AT|Pseudomonas|0.9925|4|100|98.225
TRUTH3_17_A-17|No Hit|BT|Bacteria|1|1|100|0
TRUTH3_17_A-17|Lactobacillus iners|AT|Lactobacillus|0.99|1|100|99.2
TRUTH3_17_A-17|Lactobacillus iners|BT|Lactobacillus|0.97|1|100|96.4
TRUTH3_26_B-6|Streptococcus agalactiae|AT|Streptococcus|0.999440546860942|5559|100|98.3515920129515
TRUTH3_26_B-6|Streptococcus agalactiae|BT|Streptococcaceae|0.8|1|0.0570450656018254|92.5
TRUTH3_26_B-6|Streptococcus agalactiae|BT|"Firmicutes"|0.839090909090909|11|0.62749572162008|91.3
TRUTH3_26_B-6|Streptococcus agalactiae|BT|Bacteria|0.9975|20|1.14090131203651|86.885
TRUTH3_26_B-6|Streptococcus agalactiae|BT|Streptococcus|0.987824019024975|1682|95.9498003422704|95.7595719381687
TRUTH3_26_B-6|Streptococcus agalactiae|BT|"Bacteroidetes"|0.8|1|0.0570450656018254|85.2
TRUTH3_26_B-6|Streptococcus agalactiae|BT|"Lactobacillales"|0.919428571428571|35|1.99657729606389|91.1057142857143
TRUTH3_26_B-6|Streptococcus agalactiae|BT|"Bacilli"|0.816666666666667|3|0.171135196805476|88.9333333333333
TRUTH3_26_B-6|Lactobacillus crispatus_cluster|AT|Lactobacillus|0.991727272727277|1320|99.622641509434|98.4230303030302
TRUTH3_26_B-6|Lactobacillus crispatus_cluster|AT|Lactobacillaceae|0.8|1|0.0754716981132075|97.1
TRUTH3_26_B-6|Lactobacillus crispatus_cluster|AT|"Lactobacillales"|0.805|2|0.150943396226415|98.2
TRUTH3_26_B-6|Lactobacillus crispatus_cluster|AT|"Bacilli"|0.825|2|0.150943396226415|98
TRUTH3_26_B-6|Lactobacillus crispatus_cluster|BT|"Firmicutes"|0.842222222222222|9|0.813008130081301|92.6
TRUTH3_26_B-6|Lactobacillus crispatus_cluster|BT|Lactobacillus|0.969357429718881|996|89.9728997289973|95.7395582329317
TRUTH3_26_B-6|Lactobacillus crispatus_cluster|BT|Bacteria|0.995|10|0.903342366757001|89.89
TRUTH3_26_B-6|Lactobacillus crispatus_cluster|BT|Sneathia|0.8|1|0.0903342366757001|84.7
TRUTH3_26_B-6|Lactobacillus crispatus_cluster|BT|Lactobacillaceae|0.805|4|0.3613369467028|92.65
TRUTH3_26_B-6|Lactobacillus crispatus_cluster|BT|"Lactobacillales"|0.91935064935065|77|6.95573622402891|92.361038961039
TRUTH3_26_B-6|Lactobacillus crispatus_cluster|BT|"Bacilli"|0.848|10|0.903342366757001|91.59
TRUTH3_26_B-6|Prevotella bivia|AT|"Bacteroidales"|0.94|1|0.0907441016333938|97.3
TRUTH3_26_B-6|Prevotella bivia|AT|Prevotella|0.998337874659401|1101|99.9092558983666|98.8943687556764
TRUTH3_26_B-6|Prevotella bivia|BT|"Bacteroidales"|0.81|1|0.216450216450216|95.4
TRUTH3_26_B-6|Prevotella bivia|BT|Bacteria|1|4|0.865800865800866|85.2
TRUTH3_26_B-6|Prevotella bivia|BT|"Prevotellaceae"|0.882857142857143|7|1.51515151515152|90.1714285714286
TRUTH3_26_B-6|Prevotella bivia|BT|"Bacteroidetes"|0.838571428571428|7|1.51515151515152|85.7428571428571
TRUTH3_26_B-6|Prevotella bivia|BT|Prevotella|0.993250564334086|443|95.8874458874459|95.7212189616254
TRUTH3_26_B-6|Gardnerella vaginalis|AT|Gardnerella|1|15|100|98.2533333333333
TRUTH3_26_B-6|Sneathia amnii|AT|Sneathia|0.950833333333334|12|100|98.4
TRUTH3_26_B-6|Lactobacillus crispatus_type1|BT|Lactobacillus|0.95|1|11.1111111111111|94.2
TRUTH3_26_B-6|Lactobacillus crispatus_type1|BT|"Lactobacillales"|0.98125|8|88.8888888888889|89.3125
TRUTH3_26_B-6|Gardnerella vaginalis|BT|Gardnerella|0.9975|4|100|91.475
TRUTH3_26_B-6|Sneathia amnii|BT|Sneathia|0.893333333333333|3|100|94.8333333333333
TRUTH3_26_B-6|Atopobium vaginae|AT|Atopobium|1|2|100|99.65
TRUTH3_26_B-6|Lactobacillus iners|BT|Lactobacillus|0.92|1|50|95.4
TRUTH3_26_B-6|Lactobacillus iners|BT|"Lactobacillales"|0.85|1|50|95.8
TRUTH3_26_B-6|Streptococcus intermedius_constellatus|BT|Bacteria|0.96|1|100|71.8
TRUTH3_26_B-6|Streptococcus uberis|BT|Bacteria|0.92|1|100|62.6
TRUTH3_26_B-6|Streptococcus canis|BT|Bacteria|0.94|1|100|70
TRUTH3_26_B-6|Streptococcus ictaluri_iniae_parauberis|BT|Bacteria|0.87|1|100|68.8
TRUTH3_26_B-6|Lactobacillus iners|AT|Lactobacillus|1|1|100|98.2
TRUTH3_25_B-5|Gardnerella vaginalis|AT|Gardnerella|0.999948921679909|3524|100|98.4955448354156
TRUTH3_25_B-5|Lactobacillus crispatus_cluster|AT|Lactobacillus|0.991830736543904|2824|99.3666432090077|98.3354107648728
TRUTH3_25_B-5|Lactobacillus crispatus_cluster|AT|"Firmicutes"|0.82|5|0.175932441942294|97.3
TRUTH3_25_B-5|Lactobacillus crispatus_cluster|AT|Bacteria|0.985|2|0.0703729767769177|97.6
TRUTH3_25_B-5|Lactobacillus crispatus_cluster|AT|Lactobacillaceae|0.8|1|0.0351864883884588|97.3
TRUTH3_25_B-5|Lactobacillus crispatus_cluster|AT|"Lactobacillales"|0.85|1|0.0351864883884588|97.5
TRUTH3_25_B-5|Lactobacillus crispatus_cluster|AT|"Bacilli"|0.842222222222222|9|0.316678395496129|97.7222222222222
TRUTH3_25_B-5|Prevotella bivia|AT|"Bacteroidales"|0.87|2|0.0760456273764259|97.65
TRUTH3_25_B-5|Prevotella bivia|AT|"Prevotellaceae"|0.85|1|0.0380228136882129|97.9
TRUTH3_25_B-5|Prevotella bivia|AT|Prevotella|0.998492577084125|2627|99.8859315589354|98.8990864103549
TRUTH3_25_B-5|Lactobacillus crispatus_cluster|BT|Sneathia|0.87|1|0.0407000407000407|89.3
TRUTH3_25_B-5|Lactobacillus crispatus_cluster|BT|Lactobacillaceae|0.811|10|0.407000407000407|94.6
TRUTH3_25_B-5|Lactobacillus crispatus_cluster|BT|"Lactobacillales"|0.862631578947369|38|1.54660154660155|93.5421052631579
TRUTH3_25_B-5|Lactobacillus crispatus_cluster|BT|Lactobacillus|0.98210708117444|2316|94.2612942612943|96.0858808290151
TRUTH3_25_B-5|Lactobacillus crispatus_cluster|BT|"Firmicutes"|0.837777777777778|18|0.732600732600733|92.7777777777778
TRUTH3_25_B-5|Lactobacillus crispatus_cluster|BT|Gardnerella|0.87|1|0.0407000407000407|82.4
TRUTH3_25_B-5|Lactobacillus crispatus_cluster|BT|Bacteria|0.987959183673469|49|1.99430199430199|89.530612244898
TRUTH3_25_B-5|Lactobacillus crispatus_cluster|BT|"Leptotrichiaceae"|0.838333333333333|6|0.244200244200244|89.6
TRUTH3_25_B-5|Lactobacillus crispatus_cluster|BT|"Bacilli"|0.827222222222222|18|0.732600732600733|93.2
TRUTH3_25_B-5|Prevotella bivia|BT|"Bacteroidales"|0.857142857142857|7|0.631199278629396|92.1285714285714
TRUTH3_25_B-5|Prevotella bivia|BT|Bacteria|0.999375|16|1.44274120829576|88.01875
TRUTH3_25_B-5|Prevotella bivia|BT|"Prevotellaceae"|0.866|25|2.25428313796213|89.312
TRUTH3_25_B-5|Prevotella bivia|BT|Bifidobacteriaceae|0.846|5|0.450856627592426|86.62
TRUTH3_25_B-5|Prevotella bivia|BT|"Bacteroidetes"|0.86875|8|0.721370604147881|91.7
TRUTH3_25_B-5|Prevotella bivia|BT|Prevotella|0.991030534351147|1048|94.4995491433724|95.7222328244275
TRUTH3_25_B-5|Gardnerella vaginalis|BT|Gardnerella|0.999671201814059|882|100|94.5199546485259
TRUTH3_25_B-5|Atopobium vaginae|AT|Atopobium|0.999719222462203|463|100|98.8358531317494
TRUTH3_25_B-5|Sneathia amnii|AT|Sneathia|0.952920634920635|315|98.7460815047022|98.7250793650794
TRUTH3_25_B-5|Sneathia amnii|AT|"Leptotrichiaceae"|1|4|1.25391849529781|99.175
TRUTH3_25_B-5|Atopobium vaginae|BT|Bacteria|1|3|5.17241379310345|86.5666666666667
TRUTH3_25_B-5|Atopobium vaginae|BT|Atopobium|0.983090909090909|55|94.8275862068966|93.5581818181818
TRUTH3_25_B-5|Sneathia amnii|BT|Bacteria|1|1|3.44827586206897|84.8
TRUTH3_25_B-5|Sneathia amnii|BT|Sneathia|0.923461538461538|26|89.6551724137931|93.3615384615385
TRUTH3_25_B-5|Sneathia amnii|BT|"Leptotrichiaceae"|0.83|2|6.89655172413793|87.95
TRUTH3_25_B-5|Streptococcus agalactiae|AT|Streptococcus|0.998888888888889|9|100|98.1222222222222
TRUTH3_25_B-5|Lactobacillus iners|AT|Lactobacillus|0.98|4|100|98.075
TRUTH3_25_B-5|Streptococcus agalactiae|BT|Streptococcus|1|2|100|96.15
TRUTH3_25_B-5|Lactobacillus iners|BT|Lactobacillus|0.925|2|100|92.45
TRUTH3_25_B-5|Bifidobacterium ruminantium|BT|Gardnerella|0.99|1|100|68.8
TRUTH3_5_A-5|Lactobacillus iners|AT|"Firmicutes"|0.8415|20|0.242189392104626|98.29
TRUTH3_5_A-5|Lactobacillus iners|AT|Lactobacillus|0.990178703475431|8114|98.2562363768467|98.6139881685953
TRUTH3_5_A-5|Lactobacillus iners|AT|Bacteria|0.983636363636364|11|0.133204165657544|98.1818181818182
TRUTH3_5_A-5|Lactobacillus iners|AT|Lactobacillaceae|0.832826086956522|46|0.557035601840639|98.5043478260869
TRUTH3_5_A-5|Lactobacillus iners|AT|"Lactobacillales"|0.829565217391304|23|0.27851780092032|98.2956521739131
TRUTH3_5_A-5|Lactobacillus iners|AT|"Bacilli"|0.843181818181818|44|0.532816662630177|98.5886363636364
TRUTH3_5_A-5|Atopobium vaginae|AT|Atopobium|0.999777632439501|3058|100|98.9323413996082
TRUTH3_5_A-5|Prevotella bivia|AT|"Bacteroidales"|0.84|1|0.0685871056241426|97.7
TRUTH3_5_A-5|Prevotella bivia|AT|"Prevotellaceae"|0.835|2|0.137174211248285|97.7
TRUTH3_5_A-5|Prevotella bivia|AT|Prevotella|0.99872852233677|1455|99.7942386831276|98.8717525773197
TRUTH3_5_A-5|Lactobacillus iners|BT|"Firmicutes"|0.826|25|3.20924261874198|90.8
TRUTH3_5_A-5|Lactobacillus iners|BT|Lactobacillus|0.954448462929478|553|70.9884467265725|96.314828209765
TRUTH3_5_A-5|Lactobacillus iners|BT|Atopobium|0.83|1|0.128369704749679|81.2
TRUTH3_5_A-5|Lactobacillus iners|BT|Bacteria|0.984237288135593|59|7.57381258023107|85.6254237288135
TRUTH3_5_A-5|Lactobacillus iners|BT|Lactobacillaceae|0.8444|50|6.41848523748395|94.972
TRUTH3_5_A-5|Lactobacillus iners|BT|"Lactobacillales"|0.871929824561404|57|7.31707317073171|93.7070175438596
TRUTH3_5_A-5|Lactobacillus iners|BT|"Bacilli"|0.842647058823529|34|4.36456996148909|93.1558823529412
TRUTH3_5_A-5|Prevotella bivia|BT|"Bacteroidales"|0.8575|4|0.763358778625954|92.775
TRUTH3_5_A-5|Prevotella bivia|BT|Bacteria|0.984545454545454|11|2.09923664122137|80.0272727272727
TRUTH3_5_A-5|Prevotella bivia|BT|"Prevotellaceae"|0.866|10|1.90839694656489|90.94
TRUTH3_5_A-5|Prevotella bivia|BT|"Bacteroidetes"|0.844285714285714|7|1.33587786259542|90.6571428571429
TRUTH3_5_A-5|Prevotella bivia|BT|Prevotella|0.994166666666667|492|93.8931297709924|95.9741869918698
TRUTH3_5_A-5|Atopobium vaginae|BT|Coriobacteriaceae|0.863333333333333|3|1.26582278481013|90.2333333333333
TRUTH3_5_A-5|Atopobium vaginae|BT|Atopobium|0.989273504273505|234|98.7341772151899|93.4594017094017
TRUTH3_5_A-5|Sneathia amnii|AT|Sneathia|0.949714285714286|105|98.1308411214953|98.6571428571429
TRUTH3_5_A-5|Sneathia amnii|AT|"Leptotrichiaceae"|0.935|2|1.86915887850467|98.75
TRUTH3_5_A-5|Streptococcus agalactiae|AT|Streptococcus|0.998611111111111|72|100|98.2291666666667
TRUTH3_5_A-5|Streptococcus agalactiae|BT|"Firmicutes"|0.87|2|6.89655172413793|88.85
TRUTH3_5_A-5|Streptococcus agalactiae|BT|Bacteria|1|3|10.3448275862069|92.8333333333333
TRUTH3_5_A-5|Streptococcus agalactiae|BT|Streptococcus|0.98375|24|82.7586206896552|95.1708333333333
TRUTH3_5_A-5|Lactobacillus crispatus_cluster|AT|Lactobacillus|0.975294117647059|17|100|98.5117647058824
TRUTH3_5_A-5|Lactobacillus crispatus_cluster|BT|Lactobacillus|0.936666666666667|3|27.2727272727273|95.8333333333333
TRUTH3_5_A-5|Lactobacillus crispatus_cluster|BT|"Lactobacillales"|0.898333333333333|6|54.5454545454545|92.9833333333333
TRUTH3_5_A-5|Lactobacillus crispatus_cluster|BT|"Bacilli"|0.81|2|18.1818181818182|93.4
TRUTH3_5_A-5|Sneathia amnii|BT|Sneathia|0.945|6|100|92.9333333333333
TRUTH3_5_A-5|Methylobacillus flagellatus_glycogenes|BT|Ralstonia|1|1|100|87.9
TRUTH3_5_A-5|Gardnerella vaginalis|AT|Gardnerella|1|1|100|98
TRUTH3_39_B-19|Lactobacillus crispatus_cluster|AT|"Firmicutes"|0.833|10|0.107043459644616|97.79
TRUTH3_39_B-19|Lactobacillus crispatus_cluster|AT|Lactobacillus|0.991414434763855|9297|99.5183044315992|98.2984511132622
TRUTH3_39_B-19|Lactobacillus crispatus_cluster|AT|Bacteria|0.994|5|0.0535217298223079|97.66
TRUTH3_39_B-19|Lactobacillus crispatus_cluster|AT|"Lactobacillales"|0.864666666666667|15|0.160565189466924|97.6266666666667
TRUTH3_39_B-19|Lactobacillus crispatus_cluster|AT|"Bacilli"|0.848666666666667|15|0.160565189466924|98.2
TRUTH3_39_B-19|Lactobacillus crispatus_cluster|BT|"Firmicutes"|0.8396875|32|0.604343720491029|94.8
TRUTH3_39_B-19|Lactobacillus crispatus_cluster|BT|Lactobacillus|0.981418786692715|5110|96.5061378659112|96.1648727984349
TRUTH3_39_B-19|Lactobacillus crispatus_cluster|BT|Bacteria|0.975409836065574|61|1.15203021718602|89.1
TRUTH3_39_B-19|Lactobacillus crispatus_cluster|BT|Lactobacillaceae|0.808|10|0.188857412653447|95.51
TRUTH3_39_B-19|Lactobacillus crispatus_cluster|BT|"Lactobacillales"|0.860188679245283|53|1.00094428706327|94.2037735849057
TRUTH3_39_B-19|Lactobacillus crispatus_cluster|BT|"Bacilli"|0.830689655172414|29|0.547686496694995|94.5413793103449
TRUTH3_39_B-19|Streptococcus agalactiae|AT|Streptococcus|0.998235294117647|85|100|98.0282352941176
TRUTH3_39_B-19|Atopobium vaginae|AT|Atopobium|0.999571428571429|70|100|98.9814285714286
TRUTH3_39_B-19|Lactobacillus iners|AT|Lactobacillus|0.99015625|64|100|98.3859375
TRUTH3_39_B-19|Streptococcus agalactiae|BT|Streptococcus|0.974418604651163|43|97.7272727272727|95.3837209302326
TRUTH3_39_B-19|Streptococcus agalactiae|BT|"Lactobacillales"|0.84|1|2.27272727272727|89.3
TRUTH3_39_B-19|Lactobacillus iners|BT|Lactobacillus|0.948181818181818|11|64.7058823529412|96.1909090909091
TRUTH3_39_B-19|Lactobacillus iners|BT|Bacteria|0.985|2|11.7647058823529|84.2
TRUTH3_39_B-19|Lactobacillus iners|BT|Lactobacillaceae|0.88|1|5.88235294117647|93.8
TRUTH3_39_B-19|Lactobacillus iners|BT|"Lactobacillales"|0.92|2|11.7647058823529|90.75
TRUTH3_39_B-19|Lactobacillus iners|BT|"Bacilli"|0.82|1|5.88235294117647|92
TRUTH3_39_B-19|Atopobium vaginae|BT|Atopobium|0.992727272727273|11|100|94.9
TRUTH3_39_B-19|Sneathia amnii|AT|Sneathia|0.915|4|100|98.775
TRUTH3_39_B-19|Gardnerella vaginalis|AT|Gardnerella|1|2|100|98.05
TRUTH3_39_B-19|Prevotella bivia|AT|Prevotella|1|1|100|99.7
TRUTH3_39_B-19|No Hit|BT|Bacteria|0.97|1|100|0
TRUTH3_39_B-19|Granulicatella adiacens|AT|Granulicatella|1|1|100|97.4
TRUTH3_10_A-10|Sneathia amnii|AT|Sneathia|0.948236891581341|4787|98.9867659222498|98.6779611447678
TRUTH3_10_A-10|Sneathia amnii|AT|"Leptotrichiaceae"|0.963469387755102|49|1.01323407775021|98.769387755102
TRUTH3_10_A-10|Lactobacillus iners|AT|"Firmicutes"|0.83625|8|0.175477078306646|98.3
TRUTH3_10_A-10|Lactobacillus iners|AT|Lactobacillus|0.989717400979057|4494|98.5742487387585|98.5979305740995
TRUTH3_10_A-10|Lactobacillus iners|AT|Bacteria|0.99|1|0.0219346347883308|98.7
TRUTH3_10_A-10|Lactobacillus iners|AT|Lactobacillaceae|0.828461538461539|26|0.5703005044966|98.3192307692308
TRUTH3_10_A-10|Lactobacillus iners|AT|"Lactobacillales"|0.84|6|0.131607808729985|98.0833333333333
TRUTH3_10_A-10|Lactobacillus iners|AT|"Bacilli"|0.842083333333334|24|0.526431234919939|98.4708333333334
TRUTH3_10_A-10|Streptococcus agalactiae|AT|Streptococcus|0.999411140583552|3770|100|98.3052519893903
TRUTH3_10_A-10|Streptococcus agalactiae|BT|Streptococcaceae|0.805|2|0.167785234899329|89.4
TRUTH3_10_A-10|Streptococcus agalactiae|BT|"Firmicutes"|0.820909090909091|11|0.922818791946309|88.8545454545455
TRUTH3_10_A-10|Streptococcus agalactiae|BT|Bacteria|0.997592592592593|54|4.53020134228188|90.2277777777777
TRUTH3_10_A-10|Streptococcus agalactiae|BT|Sneathia|0.872|5|0.419463087248322|86.52
TRUTH3_10_A-10|Streptococcus agalactiae|BT|Streptococcus|0.980676552363303|1079|90.5201342281879|95.5226135310471
TRUTH3_10_A-10|Streptococcus agalactiae|BT|"Lactobacillales"|0.888157894736842|38|3.18791946308725|91.2210526315789
TRUTH3_10_A-10|Streptococcus agalactiae|BT|"Bacilli"|0.836666666666667|3|0.251677852348993|85.5
TRUTH3_10_A-10|Lactobacillus iners|BT|"Fusobacteriales"|0.8|1|0.120336943441637|87.6
TRUTH3_10_A-10|Lactobacillus iners|BT|Sneathia|0.81|1|0.120336943441637|87
TRUTH3_10_A-10|Lactobacillus iners|BT|Lactobacillaceae|0.839642857142857|56|6.73886883273165|93.7928571428572
TRUTH3_10_A-10|Lactobacillus iners|BT|"Lactobacillales"|0.882692307692308|78|9.38628158844765|92.3423076923077
TRUTH3_10_A-10|Lactobacillus iners|BT|Lactobacillus|0.948780068728524|582|70.0361010830325|95.9627147766323
TRUTH3_10_A-10|Lactobacillus iners|BT|"Firmicutes"|0.828823529411765|17|2.04572803850782|90.1470588235294
TRUTH3_10_A-10|Lactobacillus iners|BT|Bacteria|0.985333333333333|45|5.41516245487365|87.6
TRUTH3_10_A-10|Lactobacillus iners|BT|"Bacilli"|0.897843137254902|51|6.13718411552347|91.3313725490196
TRUTH3_10_A-10|Sneathia amnii|BT|"Fusobacteriales"|0.8175|4|0.662251655629139|91.9
TRUTH3_10_A-10|Sneathia amnii|BT|Bacteria|0.998285714285714|35|5.79470198675497|87.8085714285714
TRUTH3_10_A-10|Sneathia amnii|BT|Sneathia|0.93529865125241|519|85.9271523178808|93.8369942196532
TRUTH3_10_A-10|Sneathia amnii|BT|"Leptotrichiaceae"|0.859347826086956|46|7.6158940397351|91.5478260869565
TRUTH3_10_A-10|Prevotella bivia|AT|Prevotella|0.9996|25|100|98.988
TRUTH3_10_A-10|Lactobacillus crispatus_cluster|AT|Lactobacillus|0.991764705882353|17|100|97.6588235294118
TRUTH3_10_A-10|Gardnerella vaginalis|AT|Gardnerella|1|14|100|98.4785714285714
TRUTH3_10_A-10|Prevotella bivia|BT|"Bacteroidales"|0.8|1|11.1111111111111|86
TRUTH3_10_A-10|Prevotella bivia|BT|Prevotella|0.985|8|88.8888888888889|94.9125
TRUTH3_10_A-10|Lactobacillus crispatus_cluster|BT|Lactobacillus|0.978571428571429|7|100|96.1714285714286
TRUTH3_10_A-10|Gardnerella vaginalis|BT|Gardnerella|1|7|100|95.2285714285714
TRUTH3_10_A-10|Enterobacteriaceae cluster31|AT|Escherichia/Shigella|0.996666666666667|3|75|98.7666666666667
TRUTH3_10_A-10|Enterobacteriaceae cluster31|AT|Enterobacteriaceae|1|1|25|98.8
TRUTH3_10_A-10|Aerococcus christensenii|AT|Aerococcus|1|2|100|97.6
TRUTH3_10_A-10|Atopobium vaginae|AT|Atopobium|1|2|100|98.7
TRUTH3_10_A-10|Lactobacillus crispatus_type1|BT|Lactobacillus|0.84|1|100|91
TRUTH3_10_A-10|Megasphaera cluster52|AT|Veillonellaceae|0.97|1|100|97.8
TRUTH3_10_A-10|Enterobacteriaceae cluster31|BT|Escherichia/Shigella|0.97|1|100|93.1
TRUTH3_4_A-4|Streptococcus agalactiae|AT|Streptococcus|0.999457317073165|8200|100|98.2986097560962
TRUTH3_4_A-4|Atopobium vaginae|AT|Atopobium|0.999744742045656|5563|100|98.9164299838215
TRUTH3_4_A-4|Streptococcus agalactiae|BT|Streptococcaceae|0.8|1|0.0455580865603645|90
TRUTH3_4_A-4|Streptococcus agalactiae|BT|"Firmicutes"|0.846875|32|1.45785876993166|88.94375
TRUTH3_4_A-4|Streptococcus agalactiae|BT|Bacteria|0.99525|40|1.82232346241458|88.2525
TRUTH3_4_A-4|Streptococcus agalactiae|BT|Streptococcus|0.990187951807232|2075|94.5330296127563|96.0268433734936
TRUTH3_4_A-4|Streptococcus agalactiae|BT|"Lactobacillales"|0.825294117647059|34|1.54897494305239|92.0088235294118
TRUTH3_4_A-4|Streptococcus agalactiae|BT|"Bacilli"|0.806153846153846|13|0.592255125284738|89.0846153846154
TRUTH3_4_A-4|Atopobium vaginae|BT|Actinobacteria|0.8|1|0.209643605870021|84
TRUTH3_4_A-4|Atopobium vaginae|BT|Bacteria|0.998421052631579|19|3.9832285115304|85.2947368421053
TRUTH3_4_A-4|Atopobium vaginae|BT|Atopobium|0.9909409190372|457|95.8071278825996|93.4199124726478
TRUTH3_4_A-4|Sneathia amnii|AT|Sneathia|0.955251798561151|139|99.2857142857143|98.5021582733814
TRUTH3_4_A-4|Sneathia amnii|AT|"Leptotrichiaceae"|0.94|1|0.714285714285714|98.5
TRUTH3_4_A-4|Sneathia amnii|BT|Bacteria|1|3|11.5384615384615|91.0333333333333
TRUTH3_4_A-4|Sneathia amnii|BT|Sneathia|0.939545454545455|22|84.6153846153846|94.7909090909091
TRUTH3_4_A-4|Sneathia amnii|BT|"Leptotrichiaceae"|0.89|1|3.84615384615385|94.3
TRUTH3_4_A-4|Prevotella bivia|AT|Prevotella|1|14|100|99.0357142857143
TRUTH3_4_A-4|Prevotella bivia|BT|Bacteria|1|1|25|86.9
TRUTH3_4_A-4|Prevotella bivia|BT|Prevotella|0.973333333333333|3|75|94.9
TRUTH3_4_A-4|Atopobium fossor|BT|Bacteria|0.84|2|100|62.75
TRUTH3_4_A-4|Streptococcus pseudoporcinus|BT|Bacteria|0.86|1|100|63.2
TRUTH3_4_A-4|Atopobium OTU7|BT|Coriobacteriaceae|0.93|1|100|80.9
TRUTH3_7_A-7|Sneathia amnii|AT|"Fusobacteriales"|0.84|1|0.0115021854152289|97.1
TRUTH3_7_A-7|Sneathia amnii|AT|Sneathia|0.949941731732847|8581|98.7002530480791|98.6432000932267
TRUTH3_7_A-7|Sneathia amnii|AT|"Leptotrichiaceae"|0.9625|112|1.28824476650564|98.7214285714286
TRUTH3_7_A-7|Streptococcus agalactiae|AT|Streptococcus|0.999482348947721|5892|100|98.3058723693137
TRUTH3_7_A-7|Atopobium vaginae|AT|Atopobium|0.99978318002628|3044|100|98.9070302233907
TRUTH3_7_A-7|Streptococcus agalactiae|BT|Sneathia|0.873333333333333|6|0.359281437125749|87.0166666666667
TRUTH3_7_A-7|Streptococcus agalactiae|BT|Streptococcus|0.986784083496416|1533|91.7964071856288|95.9531637312457
TRUTH3_7_A-7|Streptococcus agalactiae|BT|"Lactobacillales"|0.8275|28|1.67664670658683|91.2964285714286
TRUTH3_7_A-7|Streptococcus agalactiae|BT|"Firmicutes"|0.846551724137931|29|1.73652694610778|89.7206896551724
TRUTH3_7_A-7|Streptococcus agalactiae|BT|Streptococcaceae|0.8|1|0.0598802395209581|93.4
TRUTH3_7_A-7|Streptococcus agalactiae|BT|Bacteria|0.99796875|64|3.83233532934132|90.6828125
TRUTH3_7_A-7|Streptococcus agalactiae|BT|"Bacilli"|0.812|5|0.29940119760479|89.12
TRUTH3_7_A-7|Streptococcus agalactiae|BT|"Leptotrichiaceae"|0.86|4|0.239520958083832|88.525
TRUTH3_7_A-7|Sneathia amnii|BT|"Fusobacteriales"|0.835714285714286|14|1.3986013986014|91.7642857142857
TRUTH3_7_A-7|Sneathia amnii|BT|Bacteria|0.996451612903226|62|6.19380619380619|87.8741935483871
TRUTH3_7_A-7|Sneathia amnii|BT|Sneathia|0.932502896871383|863|86.2137862137862|93.8470451911936
TRUTH3_7_A-7|Sneathia amnii|BT|"Leptotrichiaceae"|0.871774193548387|62|6.19380619380619|91.5564516129032
TRUTH3_7_A-7|Atopobium vaginae|BT|Coriobacteriaceae|0.82|1|0.29673590504451|89.7
TRUTH3_7_A-7|Atopobium vaginae|BT|Actinobacteria|0.8|1|0.29673590504451|87.3
TRUTH3_7_A-7|Atopobium vaginae|BT|Bacteria|1|27|8.01186943620178|87.4259259259259
TRUTH3_7_A-7|Atopobium vaginae|BT|Atopobium|0.984188311688312|308|91.3946587537092|93.1431818181818
TRUTH3_7_A-7|Gardnerella vaginalis|AT|Gardnerella|1|23|100|98.4913043478261
TRUTH3_7_A-7|Gardnerella vaginalis|BT|Gardnerella|1|12|100|93.0166666666667
TRUTH3_7_A-7|Lactobacillus crispatus_cluster|BT|Lactobacillus|0.966666666666667|3|60|95.3
TRUTH3_7_A-7|Lactobacillus crispatus_cluster|BT|Lactobacillaceae|0.8|1|20|92.9
TRUTH3_7_A-7|Lactobacillus crispatus_cluster|BT|"Lactobacillales"|0.92|1|20|92.2
TRUTH3_7_A-7|Lactobacillus iners|AT|Lactobacillus|0.9875|4|100|98.325
TRUTH3_7_A-7|Lactobacillus iners|BT|Bacteria|1|1|50|90.3
TRUTH3_7_A-7|Lactobacillus iners|BT|"Bacilli"|0.8|1|50|94
TRUTH3_7_A-7|Prevotella bivia|BT|Prevotella|0.87|1|100|96.2
TRUTH3_7_A-7|Streptococcus uberis|BT|Bacteria|0.91|1|100|63.3
TRUTH3_20_A-20|Gardnerella vaginalis|AT|Gardnerella|0.999934683213585|4593|100|98.4953842804285
TRUTH3_20_A-20|Prevotella bivia|AT|Prevotella|0.998541944074566|3004|100|98.9292609853538
TRUTH3_20_A-20|Gardnerella vaginalis|BT|Gardnerella|0.99938704028021|1142|100|95.3766199649736
TRUTH3_20_A-20|Prevotella bivia|BT|Sneathia|0.82|1|0.0877963125548727|81.1
TRUTH3_20_A-20|Prevotella bivia|BT|Bifidobacteriaceae|0.867142857142857|7|0.614574187884109|85.5714285714286
TRUTH3_20_A-20|Prevotella bivia|BT|Prevotella|0.991798493408665|1062|93.2396839332748|95.8456685499057
TRUTH3_20_A-20|Prevotella bivia|BT|"Bacteroidales"|0.836666666666667|12|1.05355575065847|92.8916666666667
TRUTH3_20_A-20|Prevotella bivia|BT|Bacteria|0.998181818181818|22|1.9315188762072|89.55
TRUTH3_20_A-20|Prevotella bivia|BT|Gardnerella|0.838|5|0.438981562774364|85.8
TRUTH3_20_A-20|Prevotella bivia|BT|"Prevotellaceae"|0.875909090909091|22|1.9315188762072|90.2363636363636
TRUTH3_20_A-20|Prevotella bivia|BT|"Bacteroidetes"|0.895|8|0.702370500438982|89.175
TRUTH3_20_A-20|Streptococcus agalactiae|AT|Streptococcus|0.99969387755102|98|100|98.1765306122449
TRUTH3_20_A-20|Lactobacillus iners|AT|Lactobacillus|0.98679012345679|81|97.5903614457831|98.4
TRUTH3_20_A-20|Lactobacillus iners|AT|Lactobacillaceae|0.83|2|2.40963855421687|97.8
TRUTH3_20_A-20|Streptococcus agalactiae|BT|Streptococcaceae|0.8|1|2.77777777777778|94.9
TRUTH3_20_A-20|Streptococcus agalactiae|BT|Streptococcus|0.985|34|94.4444444444444|95.6117647058824
TRUTH3_20_A-20|Streptococcus agalactiae|BT|"Lactobacillales"|0.88|1|2.77777777777778|90.1
TRUTH3_20_A-20|Lactobacillus iners|BT|Lactobacillus|0.936842105263158|19|63.3333333333333|95.8052631578947
TRUTH3_20_A-20|Lactobacillus iners|BT|Lactobacillaceae|0.814|5|16.6666666666667|94.16
TRUTH3_20_A-20|Lactobacillus iners|BT|"Lactobacillales"|0.862|5|16.6666666666667|92.28
TRUTH3_20_A-20|Lactobacillus iners|BT|"Bacilli"|0.99|1|3.33333333333333|89.5
TRUTH3_20_A-20|Sneathia amnii|AT|Sneathia|0.9716|25|100|98.684
TRUTH3_20_A-20|Sneathia amnii|BT|Sneathia|0.894285714285714|7|87.5|91.5571428571428
TRUTH3_20_A-20|Sneathia amnii|BT|"Leptotrichiaceae"|0.84|1|12.5|95.5
TRUTH3_20_A-20|Lactobacillus crispatus_cluster|AT|Lactobacillus|0.99625|8|100|98.3
TRUTH3_20_A-20|Atopobium vaginae|AT|Atopobium|1|7|100|98.9
TRUTH3_20_A-20|Lactobacillus crispatus_cluster|BT|Lactobacillus|0.993333333333333|3|100|96.0666666666667
TRUTH3_20_A-20|Atopobium vaginae|BT|Atopobium|1|2|100|96.7
TRUTH3_20_A-20|Mycoplasma hominis|BT|Mycoplasma|1|1|100|95.8
TRUTH4_37_B-17|Sneathia amnii|AT|"Fusobacteriales"|0.84|1|0.0415282392026578|98.5
TRUTH4_37_B-17|Sneathia amnii|AT|Sneathia|0.973041301627036|2397|99.5431893687708|99.050312891114
TRUTH4_37_B-17|Sneathia amnii|AT|"Leptotrichiaceae"|0.961|10|0.415282392026578|98.91
TRUTH4_37_B-17|Lactobacillus iners|AT|"Firmicutes"|0.9|1|0.0437636761487965|98.3
TRUTH4_37_B-17|Lactobacillus iners|AT|Lactobacillus|0.995257369115705|2273|99.4748358862144|98.8708315002204
TRUTH4_37_B-17|Lactobacillus iners|AT|Lactobacillaceae|0.8325|8|0.350109409190372|97.775
TRUTH4_37_B-17|Lactobacillus iners|AT|"Bacilli"|0.866666666666667|3|0.131291028446389|98.7666666666667
TRUTH4_37_B-17|Streptococcus agalactiae|AT|Streptococcus|0.999767891682785|2068|100|98.7409574468083
TRUTH4_37_B-17|Atopobium vaginae|AT|Atopobium|0.999896907216495|873|100|99.6037800687287
TRUTH4_37_B-17|Lactobacillus crispatus_cluster|AT|Lactobacillus|0.997875862068966|725|99.8622589531681|98.9251034482761
TRUTH4_37_B-17|Lactobacillus crispatus_cluster|AT|"Bacilli"|0.84|1|0.137741046831956|98.3
TRUTH4_37_B-17|Prevotella bivia|AT|Prevotella|0.998896882494005|417|100|99.3390887290167
TRUTH4_37_B-17|Gardnerella vaginalis|AT|Gardnerella|0.999972067039106|358|100|99.0807262569833
TRUTH4_37_B-17|Sneathia amnii|BT|"Fusobacteriales"|0.83|3|1.63934426229508|90.8666666666667
TRUTH4_37_B-17|Sneathia amnii|BT|Bacteria|0.999130434782609|23|12.568306010929|88.4434782608696
TRUTH4_37_B-17|Sneathia amnii|BT|Sneathia|0.913263888888889|144|78.6885245901639|89.7013888888889
TRUTH4_37_B-17|Sneathia amnii|BT|"Leptotrichiaceae"|0.865384615384615|13|7.10382513661202|90.2923076923077
TRUTH4_37_B-17|Streptococcus agalactiae|BT|Bacteria|0.997142857142857|14|8|90.6857142857143
TRUTH4_37_B-17|Streptococcus agalactiae|BT|Sneathia|0.83|2|1.14285714285714|88.6
TRUTH4_37_B-17|Streptococcus agalactiae|BT|Streptococcus|0.964391891891892|148|84.5714285714286|94.8006756756756
TRUTH4_37_B-17|Streptococcus agalactiae|BT|"Lactobacillales"|0.931818181818182|11|6.28571428571429|90.7181818181818
TRUTH4_37_B-17|Lactobacillus iners|BT|"Firmicutes"|0.829333333333333|15|9.20245398773006|90.1266666666667
TRUTH4_37_B-17|Lactobacillus iners|BT|Lactobacillus|0.953714285714285|105|64.4171779141104|95.3114285714285
TRUTH4_37_B-17|Lactobacillus iners|BT|Bacteria|0.986666666666667|15|9.20245398773006|83.8933333333333
TRUTH4_37_B-17|Lactobacillus iners|BT|Sneathia|0.906666666666667|3|1.84049079754601|87.1666666666667
TRUTH4_37_B-17|Lactobacillus iners|BT|Lactobacillaceae|0.839|10|6.13496932515337|94.38
TRUTH4_37_B-17|Lactobacillus iners|BT|"Lactobacillales"|0.893|10|6.13496932515337|92.88
TRUTH4_37_B-17|Lactobacillus iners|BT|"Bacilli"|0.852|5|3.06748466257669|92.6
TRUTH4_37_B-17|Lactobacillus crispatus_cluster|BT|"Firmicutes"|0.81|1|1.44927536231884|94.7
TRUTH4_37_B-17|Lactobacillus crispatus_cluster|BT|Lactobacillus|0.951224489795918|49|71.0144927536232|95.5448979591837
TRUTH4_37_B-17|Lactobacillus crispatus_cluster|BT|Bacteria|0.995833333333333|12|17.3913043478261|92.8666666666667
TRUTH4_37_B-17|Lactobacillus crispatus_cluster|BT|Lactobacillaceae|0.8|1|1.44927536231884|95.2
TRUTH4_37_B-17|Lactobacillus crispatus_cluster|BT|"Lactobacillales"|0.905|6|8.69565217391304|92.1166666666667
TRUTH4_37_B-17|Atopobium vaginae|BT|Actinobacteria|1|1|1.49253731343284|90
TRUTH4_37_B-17|Atopobium vaginae|BT|Bacteria|1|8|11.9402985074627|88.2875
TRUTH4_37_B-17|Atopobium vaginae|BT|Atopobium|0.973620689655173|58|86.5671641791045|92.2241379310345
TRUTH4_37_B-17|Prevotella bivia|BT|"Bacteroidales"|0.85|3|8.57142857142857|89.2
TRUTH4_37_B-17|Prevotella bivia|BT|Bacteria|1|3|8.57142857142857|88.7
TRUTH4_37_B-17|Prevotella bivia|BT|"Prevotellaceae"|0.9|1|2.85714285714286|88.4
TRUTH4_37_B-17|Prevotella bivia|BT|Prevotella|0.964285714285714|28|80|94.8178571428571
TRUTH4_37_B-17|Gardnerella vaginalis|BT|Gardnerella|1|35|100|93.7057142857143
TRUTH4_37_B-17|Lactobacillus crispatus_type1|BT|Lactobacillus|0.9825|8|100|93.4875
TRUTH4_4_A-4|Sneathia amnii|AT|Bacteria|0.97|1|0.00845594452900389|97
TRUTH4_4_A-4|Sneathia amnii|AT|Sneathia|0.970967055418299|11747|99.3319803822087|99.0702562356351
TRUTH4_4_A-4|Sneathia amnii|AT|"Leptotrichiaceae"|0.958717948717949|78|0.659563673262303|98.9282051282051
TRUTH4_4_A-4|Atopobium vaginae|AT|Atopobium|0.999906976744185|5805|100|99.6105254091285
TRUTH4_4_A-4|Prevotella bivia|AT|"Prevotellaceae"|0.8|1|0.0434404865334492|97.4
TRUTH4_4_A-4|Prevotella bivia|AT|Prevotella|0.99929161234246|2301|99.9565595134665|99.3868318122554
TRUTH4_4_A-4|Sneathia amnii|BT|"Fusobacteriales"|0.828333333333333|6|0.902255639097744|92.6333333333333
TRUTH4_4_A-4|Sneathia amnii|BT|Bacteria|0.992162162162162|74|11.1278195488722|85.0108108108108
TRUTH4_4_A-4|Sneathia amnii|BT|Sneathia|0.913351851851852|540|81.203007518797|90.1096296296297
TRUTH4_4_A-4|Sneathia amnii|BT|"Leptotrichiaceae"|0.882444444444444|45|6.76691729323308|89.7577777777778
TRUTH4_4_A-4|Atopobium vaginae|BT|Coriobacteriaceae|0.88|2|0.56980056980057|90.85
TRUTH4_4_A-4|Atopobium vaginae|BT|Atopobium|0.976666666666667|288|82.051282051282|92.8277777777778
TRUTH4_4_A-4|Atopobium vaginae|BT|Bacteria|0.998793103448276|58|16.5242165242165|87.9586206896551
TRUTH4_4_A-4|Atopobium vaginae|BT|Sneathia|0.81|1|0.284900284900285|85
TRUTH4_4_A-4|Atopobium vaginae|BT|"Leptotrichiaceae"|0.86|2|0.56980056980057|84.7
TRUTH4_4_A-4|Prevotella bivia|BT|"Bacteroidales"|0.824|5|3.42465753424658|91.24
TRUTH4_4_A-4|Prevotella bivia|BT|Bacteria|0.9864|25|17.1232876712329|85.632
TRUTH4_4_A-4|Prevotella bivia|BT|"Prevotellaceae"|0.87235294117647|17|11.6438356164384|88.1764705882353
TRUTH4_4_A-4|Prevotella bivia|BT|Sneathia|0.85|1|0.684931506849315|87.3
TRUTH4_4_A-4|Prevotella bivia|BT|"Bacteroidetes"|0.811666666666667|6|4.10958904109589|87.2333333333333
TRUTH4_4_A-4|Prevotella bivia|BT|Prevotella|0.950434782608696|92|63.013698630137|94.1880434782608
TRUTH4_4_A-4|Streptococcus agalactiae|AT|Streptococcus|1|11|100|98.4909090909091
TRUTH4_4_A-4|Mobiluncus mulieris|BT|Mobiluncus|1|3|100|93.7
TRUTH4_4_A-4|Lactobacillus iners|BT|Lactobacillaceae|0.845|2|100|93.9
TRUTH4_4_A-4|Prevotella amnii|BT|Prevotella|0.98|1|100|85
TRUTH4_4_A-4|Lactobacillus iners|AT|Lactobacillus|0.94|1|100|98.6
TRUTH4_7_A-7|Sneathia amnii|AT|"Fusobacteriales"|0.82|1|0.00838926174496644|98.3
TRUTH4_7_A-7|Sneathia amnii|AT|Sneathia|0.970704213459318|11843|99.3540268456376|99.0648653212868
TRUTH4_7_A-7|Sneathia amnii|AT|"Leptotrichiaceae"|0.969342105263158|76|0.63758389261745|98.9894736842105
TRUTH4_7_A-7|Atopobium vaginae|AT|Atopobium|0.999904071626518|4691|100|99.5810061820503
TRUTH4_7_A-7|Gardnerella vaginalis|AT|Gardnerella|0.999969984992496|1999|100|99.0349174587299
TRUTH4_7_A-7|Sneathia amnii|BT|"Fusobacteriales"|0.835|2|0.294550810014728|92.15
TRUTH4_7_A-7|Sneathia amnii|BT|Bacteria|0.994561403508772|57|8.39469808541973|86.0035087719298
TRUTH4_7_A-7|Sneathia amnii|BT|Sneathia|0.908752166377817|577|84.9779086892489|91.3575389948008
TRUTH4_7_A-7|Sneathia amnii|BT|"Leptotrichiaceae"|0.882790697674418|43|6.33284241531664|90.9697674418605
TRUTH4_7_A-7|Atopobium vaginae|BT|Coriobacteriaceae|0.9225|4|1.15273775216138|87.55
TRUTH4_7_A-7|Atopobium vaginae|BT|Actinobacteria|0.992|5|1.44092219020173|90.12
TRUTH4_7_A-7|Atopobium vaginae|BT|Bacteria|0.997058823529412|68|19.5965417867435|88.3014705882353
TRUTH4_7_A-7|Atopobium vaginae|BT|Atopobium|0.978740740740741|270|77.8097982708934|93.1888888888889
TRUTH4_7_A-7|Gardnerella vaginalis|BT|Bacteria|0.99|1|0.311526479750779|74.6
TRUTH4_7_A-7|Gardnerella vaginalis|BT|Gardnerella|0.9986875|320|99.6884735202492|93.2671874999999
TRUTH4_7_A-7|Streptococcus agalactiae|AT|Streptococcus|1|7|100|98.6714285714286
TRUTH4_7_A-7|No Hit|BT|Root|1|1|33.3333333333333|0
TRUTH4_7_A-7|No Hit|BT|Bacteria|0.92|2|66.6666666666667|0
TRUTH4_7_A-7|Lactobacillus iners|AT|Lactobacillus|0.996666666666667|3|100|98.7
TRUTH4_7_A-7|Lactobacillus iners|BT|Lactobacillus|0.945|2|66.6666666666667|94.9
TRUTH4_7_A-7|Lactobacillus iners|BT|Bacteria|0.99|1|33.3333333333333|87.7
TRUTH4_7_A-7|Bifidobacterium catenulatum_pseudocatenulatum|BT|Bacteria|0.99|1|100|58.8
TRUTH4_7_A-7|Mobiluncus mulieris|AT|Mobiluncus|1|1|100|99.6
TRUTH4_3_A-3|Lactobacillus iners|AT|"Firmicutes"|0.83125|8|0.0857449088960343|98.025
TRUTH4_3_A-3|Lactobacillus iners|AT|Lactobacillus|0.996274679037633|9269|99.3461950696677|98.931912827704
TRUTH4_3_A-3|Lactobacillus iners|AT|Bacteria|0.98|3|0.0321543408360129|98.5666666666667
TRUTH4_3_A-3|Lactobacillus iners|AT|Lactobacillaceae|0.83625|24|0.257234726688103|98.5583333333333
TRUTH4_3_A-3|Lactobacillus iners|AT|"Lactobacillales"|0.842222222222222|9|0.0964630225080386|98.7444444444445
TRUTH4_3_A-3|Lactobacillus iners|AT|"Bacilli"|0.860588235294117|17|0.182207931404073|98.5294117647059
TRUTH4_3_A-3|Lactobacillus crispatus_cluster|AT|Lactobacillus|0.997481609692773|2311|99.8272138228942|98.8339679792295
TRUTH4_3_A-3|Lactobacillus crispatus_cluster|AT|Bacteria|0.97|1|0.0431965442764579|98.2
TRUTH4_3_A-3|Lactobacillus crispatus_cluster|AT|Lactobacillaceae|0.85|1|0.0431965442764579|97.2
TRUTH4_3_A-3|Lactobacillus crispatus_cluster|AT|"Lactobacillales"|0.9|1|0.0431965442764579|97.4
TRUTH4_3_A-3|Lactobacillus crispatus_cluster|AT|"Bacilli"|0.83|1|0.0431965442764579|97
TRUTH4_3_A-3|Prevotella bivia|AT|Prevotella|0.999494855004677|2138|100|99.4366697848459
TRUTH4_3_A-3|Lactobacillus iners|BT|"Firmicutes"|0.835769230769231|26|5.52016985138004|87.6307692307692
TRUTH4_3_A-3|Lactobacillus iners|BT|Lactobacillus|0.975147540983607|305|64.755838641189|94.9003278688525
TRUTH4_3_A-3|Lactobacillus iners|BT|"Bacteroidales"|0.84|1|0.212314225053079|84.4
TRUTH4_3_A-3|Lactobacillus iners|BT|Bacteria|0.983684210526316|57|12.1019108280255|85.019298245614
TRUTH4_3_A-3|Lactobacillus iners|BT|Lactobacillaceae|0.854375|16|3.39702760084926|95.9625
TRUTH4_3_A-3|Lactobacillus iners|BT|"Lactobacillales"|0.868064516129032|31|6.58174097664544|92.5096774193548
TRUTH4_3_A-3|Lactobacillus iners|BT|"Bacilli"|0.834857142857143|35|7.43099787685775|91.1914285714286
TRUTH4_3_A-3|Lactobacillus crispatus_cluster|BT|"Firmicutes"|0.823333333333333|3|1.08303249097473|89.0666666666667
TRUTH4_3_A-3|Lactobacillus crispatus_cluster|BT|Lactobacillus|0.989759036144578|249|89.8916967509025|95.6441767068274
TRUTH4_3_A-3|Lactobacillus crispatus_cluster|BT|Bacteria|0.983846153846154|13|4.69314079422383|84.7769230769231
TRUTH4_3_A-3|Lactobacillus crispatus_cluster|BT|Lactobacillaceae|0.82|1|0.36101083032491|95
TRUTH4_3_A-3|Lactobacillus crispatus_cluster|BT|"Lactobacillales"|0.848571428571429|7|2.52707581227437|93.8571428571429
TRUTH4_3_A-3|Lactobacillus crispatus_cluster|BT|"Bacilli"|0.8225|4|1.44404332129964|93.5
TRUTH4_3_A-3|Prevotella bivia|BT|"Bacteroidales"|0.815714285714286|7|5|86.9
TRUTH4_3_A-3|Prevotella bivia|BT|Bacteria|0.993888888888889|18|12.8571428571429|84.7611111111111
TRUTH4_3_A-3|Prevotella bivia|BT|"Prevotellaceae"|0.872727272727273|22|15.7142857142857|88.1909090909091
TRUTH4_3_A-3|Prevotella bivia|BT|"Bacteroidetes"|0.841|10|7.14285714285714|81.49
TRUTH4_3_A-3|Prevotella bivia|BT|Prevotella|0.957349397590362|83|59.2857142857143|94.0819277108433
TRUTH4_3_A-3|Lactobacillus crispatus_type1|BT|Lactobacillus|0.995531914893617|94|95.9183673469388|93.1829787234043
TRUTH4_3_A-3|Lactobacillus crispatus_type1|BT|Lactobacillaceae|0.875|2|2.04081632653061|88.25
TRUTH4_3_A-3|Lactobacillus crispatus_type1|BT|"Lactobacillales"|0.9|2|2.04081632653061|90
TRUTH4_3_A-3|Sneathia amnii|AT|Sneathia|0.971176470588235|17|100|99.3294117647059
TRUTH4_3_A-3|Streptococcus agalactiae|AT|Streptococcus|1|4|100|98.875
TRUTH4_3_A-3|Sneathia amnii|BT|Sneathia|0.89|3|100|93.3
TRUTH4_3_A-3|Atopobium vaginae|BT|Atopobium|0.985|2|66.6666666666667|92
TRUTH4_3_A-3|Atopobium vaginae|BT|Bacteria|1|1|33.3333333333333|84.2
TRUTH4_3_A-3|Atopobium vaginae|AT|Atopobium|1|2|100|99.5
TRUTH4_3_A-3|Lactobacillus kalixensis|BT|Bacteria|0.82|1|100|56.2
TRUTH4_40_B-20|Streptococcus agalactiae|AT|Streptococcus|0.999686484959749|7081|100|98.6781669255747
TRUTH4_40_B-20|Lactobacillus crispatus_cluster|AT|"Firmicutes"|0.83|1|0.0421052631578947|97.4
TRUTH4_40_B-20|Lactobacillus crispatus_cluster|AT|Lactobacillus|0.996625896246307|2371|99.8315789473684|98.9012652889074
TRUTH4_40_B-20|Lactobacillus crispatus_cluster|AT|"Lactobacillales"|0.83|1|0.0421052631578947|97.8
TRUTH4_40_B-20|Lactobacillus crispatus_cluster|AT|"Bacilli"|0.855|2|0.0842105263157895|97.25
TRUTH4_40_B-20|Streptococcus agalactiae|BT|"Firmicutes"|0.84|1|0.191570881226054|95.1
TRUTH4_40_B-20|Streptococcus agalactiae|BT|Streptococcaceae|0.8|1|0.191570881226054|92.4
TRUTH4_40_B-20|Streptococcus agalactiae|BT|Bacteria|0.96|8|1.53256704980843|78.2
TRUTH4_40_B-20|Streptococcus agalactiae|BT|Streptococcus|0.975836734693879|490|93.8697318007663|95.399387755102
TRUTH4_40_B-20|Streptococcus agalactiae|BT|"Lactobacillales"|0.9435|20|3.83141762452107|90.57
TRUTH4_40_B-20|Streptococcus agalactiae|BT|"Bacilli"|0.8|2|0.383141762452107|90.45
TRUTH4_40_B-20|Lactobacillus crispatus_cluster|BT|"Firmicutes"|0.84|5|1.70068027210884|88.7
TRUTH4_40_B-20|Lactobacillus crispatus_cluster|BT|Lactobacillus|0.943217391304348|230|78.2312925170068|95.2260869565218
TRUTH4_40_B-20|Lactobacillus crispatus_cluster|BT|Bacteria|0.969230769230769|13|4.42176870748299|87.5769230769231
TRUTH4_40_B-20|Lactobacillus crispatus_cluster|BT|Lactobacillaceae|0.82|3|1.02040816326531|94.6333333333333
TRUTH4_40_B-20|Lactobacillus crispatus_cluster|BT|"Lactobacillales"|0.947777777777777|36|12.2448979591837|92.7027777777778
TRUTH4_40_B-20|Lactobacillus crispatus_cluster|BT|"Bacilli"|0.838571428571429|7|2.38095238095238|95.3571428571429
TRUTH4_40_B-20|Lactobacillus crispatus_type1|BT|Lactobacillus|0.815|2|40|92.5
TRUTH4_40_B-20|Lactobacillus crispatus_type1|BT|"Lactobacillales"|0.94|3|60|89.3666666666667
TRUTH4_40_B-20|Lactobacillus iners|BT|Lactobacillus|0.98|1|33.3333333333333|93.7
TRUTH4_40_B-20|Lactobacillus iners|BT|Bacteria|1|2|66.6666666666667|92.2
TRUTH4_40_B-20|Sneathia amnii|AT|Sneathia|0.98|3|100|98.9333333333333
TRUTH4_40_B-20|No Hit|BT|Root|1|1|100|0
TRUTH4_40_B-20|Lactobacillus iners|AT|Lactobacillus|1|1|100|98.3
TRUTH4_21_B-1|Atopobium vaginae|AT|Atopobium|0.99992345637013|11758|100|99.616797074332
TRUTH4_21_B-1|Prevotella bivia|AT|"Bacteroidales"|0.88|1|0.0209775540172016|97.3
TRUTH4_21_B-1|Prevotella bivia|AT|Prevotella|0.999250944187996|4766|99.9790224459828|99.3850608476705
TRUTH4_21_B-1|Atopobium vaginae|BT|Coriobacteriaceae|0.886|5|1.85185185185185|81.1
TRUTH4_21_B-1|Atopobium vaginae|BT|Bacteria|0.978571428571428|21|7.77777777777778|83.8666666666667
TRUTH4_21_B-1|Atopobium vaginae|BT|Atopobium|0.979590163934426|244|90.3703703703704|93.1434426229509
TRUTH4_21_B-1|Prevotella bivia|BT|"Bacteroidales"|0.842727272727273|11|4.45344129554656|88.7818181818182
TRUTH4_21_B-1|Prevotella bivia|BT|Bacteria|0.988571428571429|7|2.83400809716599|86.9
TRUTH4_21_B-1|Prevotella bivia|BT|"Prevotellaceae"|0.876551724137931|29|11.7408906882591|88.9413793103448
TRUTH4_21_B-1|Prevotella bivia|BT|"Bacteroidetes"|0.84|9|3.64372469635628|91.0333333333333
TRUTH4_21_B-1|Prevotella bivia|BT|Prevotella|0.963089005235602|191|77.3279352226721|94.7958115183246
TRUTH4_21_B-1|Sneathia amnii|AT|Sneathia|0.94875|32|100|99.15625
TRUTH4_21_B-1|Streptococcus agalactiae|AT|Streptococcus|1|8|100|98.85
TRUTH4_21_B-1|Sneathia amnii|BT|Sneathia|0.94|5|100|90.24
TRUTH4_21_B-1|Mobiluncus mulieris|AT|Mobiluncus|1|3|100|99.4
TRUTH4_21_B-1|Streptococcus agalactiae|BT|Streptococcus|0.92|2|100|95.25
TRUTH4_21_B-1|Lactobacillus iners|AT|"Bacilli"|0.89|1|100|97.7
TRUTH4_21_B-1|Atopobium parvulum|BT|Bacteria|0.99|1|100|71.6
TRUTH4_21_B-1|Pseudomonas gessardii|BT|Pseudomonas|1|1|100|96.6
TRUTH4_21_B-1|Mobiluncus mulieris|BT|Mobiluncus|1|1|100|94.6
TRUTH4_12_A-12|Sneathia amnii|AT|"Fusobacteriales"|0.88|1|0.0130872922392357|98
TRUTH4_12_A-12|Sneathia amnii|AT|Sneathia|0.97149920886069|7584|99.2540243423636|99.0961102320669
TRUTH4_12_A-12|Sneathia amnii|AT|"Leptotrichiaceae"|0.953035714285714|56|0.732888365397199|98.9303571428571
TRUTH4_12_A-12|Streptococcus agalactiae|AT|Streptococcus|0.999719257201343|6839|100|98.7866647170633
TRUTH4_12_A-12|Prevotella bivia|AT|Prevotella|0.99929274292743|1626|100|99.3861623616238
TRUTH4_12_A-12|Sneathia amnii|BT|"Fusobacteriales"|0.818571428571429|7|1.59090909090909|89.2285714285714
TRUTH4_12_A-12|Sneathia amnii|BT|Bacteria|0.993703703703704|54|12.2727272727273|87.0759259259259
TRUTH4_12_A-12|Sneathia amnii|BT|Sneathia|0.914306358381502|346|78.6363636363636|89.3852601156069
TRUTH4_12_A-12|Sneathia amnii|BT|"Leptotrichiaceae"|0.889090909090909|33|7.5|89.7151515151515
TRUTH4_12_A-12|Streptococcus agalactiae|BT|"Firmicutes"|0.8275|4|1.58102766798419|90.625
TRUTH4_12_A-12|Streptococcus agalactiae|BT|Bacteria|0.994848484848485|33|13.0434782608696|87.830303030303
TRUTH4_12_A-12|Streptococcus agalactiae|BT|Sneathia|0.89125|8|3.16205533596838|87.475
TRUTH4_12_A-12|Streptococcus agalactiae|BT|Streptococcus|0.970922330097087|206|81.4229249011858|95.668932038835
TRUTH4_12_A-12|Streptococcus agalactiae|BT|"Lactobacillales"|0.805|2|0.790513833992095|93.35
TRUTH4_12_A-12|Prevotella bivia|BT|"Bacteroidales"|0.865|2|2.5974025974026|90.85
TRUTH4_12_A-12|Prevotella bivia|BT|Bacteria|0.993571428571429|14|18.1818181818182|86.1214285714286
TRUTH4_12_A-12|Prevotella bivia|BT|"Prevotellaceae"|0.840714285714286|14|18.1818181818182|87.0428571428571
TRUTH4_12_A-12|Prevotella bivia|BT|Sneathia|0.97|1|1.2987012987013|82.6
TRUTH4_12_A-12|Prevotella bivia|BT|"Bacteroidetes"|0.85|2|2.5974025974026|80.85
TRUTH4_12_A-12|Prevotella bivia|BT|Prevotella|0.9575|44|57.1428571428571|94.7022727272727
TRUTH4_12_A-12|Lactobacillus iners|AT|Lactobacillus|0.995|18|100|98.6
TRUTH4_12_A-12|No Hit|BT|Bacteria|0.88|2|100|0
TRUTH4_12_A-12|Lactobacillus crispatus_cluster|AT|Lactobacillus|0.99|1|100|99.2
TRUTH4_36_B-16|Sneathia amnii|AT|Sneathia|0.969895355045298|9365|99.5217853347503|99.0708382274423
TRUTH4_36_B-16|Sneathia amnii|AT|"Leptotrichiaceae"|0.971555555555555|45|0.478214665249734|99.1177777777778
TRUTH4_36_B-16|Atopobium vaginae|AT|Atopobium|0.999805850375355|3863|100|99.6032876003103
TRUTH4_36_B-16|Lactobacillus crispatus_cluster|AT|Lactobacillus|0.996663636363637|2200|99.8638220608262|98.9482272727269
TRUTH4_36_B-16|Lactobacillus crispatus_cluster|AT|Bacteria|1|1|0.0453926463912846|97.1
TRUTH4_36_B-16|Lactobacillus crispatus_cluster|AT|"Bacilli"|0.83|2|0.0907852927825692|97.45
TRUTH4_36_B-16|Sneathia amnii|BT|"Fusobacteriales"|0.8125|4|0.716845878136201|90.675
TRUTH4_36_B-16|Sneathia amnii|BT|Bacteria|0.993859649122807|57|10.2150537634409|85.9859649122807
TRUTH4_36_B-16|Sneathia amnii|BT|Sneathia|0.917168141592921|452|81.0035842293907|91.0783185840709
TRUTH4_36_B-16|Sneathia amnii|BT|"Leptotrichiaceae"|0.864222222222222|45|8.06451612903226|88.7888888888889
TRUTH4_36_B-16|Atopobium vaginae|BT|Coriobacteriaceae|0.96|1|0.298507462686567|93.1
TRUTH4_36_B-16|Atopobium vaginae|BT|Actinobacteria|0.82|1|0.298507462686567|87.9
TRUTH4_36_B-16|Atopobium vaginae|BT|Bacteria|0.997931034482759|58|17.3134328358209|88.0931034482758
TRUTH4_36_B-16|Atopobium vaginae|BT|Atopobium|0.976290909090909|275|82.089552238806|92.2276363636363
TRUTH4_36_B-16|Lactobacillus crispatus_cluster|BT|"Fusobacteriales"|0.82|1|0.448430493273543|92.4
TRUTH4_36_B-16|Lactobacillus crispatus_cluster|BT|Sneathia|0.873333333333333|6|2.69058295964126|88.0666666666667
TRUTH4_36_B-16|Lactobacillus crispatus_cluster|BT|Lactobacillaceae|0.8|3|1.34529147982063|94.5333333333333
TRUTH4_36_B-16|Lactobacillus crispatus_cluster|BT|"Lactobacillales"|0.846666666666667|21|9.41704035874439|93.3571428571429
TRUTH4_36_B-16|Lactobacillus crispatus_cluster|BT|Lactobacillus|0.926236559139785|93|41.7040358744395|95.9569892473118
TRUTH4_36_B-16|Lactobacillus crispatus_cluster|BT|"Firmicutes"|0.8125|4|1.79372197309417|92.675
TRUTH4_36_B-16|Lactobacillus crispatus_cluster|BT|Bacteria|0.995632183908046|87|39.0134529147982|91.6471264367816
TRUTH4_36_B-16|Lactobacillus crispatus_cluster|BT|"Leptotrichiaceae"|0.868|5|2.24215246636771|89.02
TRUTH4_36_B-16|Lactobacillus crispatus_cluster|BT|"Bacilli"|0.83|3|1.34529147982063|94.1666666666667
TRUTH4_36_B-16|Streptococcus agalactiae|AT|Streptococcus|1|6|100|98.8666666666667
TRUTH4_36_B-16|Lactobacillus iners|AT|Lactobacillus|1|5|100|99.28
TRUTH4_36_B-16|Gardnerella vaginalis|AT|Gardnerella|1|2|100|97.25
TRUTH4_36_B-16|Prevotella melaninogenica_cluster|AT|Prevotella|1|1|100|99.6
TRUTH4_36_B-16|Mobiluncus mulieris|BT|Mobiluncus|0.98|1|100|89.7
TRUTH4_36_B-16|Atopobium minutum|BT|Bacteria|0.97|1|100|71.3
TRUTH4_36_B-16|Prevotella bivia|AT|Prevotella|1|1|100|100
TRUTH4_36_B-16|Lactobacillus iners|BT|Bacteria|1|1|100|88.1
TRUTH4_36_B-16|Lactobacillus jensenii|BT|Bacteria|1|1|100|85.9
TRUTH4_36_B-16|Mobiluncus mulieris|AT|Mobiluncus|1|1|100|97.2
TRUTH4_34_B-14|Lactobacillus crispatus_cluster|AT|"Firmicutes"|0.825|2|0.0241691842900302|97.5
TRUTH4_34_B-14|Lactobacillus crispatus_cluster|AT|Lactobacillus|0.997479398933579|8252|99.7220543806646|98.9104217159485
TRUTH4_34_B-14|Lactobacillus crispatus_cluster|AT|Bacteria|0.99|2|0.0241691842900302|97.55
TRUTH4_34_B-14|Lactobacillus crispatus_cluster|AT|Lactobacillaceae|0.8|4|0.0483383685800604|97.325
TRUTH4_34_B-14|Lactobacillus crispatus_cluster|AT|"Lactobacillales"|0.861111111111111|9|0.108761329305136|97.4444444444444
TRUTH4_34_B-14|Lactobacillus crispatus_cluster|AT|"Bacilli"|0.821666666666667|6|0.0725075528700906|97.6333333333333
TRUTH4_34_B-14|Prevotella bivia|AT|"Bacteroidales"|0.865|4|0.0758293838862559|97.7
TRUTH4_34_B-14|Prevotella bivia|AT|"Prevotellaceae"|0.85|3|0.0568720379146919|97.9666666666667
TRUTH4_34_B-14|Prevotella bivia|AT|Prevotella|0.999394457099465|5268|99.8672985781991|99.3056947608199
TRUTH4_34_B-14|Lactobacillus crispatus_cluster|BT|Root|1|1|0.25062656641604|60.8
TRUTH4_34_B-14|Lactobacillus crispatus_cluster|BT|"Firmicutes"|0.832142857142857|14|3.50877192982456|92.8714285714286
TRUTH4_34_B-14|Lactobacillus crispatus_cluster|BT|Lactobacillus|0.961285140562248|249|62.406015037594|96.0618473895582
TRUTH4_34_B-14|Lactobacillus crispatus_cluster|BT|Bacteria|0.985584415584416|77|19.2982456140351|88.5831168831169
TRUTH4_34_B-14|Lactobacillus crispatus_cluster|BT|Lactobacillaceae|0.81|2|0.50125313283208|95.85
TRUTH4_34_B-14|Lactobacillus crispatus_cluster|BT|"Lactobacillales"|0.850487804878049|41|10.2756892230576|92.5341463414634
TRUTH4_34_B-14|Lactobacillus crispatus_cluster|BT|"Bacilli"|0.832|15|3.7593984962406|93.3133333333333
TRUTH4_34_B-14|Prevotella bivia|BT|"Bacteroidales"|0.823571428571429|14|5.55555555555556|89.3142857142857
TRUTH4_34_B-14|Prevotella bivia|BT|Bacteria|0.989523809523809|21|8.33333333333333|86.2952380952381
TRUTH4_34_B-14|Prevotella bivia|BT|"Prevotellaceae"|0.846875|32|12.6984126984127|88.48125
TRUTH4_34_B-14|Prevotella bivia|BT|"Bacteroidetes"|0.838571428571429|14|5.55555555555556|86.5
TRUTH4_34_B-14|Prevotella bivia|BT|Prevotella|0.965438596491228|171|67.8571428571429|94.9777777777778
TRUTH4_34_B-14|Sneathia amnii|AT|Sneathia|0.979375|32|100|98.9875
TRUTH4_34_B-14|Atopobium vaginae|AT|Atopobium|1|7|100|99.4428571428572
TRUTH4_34_B-14|Lactobacillus iners|AT|Lactobacillus|0.995|6|100|98.4833333333333
TRUTH4_34_B-14|Sneathia amnii|BT|Bacteria|1|1|20|88.1
TRUTH4_34_B-14|Sneathia amnii|BT|Sneathia|0.8875|4|80|90.975
TRUTH4_34_B-14|No Hit|BT|Root|1|2|66.6666666666667|0
TRUTH4_34_B-14|No Hit|BT|Bacteria|0.86|1|33.3333333333333|0
TRUTH4_34_B-14|Atopobium vaginae|BT|Atopobium|0.985|2|100|90.25
TRUTH4_34_B-14|Lactobacillus amylolyticus_hamsteri|BT|Bacteria|0.84|1|100|64.2
TRUTH4_34_B-14|Lactobacillus iners|BT|Lactobacillus|1|1|100|93.4
TRUTH4_31_B-11|Lactobacillus crispatus_cluster|AT|"Firmicutes"|0.83|1|0.0152392563242914|97
TRUTH4_31_B-11|Lactobacillus crispatus_cluster|AT|Lactobacillus|0.99778252901648|6548|99.7866504114599|98.9452657299938
TRUTH4_31_B-11|Lactobacillus crispatus_cluster|AT|Bacteria|0.99|2|0.0304785126485827|97.65
TRUTH4_31_B-11|Lactobacillus crispatus_cluster|AT|"Lactobacillales"|0.825|2|0.0304785126485827|97.5
TRUTH4_31_B-11|Lactobacillus crispatus_cluster|AT|"Bacilli"|0.847777777777778|9|0.137153306918622|97.5666666666667
TRUTH4_31_B-11|Gardnerella vaginalis|AT|Gardnerella|0.999946993237067|5471|100|99.0538292816683
TRUTH4_31_B-11|Prevotella bivia|AT|Prevotella|0.999232239566739|3139|100|99.3410958904109
TRUTH4_31_B-11|Gardnerella vaginalis|BT|Gardnerella|0.998366336633663|404|100|93.6688118811882
TRUTH4_31_B-11|Lactobacillus crispatus_cluster|BT|Root|1|1|0.326797385620915|62
TRUTH4_31_B-11|Lactobacillus crispatus_cluster|BT|Lactobacillaceae|0.817142857142857|7|2.28758169934641|95.4571428571429
TRUTH4_31_B-11|Lactobacillus crispatus_cluster|BT|"Lactobacillales"|0.862777777777778|36|11.7647058823529|94.4194444444445
TRUTH4_31_B-11|Lactobacillus crispatus_cluster|BT|Lactobacillus|0.938757062146892|177|57.843137254902|96.1988700564971
TRUTH4_31_B-11|Lactobacillus crispatus_cluster|BT|"Firmicutes"|0.84125|16|5.22875816993464|93.85
TRUTH4_31_B-11|Lactobacillus crispatus_cluster|BT|Bacteria|0.981481481481481|54|17.6470588235294|86.3462962962963
TRUTH4_31_B-11|Lactobacillus crispatus_cluster|BT|Gardnerella|0.82|1|0.326797385620915|90.8
TRUTH4_31_B-11|Lactobacillus crispatus_cluster|BT|"Bacilli"|0.833571428571429|14|4.57516339869281|93.2928571428572
TRUTH4_31_B-11|Prevotella bivia|BT|"Bacteroidales"|0.8425|8|4.18848167539267|87.7625
TRUTH4_31_B-11|Prevotella bivia|BT|Gardnerella|0.896666666666667|3|1.57068062827225|84.9666666666667
TRUTH4_31_B-11|Prevotella bivia|BT|Bacteria|0.984545454545455|11|5.75916230366492|86.0818181818182
TRUTH4_31_B-11|Prevotella bivia|BT|"Prevotellaceae"|0.853333333333333|18|9.42408376963351|89.4611111111111
TRUTH4_31_B-11|Prevotella bivia|BT|"Bacteroidetes"|0.826666666666667|3|1.57068062827225|90.3666666666667
TRUTH4_31_B-11|Prevotella bivia|BT|Prevotella|0.968175675675675|148|77.4869109947644|94.7614864864865
TRUTH4_31_B-11|Sneathia amnii|AT|Sneathia|0.97672131147541|61|100|99.1163934426229
TRUTH4_31_B-11|Streptococcus agalactiae|AT|Streptococcus|0.999565217391304|23|100|98.5173913043479
TRUTH4_31_B-11|Lactobacillus iners|AT|Lactobacillus|0.998666666666667|15|100|98.9466666666667
TRUTH4_31_B-11|Streptococcus agalactiae|BT|Streptococcus|0.94|4|100|93.975
TRUTH4_31_B-11|Pseudomonas gessardii|AT|Pseudomonas|0.993333333333333|3|100|97.9333333333333
TRUTH4_31_B-11|Sneathia amnii|BT|Sneathia|0.89|1|100|93
TRUTH4_31_B-11|Gemella OTU86|AT|Gemella|0.91|1|100|99
TRUTH4_31_B-11|Atopobium vaginae|BT|Atopobium|1|1|100|91
TRUTH4_31_B-11|Lactobacillus amylolyticus_hamsteri|BT|Bacteria|0.87|1|100|62.6
TRUTH4_31_B-11|Lactobacillus iners|BT|"Bacilli"|0.94|1|100|93.1
TRUTH4_16_A-16|Lactobacillus iners|AT|"Firmicutes"|0.811666666666667|6|0.089086859688196|98
TRUTH4_16_A-16|Lactobacillus iners|AT|Lactobacillus|0.995603835780625|6674|99.09428359317|98.8637848366782
TRUTH4_16_A-16|Lactobacillus iners|AT|Bacteria|0.986666666666667|3|0.044543429844098|97.3666666666667
TRUTH4_16_A-16|Lactobacillus iners|AT|Lactobacillaceae|0.832222222222222|27|0.400890868596882|98.5814814814815
TRUTH4_16_A-16|Lactobacillus iners|AT|"Lactobacillales"|0.82875|8|0.118782479584261|98.575
TRUTH4_16_A-16|Lactobacillus iners|AT|"Bacilli"|0.855882352941177|17|0.252412769116555|98.5176470588236
TRUTH4_16_A-16|Atopobium vaginae|AT|Atopobium|0.999918287937743|2570|100|99.6013229571989
TRUTH4_16_A-16|Lactobacillus iners|BT|Coriobacteriaceae|0.99|1|0.304878048780488|89.3
TRUTH4_16_A-16|Lactobacillus iners|BT|"Firmicutes"|0.826190476190476|21|6.40243902439024|89.6238095238095
TRUTH4_16_A-16|Lactobacillus iners|BT|Lactobacillus|0.947955801104973|181|55.1829268292683|96.0767955801105
TRUTH4_16_A-16|Lactobacillus iners|BT|Bacteria|0.982622950819672|61|18.5975609756098|85.4049180327869
TRUTH4_16_A-16|Lactobacillus iners|BT|Lactobacillaceae|0.850714285714286|14|4.26829268292683|95.1142857142857
TRUTH4_16_A-16|Lactobacillus iners|BT|"Lactobacillales"|0.875357142857143|28|8.53658536585366|93.8357142857143
TRUTH4_16_A-16|Lactobacillus iners|BT|"Bacilli"|0.843636363636364|22|6.70731707317073|91.6454545454545
TRUTH4_16_A-16|Lactobacillus crispatus_cluster|AT|Lactobacillus|0.997235294117647|170|99.4152046783626|98.5970588235294
TRUTH4_16_A-16|Lactobacillus crispatus_cluster|AT|"Lactobacillales"|0.84|1|0.584795321637427|97.2
TRUTH4_16_A-16|Atopobium vaginae|BT|Coriobacteriaceae|0.8375|4|2.8169014084507|88.825
TRUTH4_16_A-16|Atopobium vaginae|BT|Bacteria|1|2|1.40845070422535|86.65
TRUTH4_16_A-16|Atopobium vaginae|BT|Atopobium|0.972573529411764|136|95.7746478873239|91.3904411764706
TRUTH4_16_A-16|Lactobacillus crispatus_cluster|BT|"Firmicutes"|0.88|1|3.7037037037037|95.8
TRUTH4_16_A-16|Lactobacillus crispatus_cluster|BT|Lactobacillus|0.987272727272727|22|81.4814814814815|96.5772727272727
TRUTH4_16_A-16|Lactobacillus crispatus_cluster|BT|Bacteria|0.91|2|7.40740740740741|70.5
TRUTH4_16_A-16|Lactobacillus crispatus_cluster|BT|"Lactobacillales"|0.835|2|7.40740740740741|92.8
TRUTH4_16_A-16|Streptococcus agalactiae|BT|Streptococcus|0.92|2|100|94.15
TRUTH4_16_A-16|Sneathia amnii|AT|Sneathia|0.945|2|100|99.6
TRUTH4_16_A-16|Streptococcus agalactiae|AT|Streptococcus|1|1|100|98.2
TRUTH4_16_A-16|Lactobacillus gasseri_cluster|BT|Root|1|1|100|50.2
TRUTH4_16_A-16|Staphylococcus cluster47|BT|Root|1|1|100|56.8
TRUTH4_16_A-16|Lactobacillus crispatus_type1|BT|Lactobacillus|0.96|1|100|92.2
TRUTH4_16_A-16|Atopobium minutum|BT|Root|1|1|100|52
TRUTH4_35_B-15|Lactobacillus iners|AT|"Firmicutes"|0.827142857142857|7|0.0709219858156028|97.6142857142857
TRUTH4_35_B-15|Lactobacillus iners|AT|Lactobacillus|0.995111383609212|9786|99.1489361702128|98.8036378499879
TRUTH4_35_B-15|Lactobacillus iners|AT|Bacteria|0.9875|4|0.0405268490374873|98.475
TRUTH4_35_B-15|Lactobacillus iners|AT|Lactobacillaceae|0.8365625|32|0.324214792299899|98.2625
TRUTH4_35_B-15|Lactobacillus iners|AT|"Lactobacillales"|0.837142857142857|21|0.212765957446809|98.1476190476191
TRUTH4_35_B-15|Lactobacillus iners|AT|"Bacilli"|0.8605|20|0.202634245187437|98.31
TRUTH4_35_B-15|Gardnerella vaginalis|AT|Gardnerella|0.99991344873502|1502|100|99.0225033288947
TRUTH4_35_B-15|Prevotella bivia|AT|"Bacteroidales"|0.89|1|0.0675675675675676|97
TRUTH4_35_B-15|Prevotella bivia|AT|Prevotella|0.999127789046653|1479|99.9324324324324|99.274577417174
TRUTH4_35_B-15|Lactobacillus iners|BT|Root|1|2|0.346020761245675|56
TRUTH4_35_B-15|Lactobacillus iners|BT|Lactobacillaceae|0.8403125|32|5.5363321799308|94
TRUTH4_35_B-15|Lactobacillus iners|BT|"Lactobacillales"|0.865|30|5.19031141868512|93.13
TRUTH4_35_B-15|Lactobacillus iners|BT|"Firmicutes"|0.827931034482759|29|5.01730103806228|89.6551724137931
TRUTH4_35_B-15|Lactobacillus iners|BT|Lactobacillus|0.953874643874644|351|60.7266435986159|96.1948717948719
TRUTH4_35_B-15|Lactobacillus iners|BT|Bacteria|0.985625|80|13.840830449827|84.01
TRUTH4_35_B-15|Lactobacillus iners|BT|"Prevotellaceae"|0.89|1|0.173010380622837|82.7
TRUTH4_35_B-15|Lactobacillus iners|BT|"Bacteroidetes"|0.825|2|0.346020761245675|86.9
TRUTH4_35_B-15|Lactobacillus iners|BT|"Bacilli"|0.839803921568628|51|8.82352941176471|91.1941176470588
TRUTH4_35_B-15|Gardnerella vaginalis|BT|Gardnerella|0.997941176470588|204|99.5121951219512|91.9166666666666
TRUTH4_35_B-15|Gardnerella vaginalis|BT|Bifidobacteriaceae|0.8|1|0.48780487804878|60.6
TRUTH4_35_B-15|Prevotella bivia|BT|"Bacteroidales"|0.835|4|3.125|88.725
TRUTH4_35_B-15|Prevotella bivia|BT|Bacteria|0.993333333333333|18|14.0625|84.3333333333333
TRUTH4_35_B-15|Prevotella bivia|BT|"Prevotellaceae"|0.869166666666667|24|18.75|88.7291666666667
TRUTH4_35_B-15|Prevotella bivia|BT|"Bacteroidetes"|0.851111111111111|9|7.03125|86.6666666666667
TRUTH4_35_B-15|Prevotella bivia|BT|Prevotella|0.962328767123288|73|57.03125|94.5369863013699
TRUTH4_35_B-15|Streptococcus agalactiae|AT|Streptococcus|0.998846153846154|26|100|98.5076923076923
TRUTH4_35_B-15|Sneathia amnii|AT|Sneathia|0.977142857142857|7|87.5|98.9142857142857
TRUTH4_35_B-15|Sneathia amnii|AT|"Leptotrichiaceae"|0.94|1|12.5|100
TRUTH4_35_B-15|Streptococcus agalactiae|BT|Streptococcus|1|4|80|96.375
TRUTH4_35_B-15|Streptococcus agalactiae|BT|"Lactobacillales"|0.8|1|20|89.1
TRUTH4_35_B-15|Sneathia amnii|BT|Sneathia|0.9475|4|100|90.45
TRUTH4_35_B-15|Atopobium vaginae|AT|Atopobium|1|3|100|99.0666666666667
TRUTH4_35_B-15|Lactobacillus crispatus_cluster|AT|Lactobacillus|1|1|100|99.1
TRUTH4_38_B-18|Streptococcus agalactiae|AT|Streptococcus|0.999721040518861|14339|100|98.6711765116148
TRUTH4_38_B-18|Streptococcus agalactiae|BT|"Firmicutes"|0.8125|4|0.609756097560976|90.35
TRUTH4_38_B-18|Streptococcus agalactiae|BT|Bacteria|0.968333333333333|18|2.74390243902439|79.3111111111111
TRUTH4_38_B-18|Streptococcus agalactiae|BT|Sneathia|0.83|1|0.152439024390244|90.4
TRUTH4_38_B-18|Streptococcus agalactiae|BT|Streptococcus|0.983253205128207|624|95.1219512195122|96.1459935897436
TRUTH4_38_B-18|Streptococcus agalactiae|BT|"Lactobacillales"|0.832857142857143|7|1.06707317073171|92.6285714285714
TRUTH4_38_B-18|Streptococcus agalactiae|BT|"Leptotrichiaceae"|0.81|1|0.152439024390244|89.7
TRUTH4_38_B-18|Streptococcus agalactiae|BT|"Bacilli"|0.81|1|0.152439024390244|93.2
TRUTH4_38_B-18|Sneathia amnii|AT|Sneathia|0.972142857142857|14|100|98.45
TRUTH4_38_B-18|Lactobacillus iners|AT|Lactobacillus|0.996666666666667|3|100|99.2333333333333
TRUTH4_38_B-18|Streptococcus pseudoporcinus|BT|Bacteria|0.95|3|100|64.2
TRUTH4_38_B-18|"Lachnospiraceae" BVAB1|AT|"Lachnospiraceae"|0.965|2|100|98.9
TRUTH4_38_B-18|Lactobacillus iners|BT|Lactobacillus|0.96|2|100|94.6
TRUTH4_38_B-18|Lactobacillus crispatus_cluster|AT|Lactobacillus|0.955|2|100|98.3
TRUTH4_38_B-18|Streptococcus ictaluri_iniae_parauberis|BT|Bacteria|0.86|1|100|56
TRUTH4_38_B-18|Streptococcus urinalis|BT|Bacteria|0.84|1|100|66.6
TRUTH4_38_B-18|No Hit|BT|Bacteria|0.87|1|100|0
TRUTH4_38_B-18|Gardnerella vaginalis|BT|Gardnerella|1|1|100|94
TRUTH4_38_B-18|Lactobacillus crispatus_cluster|BT|"Lactobacillales"|1|1|100|93.4
TRUTH4_38_B-18|Streptococcus canis|BT|Bacteria|0.84|1|100|55.1
TRUTH4_9_A-9|Lactobacillus iners|AT|"Firmicutes"|0.825|4|0.0727669637984355|98.5
TRUTH4_9_A-9|Lactobacillus iners|AT|Lactobacillus|0.996019791093994|5457|99.2723303620157|98.9560014660067
TRUTH4_9_A-9|Lactobacillus iners|AT|Bacteria|0.98|4|0.0727669637984355|98
TRUTH4_9_A-9|Lactobacillus iners|AT|Lactobacillaceae|0.84375|8|0.145533927596871|98.2375
TRUTH4_9_A-9|Lactobacillus iners|AT|"Lactobacillales"|0.834|10|0.181917409496089|98.33
TRUTH4_9_A-9|Lactobacillus iners|AT|"Bacilli"|0.86|14|0.254684373294524|98.3785714285714
TRUTH4_9_A-9|Streptococcus agalactiae|AT|Streptococcus|0.999650519796504|4521|100|98.7013492590124
TRUTH4_9_A-9|Lactobacillus crispatus_cluster|AT|"Firmicutes"|0.86|1|0.0608272506082725|97.8
TRUTH4_9_A-9|Lactobacillus crispatus_cluster|AT|Lactobacillus|0.99728048780488|1640|99.7566909975669|98.8415853658535
TRUTH4_9_A-9|Lactobacillus crispatus_cluster|AT|"Lactobacillales"|0.875|2|0.121654501216545|97.4
TRUTH4_9_A-9|Lactobacillus crispatus_cluster|AT|"Bacilli"|0.86|1|0.0608272506082725|97.1
TRUTH4_9_A-9|Streptococcus agalactiae|BT|"Firmicutes"|0.838|10|2|86.9
TRUTH4_9_A-9|Streptococcus agalactiae|BT|Bacteria|0.98875|8|1.6|79.2625
TRUTH4_9_A-9|Streptococcus agalactiae|BT|Streptococcus|0.956583143507974|439|87.8|94.3141230068338
TRUTH4_9_A-9|Streptococcus agalactiae|BT|"Lactobacillales"|0.943170731707317|41|8.2|91.0829268292683
TRUTH4_9_A-9|Streptococcus agalactiae|BT|"Bacilli"|0.9|2|0.4|86.5
TRUTH4_9_A-9|Lactobacillus iners|BT|"Firmicutes"|0.833125|16|3.2064128256513|88.425
TRUTH4_9_A-9|Lactobacillus iners|BT|Lactobacillus|0.956461988304094|342|68.5370741482966|95.2318713450293
TRUTH4_9_A-9|Lactobacillus iners|BT|Bacteria|0.978048780487805|41|8.21643286573146|81.6195121951219
TRUTH4_9_A-9|Lactobacillus iners|BT|Lactobacillaceae|0.828947368421053|19|3.80761523046092|94.0263157894737
TRUTH4_9_A-9|Lactobacillus iners|BT|"Lactobacillales"|0.880652173913044|46|9.21843687374749|92.1130434782609
TRUTH4_9_A-9|Lactobacillus iners|BT|"Bacilli"|0.881142857142857|35|7.01402805611222|91.8171428571429
TRUTH4_9_A-9|Lactobacillus crispatus_cluster|BT|"Firmicutes"|0.843333333333333|6|2.7027027027027|87.2333333333333
TRUTH4_9_A-9|Lactobacillus crispatus_cluster|BT|Lactobacillus|0.96796875|192|86.4864864864865|95.3942708333333
TRUTH4_9_A-9|Lactobacillus crispatus_cluster|BT|Bacteria|0.973|10|4.5045045045045|87.72
TRUTH4_9_A-9|Lactobacillus crispatus_cluster|BT|Lactobacillaceae|0.81|1|0.45045045045045|93.1
TRUTH4_9_A-9|Lactobacillus crispatus_cluster|BT|"Lactobacillales"|0.9475|8|3.6036036036036|92.45
TRUTH4_9_A-9|Lactobacillus crispatus_cluster|BT|"Bacilli"|0.874|5|2.25225225225225|93.66
TRUTH4_9_A-9|Lactobacillus crispatus_type1|BT|Lactobacillus|0.989830508474576|59|98.3333333333333|92.6542372881356
TRUTH4_9_A-9|Lactobacillus crispatus_type1|BT|"Lactobacillales"|0.86|1|1.66666666666667|90.5
TRUTH4_9_A-9|Sneathia amnii|AT|Sneathia|0.96|7|100|99.3285714285714
TRUTH4_9_A-9|Sneathia amnii|BT|Sneathia|0.915|2|100|86.3
TRUTH4_9_A-9|Lactobacillus gasseri_cluster|BT|Bacteria|0.97|2|100|62.6
TRUTH4_9_A-9|Streptococcus ictaluri_iniae_parauberis|BT|Bacteria|0.9|1|100|67
TRUTH4_9_A-9|Streptococcus pseudoporcinus|BT|Bacteria|0.96|1|100|67.1
TRUTH4_9_A-9|Atopobium vaginae|AT|Atopobium|1|1|100|98.1
TRUTH4_22_B-2|Lactobacillus iners|AT|"Firmicutes"|0.831428571428572|7|0.112685125563426|98.4571428571429
TRUTH4_22_B-2|Lactobacillus iners|AT|Lactobacillus|0.995446573562829|6158|99.1307147456536|98.846833387462
TRUTH4_22_B-2|Lactobacillus iners|AT|Bacteria|0.99|2|0.0321957501609788|97.4
TRUTH4_22_B-2|Lactobacillus iners|AT|Lactobacillaceae|0.832105263157895|19|0.305859626529298|98.1421052631579
TRUTH4_22_B-2|Lactobacillus iners|AT|"Lactobacillales"|0.845|8|0.128783000643915|97.4375
TRUTH4_22_B-2|Lactobacillus iners|AT|"Bacilli"|0.848888888888889|18|0.289761751448809|98.1944444444445
TRUTH4_22_B-2|Sneathia amnii|AT|Sneathia|0.966922390722523|5605|99.4499645138396|99.0926494201599
TRUTH4_22_B-2|Sneathia amnii|AT|"Leptotrichiaceae"|0.974838709677419|31|0.550035486160397|99.2709677419355
TRUTH4_22_B-2|Lactobacillus crispatus_cluster|AT|Lactobacillus|0.997161981258368|1494|99.8663101604278|98.8017402945114
TRUTH4_22_B-2|Lactobacillus crispatus_cluster|AT|Bacteria|1|1|0.0668449197860962|97.1
TRUTH4_22_B-2|Lactobacillus crispatus_cluster|AT|"Lactobacillales"|0.8|1|0.0668449197860962|97.1
TRUTH4_22_B-2|Lactobacillus iners|BT|"Fusobacteriales"|0.85|1|0.240963855421687|92.2
TRUTH4_22_B-2|Lactobacillus iners|BT|Root|1|1|0.240963855421687|59.9
TRUTH4_22_B-2|Lactobacillus iners|BT|Sneathia|0.881818181818182|11|2.65060240963855|88.6181818181818
TRUTH4_22_B-2|Lactobacillus iners|BT|Lactobacillaceae|0.8425|16|3.85542168674699|93.3
TRUTH4_22_B-2|Lactobacillus iners|BT|"Lactobacillales"|0.864615384615384|13|3.13253012048193|92.9769230769231
TRUTH4_22_B-2|Lactobacillus iners|BT|Lactobacillus|0.964507575757576|264|63.6144578313253|95.3780303030303
TRUTH4_22_B-2|Lactobacillus iners|BT|"Firmicutes"|0.8375|24|5.78313253012048|89.1166666666667
TRUTH4_22_B-2|Lactobacillus iners|BT|Bacteria|0.986349206349206|63|15.1807228915663|86.3555555555556
TRUTH4_22_B-2|Lactobacillus iners|BT|"Bacilli"|0.832631578947368|19|4.57831325301205|90.5894736842105
TRUTH4_22_B-2|Lactobacillus iners|BT|"Leptotrichiaceae"|0.846666666666667|3|0.72289156626506|91.0333333333333
TRUTH4_22_B-2|Sneathia amnii|BT|"Fusobacteriales"|0.82|4|1.01010101010101|90.95
TRUTH4_22_B-2|Sneathia amnii|BT|Bacteria|0.994915254237288|59|14.8989898989899|85.7864406779661
TRUTH4_22_B-2|Sneathia amnii|BT|Sneathia|0.923376623376623|308|77.7777777777778|90.9259740259741
TRUTH4_22_B-2|Sneathia amnii|BT|"Leptotrichiaceae"|0.8536|25|6.31313131313131|87.832
TRUTH4_22_B-2|Lactobacillus crispatus_cluster|BT|"Firmicutes"|0.813333333333333|3|1.43540669856459|93
TRUTH4_22_B-2|Lactobacillus crispatus_cluster|BT|Lactobacillus|0.975149700598803|167|79.9043062200957|95.9928143712574
TRUTH4_22_B-2|Lactobacillus crispatus_cluster|BT|Bacteria|0.978333333333333|18|8.61244019138756|85.9888888888889
TRUTH4_22_B-2|Lactobacillus crispatus_cluster|BT|Sneathia|0.86|2|0.956937799043062|86.4
TRUTH4_22_B-2|Lactobacillus crispatus_cluster|BT|Lactobacillaceae|0.83|3|1.43540669856459|93.7333333333333
TRUTH4_22_B-2|Lactobacillus crispatus_cluster|BT|"Lactobacillales"|0.903333333333333|9|4.30622009569378|94.6444444444444
TRUTH4_22_B-2|Lactobacillus crispatus_cluster|BT|"Bacilli"|0.824|5|2.39234449760766|93.14
TRUTH4_22_B-2|Lactobacillus crispatus_cluster|BT|"Leptotrichiaceae"|0.825|2|0.956937799043062|91.45
TRUTH4_22_B-2|Lactobacillus crispatus_type1|BT|"Firmicutes"|0.81|1|1.28205128205128|89.3
TRUTH4_22_B-2|Lactobacillus crispatus_type1|BT|Lactobacillus|0.990779220779221|77|98.7179487179487|93.0987012987013
TRUTH4_22_B-2|Streptococcus agalactiae|AT|Streptococcus|1|13|100|98.7923076923077
TRUTH4_22_B-2|Gardnerella vaginalis|AT|Gardnerella|1|3|100|98.7
TRUTH4_22_B-2|Streptococcus agalactiae|BT|Streptococcus|0.965|2|100|93.75
TRUTH4_22_B-2|Gemella OTU86|BT|Root|1|1|100|58.5
TRUTH4_22_B-2|Prevotella bivia|AT|Prevotella|1|1|100|98
TRUTH4_22_B-2|"Lachnospiraceae" BVAB1|AT|"Lachnospiraceae"|0.98|1|100|99.4
TRUTH4_22_B-2|Gardnerella vaginalis|BT|Gardnerella|0.99|1|100|88.5
TRUTH4_2_A-2|Atopobium vaginae|AT|Atopobium|0.999920280612244|6272|100|99.6120216836718
TRUTH4_2_A-2|Lactobacillus crispatus_cluster|AT|Lactobacillus|0.996578091106283|3688|99.7565593724642|98.9540943600861
TRUTH4_2_A-2|Lactobacillus crispatus_cluster|AT|Bacteria|0.99|1|0.0270489586150933|97.8
TRUTH4_2_A-2|Lactobacillus crispatus_cluster|AT|"Lactobacillales"|0.83|3|0.08114687584528|97.6
TRUTH4_2_A-2|Lactobacillus crispatus_cluster|AT|"Bacilli"|0.846|5|0.135244793075467|97.82
TRUTH4_2_A-2|Prevotella bivia|AT|Prevotella|0.9993511082557|3113|100|99.393896562801
TRUTH4_2_A-2|Atopobium vaginae|BT|Coriobacteriaceae|0.863333333333333|6|1.61725067385445|88.8666666666667
TRUTH4_2_A-2|Atopobium vaginae|BT|Bacteria|0.999583333333333|24|6.46900269541779|87.5291666666667
TRUTH4_2_A-2|Atopobium vaginae|BT|Atopobium|0.978739002932552|341|91.9137466307278|92.3870967741935
TRUTH4_2_A-2|Lactobacillus crispatus_cluster|BT|"Firmicutes"|0.82952380952381|21|6.46153846153846|93.2761904761905
TRUTH4_2_A-2|Lactobacillus crispatus_cluster|BT|Lactobacillus|0.931929824561403|171|52.6153846153846|95.7865497076023
TRUTH4_2_A-2|Lactobacillus crispatus_cluster|BT|Actinobacteria|0.84|1|0.307692307692308|90.2
TRUTH4_2_A-2|Lactobacillus crispatus_cluster|BT|Bacteria|0.991232876712329|73|22.4615384615385|91.0452054794521
TRUTH4_2_A-2|Lactobacillus crispatus_cluster|BT|Lactobacillaceae|0.805|6|1.84615384615385|94.0666666666667
TRUTH4_2_A-2|Lactobacillus crispatus_cluster|BT|"Lactobacillales"|0.867837837837838|37|11.3846153846154|92.645945945946
TRUTH4_2_A-2|Lactobacillus crispatus_cluster|BT|"Bacilli"|0.8275|16|4.92307692307692|92.8
TRUTH4_2_A-2|Prevotella bivia|BT|"Bacteroidales"|0.8375|4|1.8018018018018|87.75
TRUTH4_2_A-2|Prevotella bivia|BT|Bacteria|0.993076923076923|13|5.85585585585586|86.0846153846154
TRUTH4_2_A-2|Prevotella bivia|BT|"Prevotellaceae"|0.873703703703704|27|12.1621621621622|87.9555555555556
TRUTH4_2_A-2|Prevotella bivia|BT|"Bacteroidetes"|0.84625|8|3.6036036036036|85.95
TRUTH4_2_A-2|Prevotella bivia|BT|Prevotella|0.957882352941176|170|76.5765765765766|94.0811764705883
TRUTH4_2_A-2|Streptococcus agalactiae|AT|Streptococcus|1|11|100|98.6181818181818
TRUTH4_2_A-2|Sneathia amnii|AT|Sneathia|0.951666666666667|6|100|98.6166666666667
TRUTH4_2_A-2|Streptococcus parasanguinis|AT|Streptococcus|1|3|100|97.6
TRUTH4_2_A-2|Sneathia amnii|BT|Sneathia|0.915|2|100|94.65
TRUTH4_2_A-2|Lactobacillus iners|AT|Lactobacillus|0.99|2|100|98.3
TRUTH4_2_A-2|Streptococcus agalactiae|BT|Bacteria|1|2|100|90.85
TRUTH4_2_A-2|Mobiluncus mulieris|AT|Mobiluncus|1|2|100|98.6
TRUTH4_2_A-2|Lactobacillus amylolyticus_hamsteri|BT|Bacteria|1|1|100|82.7
TRUTH4_13_A-13|Lactobacillus iners|AT|"Firmicutes"|0.836666666666667|3|0.0436490615451768|98.3333333333333
TRUTH4_13_A-13|Lactobacillus iners|AT|Lactobacillus|0.994524368760987|6812|99.1124690819147|98.7654726952421
TRUTH4_13_A-13|Lactobacillus iners|AT|Bacteria|0.988|5|0.072748435908628|98
TRUTH4_13_A-13|Lactobacillus iners|AT|Lactobacillaceae|0.847916666666667|24|0.349192492361414|98.3375
TRUTH4_13_A-13|Lactobacillus iners|AT|"Lactobacillales"|0.837857142857143|14|0.203695620544158|98.1357142857143
TRUTH4_13_A-13|Lactobacillus iners|AT|"Bacilli"|0.85|15|0.218245307725884|98.4133333333333
TRUTH4_13_A-13|Sneathia amnii|AT|Sneathia|0.961404754044193|6058|99.5399277029247|99.1425387916797
TRUTH4_13_A-13|Sneathia amnii|AT|"Leptotrichiaceae"|0.965357142857143|28|0.460072297075255|99.0071428571429
TRUTH4_13_A-13|Prevotella bivia|AT|Prevotella|0.999552372426142|1117|100|99.2551477170994
TRUTH4_13_A-13|Lactobacillus iners|BT|Root|1|1|0.191570881226054|57.8
TRUTH4_13_A-13|Lactobacillus iners|BT|"Fusobacteriales"|0.8025|4|0.766283524904214|91.75
TRUTH4_13_A-13|Lactobacillus iners|BT|Sneathia|0.858571428571429|7|1.34099616858238|88.1
TRUTH4_13_A-13|Lactobacillus iners|BT|Lactobacillaceae|0.833571428571428|28|5.3639846743295|94.4964285714286
TRUTH4_13_A-13|Lactobacillus iners|BT|"Lactobacillales"|0.862941176470588|34|6.51340996168582|93.85
TRUTH4_13_A-13|Lactobacillus iners|BT|Lactobacillus|0.954067278287462|327|62.6436781609195|96.2302752293578
TRUTH4_13_A-13|Lactobacillus iners|BT|"Firmicutes"|0.833333333333333|15|2.8735632183908|90.4133333333333
TRUTH4_13_A-13|Lactobacillus iners|BT|Bacteria|0.987906976744186|86|16.4750957854406|87.2883720930233
TRUTH4_13_A-13|Lactobacillus iners|BT|"Leptotrichiaceae"|0.8|1|0.191570881226054|91.4
TRUTH4_13_A-13|Lactobacillus iners|BT|"Bacilli"|0.838947368421053|19|3.63984674329502|92.8894736842105
TRUTH4_13_A-13|Sneathia amnii|BT|Bacteria|0.991860465116279|43|10.4622871046229|84.6511627906977
TRUTH4_13_A-13|Sneathia amnii|BT|Sneathia|0.921924198250729|343|83.4549878345499|90.0466472303207
TRUTH4_13_A-13|Sneathia amnii|BT|"Leptotrichiaceae"|0.8644|25|6.08272506082725|83.484
TRUTH4_13_A-13|Prevotella bivia|BT|"Bacteroidales"|0.83|8|8|88.0875
TRUTH4_13_A-13|Prevotella bivia|BT|Bacteria|0.999444444444445|18|18|86.8944444444445
TRUTH4_13_A-13|Prevotella bivia|BT|"Prevotellaceae"|0.85|12|12|87.8416666666667
TRUTH4_13_A-13|Prevotella bivia|BT|Sneathia|0.8|1|1|86.8
TRUTH4_13_A-13|Prevotella bivia|BT|Prevotella|0.95578947368421|57|57|94.6350877192982
TRUTH4_13_A-13|Prevotella bivia|BT|"Bacteroidetes"|0.85|4|4|82.7
TRUTH4_13_A-13|Streptococcus agalactiae|AT|Streptococcus|1|11|100|98.8090909090909
TRUTH4_13_A-13|Lactobacillus crispatus_cluster|BT|Lactobacillus|0.95|1|33.3333333333333|96
TRUTH4_13_A-13|Lactobacillus crispatus_cluster|BT|"Lactobacillales"|0.985|2|66.6666666666667|92.2
TRUTH4_13_A-13|Lactobacillus crispatus_cluster|AT|Lactobacillus|0.995|2|100|99.15
TRUTH4_13_A-13|No Hit|BT|Root|1|1|100|0
TRUTH4_13_A-13|Streptococcus agalactiae|BT|Streptococcus|0.96|1|100|94
TRUTH4_19_A-19|Lactobacillus iners|AT|"Firmicutes"|0.84|6|0.0832292967124428|98.1166666666667
TRUTH4_19_A-19|Lactobacillus iners|AT|Lactobacillus|0.996028507546098|7156|99.2648078790401|98.8746366685284
TRUTH4_19_A-19|Lactobacillus iners|AT|Bacteria|0.983333333333333|3|0.0416146483562214|98.6666666666667
TRUTH4_19_A-19|Lactobacillus iners|AT|Lactobacillaceae|0.845384615384616|13|0.180330142876959|98.1923076923077
TRUTH4_19_A-19|Lactobacillus iners|AT|"Lactobacillales"|0.840666666666667|15|0.208073241781107|98.22
TRUTH4_19_A-19|Lactobacillus iners|AT|"Bacilli"|0.843125|16|0.221944791233181|98.825
TRUTH4_19_A-19|Atopobium vaginae|AT|Atopobium|0.999877175025588|2931|100|99.6102012964857
TRUTH4_19_A-19|Lactobacillus crispatus_cluster|AT|Lactobacillus|0.998009977827052|1804|99.8339789706696|98.8452882483369
TRUTH4_19_A-19|Lactobacillus crispatus_cluster|AT|Lactobacillaceae|0.8|1|0.0553403431101273|97
TRUTH4_19_A-19|Lactobacillus crispatus_cluster|AT|"Lactobacillales"|0.82|1|0.0553403431101273|97.4
TRUTH4_19_A-19|Lactobacillus crispatus_cluster|AT|"Bacilli"|0.85|1|0.0553403431101273|97.4
TRUTH4_19_A-19|Lactobacillus iners|BT|Lactobacillaceae|0.839642857142857|28|5.64516129032258|95.175
TRUTH4_19_A-19|Lactobacillus iners|BT|"Lactobacillales"|0.840344827586207|29|5.84677419354839|93.5068965517242
TRUTH4_19_A-19|Lactobacillus iners|BT|Lactobacillus|0.954128113879004|281|56.6532258064516|95.220640569395
TRUTH4_19_A-19|Lactobacillus iners|BT|Coriobacteriaceae|0.825|2|0.403225806451613|90.4
TRUTH4_19_A-19|Lactobacillus iners|BT|"Firmicutes"|0.831034482758621|29|5.84677419354839|90.0275862068966
TRUTH4_19_A-19|Lactobacillus iners|BT|Bacteria|0.991489361702127|94|18.9516129032258|89.8436170212766
TRUTH4_19_A-19|Lactobacillus iners|BT|Atopobium|0.8|1|0.201612903225806|85.6
TRUTH4_19_A-19|Lactobacillus iners|BT|"Bacilli"|0.82875|32|6.45161290322581|92.18125
TRUTH4_19_A-19|Atopobium vaginae|BT|Coriobacteriaceae|0.83|3|0.949367088607595|84.4666666666667
TRUTH4_19_A-19|Atopobium vaginae|BT|Bacteria|0.994444444444444|9|2.84810126582278|86.1444444444444
TRUTH4_19_A-19|Atopobium vaginae|BT|Atopobium|0.979572368421053|304|96.2025316455696|91.6555921052632
TRUTH4_19_A-19|Lactobacillus crispatus_cluster|BT|Actinobacteria|0.8|1|0.546448087431694|87.5
TRUTH4_19_A-19|Lactobacillus crispatus_cluster|BT|Lactobacillaceae|0.8075|4|2.18579234972678|94.7
TRUTH4_19_A-19|Lactobacillus crispatus_cluster|BT|"Lactobacillales"|0.895555555555556|9|4.91803278688525|93.3555555555556
TRUTH4_19_A-19|Lactobacillus crispatus_cluster|BT|Lactobacillus|0.97078125|128|69.9453551912568|95.6031249999999
TRUTH4_19_A-19|Lactobacillus crispatus_cluster|BT|"Firmicutes"|0.85|3|1.63934426229508|94.8666666666667
TRUTH4_19_A-19|Lactobacillus crispatus_cluster|BT|Bacteria|0.984516129032258|31|16.9398907103825|87.5838709677419
TRUTH4_19_A-19|Lactobacillus crispatus_cluster|BT|Atopobium|0.93|1|0.546448087431694|87
TRUTH4_19_A-19|Lactobacillus crispatus_cluster|BT|"Bacilli"|0.82|6|3.27868852459016|90.55
TRUTH4_19_A-19|Lactobacillus crispatus_type1|BT|Lactobacillus|0.990945945945946|74|96.1038961038961|93.222972972973
TRUTH4_19_A-19|Lactobacillus crispatus_type1|BT|Bacteria|1|1|1.2987012987013|91.9
TRUTH4_19_A-19|Lactobacillus crispatus_type1|BT|"Lactobacillales"|0.83|2|2.5974025974026|90.8
TRUTH4_19_A-19|Sneathia amnii|AT|Sneathia|0.99|1|100|98.5
TRUTH4_30_B-10|Gardnerella vaginalis|AT|Gardnerella|0.999973217701823|15682|100|99.0984887131685
TRUTH4_30_B-10|Gardnerella vaginalis|BT|Bacteria|0.985|2|0.243605359317905|65.85
TRUTH4_30_B-10|Gardnerella vaginalis|BT|Gardnerella|0.999095354523228|818|99.6345919610231|94.7381418092908
TRUTH4_30_B-10|Gardnerella vaginalis|BT|Actinobacteridae|0.82|1|0.121802679658952|72.4
TRUTH4_30_B-10|Lactobacillus iners|AT|Lactobacillus|0.998823529411765|17|94.4444444444444|98.8470588235294
TRUTH4_30_B-10|Lactobacillus iners|AT|"Bacilli"|0.86|1|5.55555555555556|99.5
TRUTH4_30_B-10|Sneathia amnii|AT|Sneathia|0.945714285714286|7|100|99.1857142857143
TRUTH4_30_B-10|Lactobacillus crispatus_cluster|AT|Lactobacillus|1|3|100|98.4666666666667
TRUTH4_30_B-10|Streptococcus agalactiae|AT|Streptococcus|1|2|100|98.6
TRUTH4_30_B-10|Atopobium vaginae|AT|Atopobium|1|2|100|99.25
TRUTH4_30_B-10|Atopobium vaginae|BT|Atopobium|0.96|2|100|87.3
TRUTH4_30_B-10|Prevotella bivia|AT|Prevotella|1|1|100|99.6
TRUTH4_30_B-10|Sneathia amnii|BT|Bacteria|1|1|100|89.5
TRUTH4_30_B-10|Bifidobacterium angulatum|BT|Root|1|1|100|50.3
TRUTH4_30_B-10|Bifidobacterium ruminantium|BT|Bacteria|0.99|1|100|65.6
TRUTH4_30_B-10|Prevotella bivia|BT|Gardnerella|0.93|1|100|84
TRUTH4_30_B-10|Bifidobacterium asteroides_coryneforme_indicum|BT|Gardnerella|0.81|1|100|69.3
TRUTH4_30_B-10|Bifidobacterium catenulatum_pseudocatenulatum|BT|Bifidobacteriaceae|0.84|1|100|68.2
TRUTH4_30_B-10|Pseudomonas gessardii|AT|Pseudomonas|1|1|100|98.7
TRUTH4_5_A-5|Streptococcus agalactiae|AT|Streptococcus|0.999774656131107|6834|100|98.7933860111196
TRUTH4_5_A-5|Sneathia amnii|AT|Sneathia|0.970577249575507|5301|99.176800748363|99.1160535747964
TRUTH4_5_A-5|Sneathia amnii|AT|"Leptotrichiaceae"|0.967045454545454|44|0.823199251637044|98.8613636363637
TRUTH4_5_A-5|Lactobacillus crispatus_cluster|AT|Lactobacillus|0.996967213114756|1830|99.9453850354997|99.0120765027322
TRUTH4_5_A-5|Lactobacillus crispatus_cluster|AT|"Bacilli"|0.84|1|0.0546149645002731|97.9
TRUTH4_5_A-5|Streptococcus agalactiae|BT|"Firmicutes"|0.846|5|1.37741046831956|92.88
TRUTH4_5_A-5|Streptococcus agalactiae|BT|Streptococcaceae|0.81|1|0.275482093663912|92
TRUTH4_5_A-5|Streptococcus agalactiae|BT|Bacteria|0.9965|40|11.0192837465565|88.9275
TRUTH4_5_A-5|Streptococcus agalactiae|BT|Streptococcus|0.973229166666667|288|79.3388429752066|95.3458333333334
TRUTH4_5_A-5|Streptococcus agalactiae|BT|Sneathia|0.868666666666667|15|4.13223140495868|87.88
TRUTH4_5_A-5|Streptococcus agalactiae|BT|"Lactobacillales"|0.906923076923077|13|3.58126721763085|92.7307692307692
TRUTH4_5_A-5|Streptococcus agalactiae|BT|"Bacilli"|0.8|1|0.275482093663912|91.5
TRUTH4_5_A-5|Sneathia amnii|BT|"Fusobacteriales"|0.8275|4|1.13314447592068|94.8
TRUTH4_5_A-5|Sneathia amnii|BT|Bacteria|1|53|15.014164305949|89.5452830188679
TRUTH4_5_A-5|Sneathia amnii|BT|Sneathia|0.91422794117647|272|77.0538243626062|89.0025735294117
TRUTH4_5_A-5|Sneathia amnii|BT|"Leptotrichiaceae"|0.859166666666667|24|6.79886685552408|87.1083333333333
TRUTH4_5_A-5|Lactobacillus crispatus_cluster|BT|Root|1|1|0.564971751412429|63.7
TRUTH4_5_A-5|Lactobacillus crispatus_cluster|BT|"Firmicutes"|0.826666666666667|6|3.38983050847458|91.55
TRUTH4_5_A-5|Lactobacillus crispatus_cluster|BT|Lactobacillus|0.932926829268293|123|69.4915254237288|95.1951219512194
TRUTH4_5_A-5|Lactobacillus crispatus_cluster|BT|Bacteria|0.983888888888889|18|10.1694915254237|87.8277777777778
TRUTH4_5_A-5|Lactobacillus crispatus_cluster|BT|Sneathia|0.86|2|1.12994350282486|85.45
TRUTH4_5_A-5|Lactobacillus crispatus_cluster|BT|Lactobacillaceae|0.81|1|0.564971751412429|94.6
TRUTH4_5_A-5|Lactobacillus crispatus_cluster|BT|"Lactobacillales"|0.931739130434783|23|12.9943502824859|92.8652173913044
TRUTH4_5_A-5|Lactobacillus crispatus_cluster|BT|"Bacilli"|0.836666666666667|3|1.69491525423729|96.0666666666667
TRUTH4_5_A-5|Lactobacillus iners|AT|Lactobacillus|0.993846153846154|13|100|98.7
TRUTH4_5_A-5|Prevotella bivia|AT|Prevotella|1|9|100|99.2333333333333
TRUTH4_5_A-5|Gardnerella vaginalis|AT|Gardnerella|1|3|100|99.1
TRUTH4_5_A-5|No Hit|BT|Root|1|1|100|0
TRUTH4_5_A-5|Streptococcus pseudoporcinus|BT|Bacteria|0.94|1|100|68
TRUTH4_5_A-5|Gardnerella vaginalis|BT|Gardnerella|1|1|100|91.7
TRUTH4_5_A-5|Atopobium vaginae|AT|Atopobium|1|1|100|99.3
TRUTH4_5_A-5|Lactobacillus iners|BT|Lactobacillaceae|0.81|1|100|95.6
TRUTH4_27_B-7|Streptococcus agalactiae|AT|Streptococcus|0.999674705552437|7132|100|98.7851374088609
TRUTH4_27_B-7|Sneathia amnii|AT|Sneathia|0.970690128755312|5825|99.4536452108588|99.1067467811146
TRUTH4_27_B-7|Sneathia amnii|AT|"Leptotrichiaceae"|0.96375|32|0.546354789141199|98.90625
TRUTH4_27_B-7|Streptococcus agalactiae|BT|"Firmicutes"|0.852|5|1.34408602150538|91.44
TRUTH4_27_B-7|Streptococcus agalactiae|BT|Bacteria|0.993043478260869|69|18.5483870967742|88.904347826087
TRUTH4_27_B-7|Streptococcus agalactiae|BT|Streptococcus|0.965875912408759|274|73.6559139784946|95.6521897810219
TRUTH4_27_B-7|Streptococcus agalactiae|BT|Sneathia|0.891666666666667|18|4.83870967741935|87.7388888888889
TRUTH4_27_B-7|Streptococcus agalactiae|BT|"Lactobacillales"|0.844|5|1.34408602150538|87.86
TRUTH4_27_B-7|Streptococcus agalactiae|BT|"Leptotrichiaceae"|0.8|1|0.268817204301075|89.3
TRUTH4_27_B-7|Sneathia amnii|BT|"Fusobacteriales"|0.806666666666667|3|0.815217391304348|83.4
TRUTH4_27_B-7|Sneathia amnii|BT|Bacteria|0.997758620689655|58|15.7608695652174|87.5068965517242
TRUTH4_27_B-7|Sneathia amnii|BT|Sneathia|0.916062717770034|287|77.9891304347826|90.0773519163763
TRUTH4_27_B-7|Sneathia amnii|BT|"Leptotrichiaceae"|0.9055|20|5.43478260869565|88.395
TRUTH4_27_B-7|Lactobacillus crispatus_cluster|AT|Lactobacillus|1|8|100|99.175
TRUTH4_27_B-7|Prevotella bivia|AT|Prevotella|1|6|100|99.4666666666667
TRUTH4_27_B-7|Atopobium vaginae|BT|Atopobium|1|3|100|93.6
TRUTH4_27_B-7|Lactobacillus iners|AT|Lactobacillus|0.99|2|100|99.35
TRUTH4_27_B-7|Streptococcus cluster21|BT|Root|1|1|100|53.6
TRUTH4_27_B-7|Gardnerella vaginalis|BT|Gardnerella|1|1|100|94.5
TRUTH4_27_B-7|Lactobacillus crispatus_cluster|BT|Lactobacillus|0.99|1|100|96.4
TRUTH4_6_A-6|Sneathia amnii|AT|"Fusobacteriales"|0.85|1|0.00837520938023451|97.4
TRUTH4_6_A-6|Sneathia amnii|AT|Sneathia|0.971200033732394|11858|99.3132328308208|99.0727441389783
TRUTH4_6_A-6|Sneathia amnii|AT|"Leptotrichiaceae"|0.960617283950617|81|0.678391959798995|98.9604938271605
TRUTH4_6_A-6|Atopobium vaginae|AT|Atopobium|0.999902794653705|8230|100|99.6570109356006
TRUTH4_6_A-6|Sneathia amnii|BT|Root|1|1|0.137362637362637|51.8
TRUTH4_6_A-6|Sneathia amnii|BT|"Fusobacteriales"|0.821666666666667|6|0.824175824175824|93.65
TRUTH4_6_A-6|Sneathia amnii|BT|Bacteria|0.995333333333333|75|10.3021978021978|86.416
TRUTH4_6_A-6|Sneathia amnii|BT|Sneathia|0.910833333333334|588|80.7692307692308|91.4146258503402
TRUTH4_6_A-6|Sneathia amnii|BT|"Leptotrichiaceae"|0.895517241379311|58|7.96703296703297|92.5137931034483
TRUTH4_6_A-6|Atopobium vaginae|BT|Coriobacteriaceae|0.905714285714286|7|1.37795275590551|87
TRUTH4_6_A-6|Atopobium vaginae|BT|Bacteria|0.998947368421053|95|18.7007874015748|88.3557894736842
TRUTH4_6_A-6|Atopobium vaginae|BT|Atopobium|0.980420792079209|404|79.5275590551181|92.930198019802
TRUTH4_6_A-6|Atopobium vaginae|BT|Sneathia|0.825|2|0.393700787401575|85
TRUTH4_6_A-6|Lactobacillus iners|AT|Lactobacillus|0.9975|4|100|99
TRUTH4_6_A-6|Prevotella bivia|AT|Prevotella|1|3|100|99.5
TRUTH4_6_A-6|Lactobacillus iners|BT|Lactobacillus|0.915|2|100|93.65
TRUTH4_6_A-6|Mobiluncus mulieris|BT|Mobiluncus|1|2|100|94.2
TRUTH4_6_A-6|Streptococcus agalactiae|AT|Streptococcus|1|1|100|98.8
TRUTH4_6_A-6|Prevotella cluster2|BT|Prevotella|1|1|100|96.9
TRUTH4_6_A-6|Mobiluncus mulieris|AT|Mobiluncus|1|1|100|98.4
TRUTH4_25_B-5|Atopobium vaginae|AT|Atopobium|0.999915718499788|9492|100|99.6462389380528
TRUTH4_25_B-5|Lactobacillus crispatus_cluster|AT|"Firmicutes"|0.86|1|0.0191644308164048|97.4
TRUTH4_25_B-5|Lactobacillus crispatus_cluster|AT|Lactobacillus|0.996362938806816|5213|99.904177845918|98.9127182044878
TRUTH4_25_B-5|Lactobacillus crispatus_cluster|AT|Lactobacillaceae|0.81|1|0.0191644308164048|98
TRUTH4_25_B-5|Lactobacillus crispatus_cluster|AT|"Lactobacillales"|0.815|2|0.0383288616328095|97.45
TRUTH4_25_B-5|Lactobacillus crispatus_cluster|AT|"Bacilli"|0.83|1|0.0191644308164048|98.9
TRUTH4_25_B-5|Gardnerella vaginalis|AT|Gardnerella|0.999950304946916|4427|100|99.1219110006792
TRUTH4_25_B-5|Atopobium vaginae|BT|Coriobacteriaceae|0.839|10|1.45560407569141|86.32
TRUTH4_25_B-5|Atopobium vaginae|BT|Actinobacteria|0.980909090909091|11|1.60116448326055|89.1454545454545
TRUTH4_25_B-5|Atopobium vaginae|BT|Gardnerella|0.86|1|0.145560407569141|89.2
TRUTH4_25_B-5|Atopobium vaginae|BT|Bacteria|0.989090909090909|22|3.20232896652111|85.2545454545455
TRUTH4_25_B-5|Atopobium vaginae|BT|Atopobium|0.982550544323485|643|93.5953420669578|93.1130637636081
TRUTH4_25_B-5|Gardnerella vaginalis|BT|Gardnerella|0.998681898066784|569|100|93.4681898066783
TRUTH4_25_B-5|Lactobacillus crispatus_cluster|BT|"Firmicutes"|0.841923076923077|26|5.55555555555556|92.7769230769231
TRUTH4_25_B-5|Lactobacillus crispatus_cluster|BT|Lactobacillus|0.928736059479554|269|57.4786324786325|95.9609665427509
TRUTH4_25_B-5|Lactobacillus crispatus_cluster|BT|Actinobacteria|0.82|2|0.427350427350427|84.15
TRUTH4_25_B-5|Lactobacillus crispatus_cluster|BT|Bacteria|0.993365384615384|104|22.2222222222222|90.9163461538461
TRUTH4_25_B-5|Lactobacillus crispatus_cluster|BT|Lactobacillaceae|0.8075|8|1.70940170940171|95.3
TRUTH4_25_B-5|Lactobacillus crispatus_cluster|BT|"Lactobacillales"|0.867727272727273|44|9.4017094017094|94.1431818181818
TRUTH4_25_B-5|Lactobacillus crispatus_cluster|BT|"Bacilli"|0.833333333333333|15|3.2051282051282|94.3533333333333
TRUTH4_25_B-5|Sneathia amnii|AT|Sneathia|0.971034482758621|232|99.1452991452991|99.0508620689655
TRUTH4_25_B-5|Sneathia amnii|AT|"Leptotrichiaceae"|0.97|2|0.854700854700855|98.65
TRUTH4_25_B-5|Streptococcus agalactiae|AT|Streptococcus|0.999761904761905|168|100|98.6559523809524
TRUTH4_25_B-5|Sneathia amnii|BT|Bacteria|1|5|15.1515151515152|88.64
TRUTH4_25_B-5|Sneathia amnii|BT|Sneathia|0.923333333333333|27|81.8181818181818|91.6148148148148
TRUTH4_25_B-5|Sneathia amnii|BT|"Leptotrichiaceae"|0.81|1|3.03030303030303|65.7
TRUTH4_25_B-5|Streptococcus agalactiae|BT|"Firmicutes"|0.86|1|6.25|90.5
TRUTH4_25_B-5|Streptococcus agalactiae|BT|Streptococcus|0.955|12|75|94.675
TRUTH4_25_B-5|Streptococcus agalactiae|BT|"Lactobacillales"|0.82|1|6.25|91.3
TRUTH4_25_B-5|Streptococcus agalactiae|BT|"Bacilli"|0.8|1|6.25|85.8
TRUTH4_25_B-5|Streptococcus agalactiae|BT|"Leptotrichiaceae"|0.86|1|6.25|90.9
TRUTH4_25_B-5|Lactobacillus iners|AT|Lactobacillus|0.995|4|100|98.45
TRUTH4_25_B-5|Lactobacillus iners|BT|Lactobacillus|0.94|1|33.3333333333333|94.1
TRUTH4_25_B-5|Lactobacillus iners|BT|Bacteria|1|1|33.3333333333333|95.9
TRUTH4_25_B-5|Lactobacillus iners|BT|"Bacilli"|0.82|1|33.3333333333333|96.8
TRUTH4_25_B-5|Prevotella bivia|AT|Prevotella|1|2|100|99.15
TRUTH4_25_B-5|Lactobacillus jensenii|BT|Bacteria|1|1|100|85
TRUTH4_25_B-5|Mobiluncus mulieris|AT|Mobiluncus|1|1|100|99.8
TRUTH4_23_B-3|Sneathia amnii|AT|"Fusobacteriales"|0.875|2|0.0100356264739826|98.55
TRUTH4_23_B-3|Sneathia amnii|AT|Bacteria|1|1|0.00501781323699132|97.2
TRUTH4_23_B-3|Sneathia amnii|AT|Sneathia|0.971575335553441|19818|99.443022730694|99.051967907964
TRUTH4_23_B-3|Sneathia amnii|AT|"Leptotrichiaceae"|0.961296296296296|108|0.541923829595062|98.8037037037037
TRUTH4_23_B-3|Sneathia amnii|BT|"Fusobacteriales"|0.838333333333333|6|1.07334525939177|93.6666666666667
TRUTH4_23_B-3|Sneathia amnii|BT|Bacteria|0.983181818181818|22|3.93559928443649|80.8863636363636
TRUTH4_23_B-3|Sneathia amnii|BT|Sneathia|0.925560165975105|482|86.2254025044723|89.6035269709544
TRUTH4_23_B-3|Sneathia amnii|BT|"Leptotrichiaceae"|0.879591836734694|49|8.76565295169946|89.4612244897959
TRUTH4_23_B-3|Atopobium vaginae|AT|Atopobium|1|16|100|99.6625
TRUTH4_23_B-3|Gardnerella vaginalis|AT|Gardnerella|1|6|100|98.3666666666667
TRUTH4_23_B-3|Atopobium vaginae|BT|Atopobium|0.995|4|100|93.425
TRUTH4_23_B-3|Lactobacillus crispatus_cluster|AT|Lactobacillus|1|2|100|98.85
TRUTH4_23_B-3|Sneathia OTU65|BT|"Leptotrichiaceae"|0.83|1|100|62.4
TRUTH4_23_B-3|Prevotella bivia|AT|Prevotella|1|1|100|99.5
TRUTH4_23_B-3|Streptococcus agalactiae|AT|Streptococcus|1|1|100|99.3
TRUTH4_23_B-3|Prevotella bivia|BT|Prevotella|1|1|100|93.8
TRUTH4_17_A-17|Atopobium vaginae|AT|Atopobium|0.99993101807802|8408|100|99.6105851569923
TRUTH4_17_A-17|Gardnerella vaginalis|AT|Gardnerella|0.999950099800399|3006|100|99.0782102461755
TRUTH4_17_A-17|Gardnerella vaginalis|BT|Gardnerella|0.999259259259259|243|100|94.6534979423869
TRUTH4_17_A-17|Atopobium vaginae|BT|Coriobacteriaceae|0.888|5|2.26244343891403|81.84
TRUTH4_17_A-17|Atopobium vaginae|BT|Actinobacteria|1|9|4.07239819004525|90.3444444444444
TRUTH4_17_A-17|Atopobium vaginae|BT|Bacteria|1|2|0.904977375565611|84.3
TRUTH4_17_A-17|Atopobium vaginae|BT|Gardnerella|0.82|1|0.452488687782805|89.3
TRUTH4_17_A-17|Atopobium vaginae|BT|Atopobium|0.992892156862746|204|92.3076923076923|94.464705882353
TRUTH4_17_A-17|Sneathia amnii|AT|Sneathia|0.975652173913043|23|100|99.1652173913044
TRUTH4_17_A-17|Streptococcus agalactiae|AT|Streptococcus|1|10|100|98.48
TRUTH4_17_A-17|Mobiluncus mulieris|AT|Mobiluncus|1|7|100|99.2
TRUTH4_17_A-17|Sneathia amnii|BT|Sneathia|0.88|1|50|96.7
TRUTH4_17_A-17|Sneathia amnii|BT|"Leptotrichiaceae"|0.89|1|50|93.8
TRUTH4_17_A-17|Lactobacillus crispatus_cluster|BT|Lactobacillus|0.8|1|50|95.3
TRUTH4_17_A-17|Lactobacillus crispatus_cluster|BT|Bacteria|1|1|50|94.9
TRUTH4_17_A-17|Prevotella bivia|AT|Prevotella|1|1|100|99.5
TRUTH4_17_A-17|Bifidobacterium gallicum|BT|Gardnerella|0.83|1|100|74.1
TRUTH4_17_A-17|Lactobacillus iners|AT|Lactobacillus|0.9|1|100|97
TRUTH4_17_A-17|Streptococcus agalactiae|BT|Streptococcus|1|1|100|94.7
TRUTH4_17_A-17|Mobiluncus mulieris|BT|Mobiluncus|1|1|100|93.8
TRUTH4_17_A-17|Pseudomonas gessardii|AT|Pseudomonas|1|1|100|97.9
TRUTH4_26_B-6|Streptococcus agalactiae|AT|Streptococcus|0.999769747361686|9381|100|98.7415627331845
TRUTH4_26_B-6|Gardnerella vaginalis|AT|Gardnerella|0.999959738298943|1987|100|99.1668344237548
TRUTH4_26_B-6|Lactobacillus crispatus_cluster|AT|"Firmicutes"|0.86|1|0.0526315789473684|97.8
TRUTH4_26_B-6|Lactobacillus crispatus_cluster|AT|Lactobacillus|0.996215076436481|1897|99.8421052631579|98.8751713231417
TRUTH4_26_B-6|Lactobacillus crispatus_cluster|AT|Lactobacillaceae|0.82|1|0.0526315789473684|97.3
TRUTH4_26_B-6|Lactobacillus crispatus_cluster|AT|"Bacilli"|0.84|1|0.0526315789473684|97.3
TRUTH4_26_B-6|Streptococcus agalactiae|BT|"Enterococcaceae"|0.81|1|0.142450142450142|91.1
TRUTH4_26_B-6|Streptococcus agalactiae|BT|"Firmicutes"|0.82375|8|1.13960113960114|93.7625
TRUTH4_26_B-6|Streptococcus agalactiae|BT|Gardnerella|0.89|3|0.427350427350427|85.0666666666667
TRUTH4_26_B-6|Streptococcus agalactiae|BT|Bacteria|0.994259259259259|54|7.69230769230769|85.9074074074074
TRUTH4_26_B-6|Streptococcus agalactiae|BT|Streptococcus|0.972613065326635|597|85.042735042735|95.160636515913
TRUTH4_26_B-6|Streptococcus agalactiae|BT|"Lactobacillales"|0.938055555555555|36|5.12820512820513|92.2888888888889
TRUTH4_26_B-6|Streptococcus agalactiae|BT|"Bacilli"|0.81|3|0.427350427350427|88.6333333333333
TRUTH4_26_B-6|Lactobacillus crispatus_cluster|BT|"Firmicutes"|0.8325|4|1.10803324099723|95.575
TRUTH4_26_B-6|Lactobacillus crispatus_cluster|BT|Lactobacillus|0.932808988764045|267|73.9612188365651|95.1569288389514
TRUTH4_26_B-6|Lactobacillus crispatus_cluster|BT|Bacteria|0.974545454545455|22|6.09418282548476|86.5363636363636
TRUTH4_26_B-6|Lactobacillus crispatus_cluster|BT|Lactobacillaceae|0.815|2|0.554016620498615|94.95
TRUTH4_26_B-6|Lactobacillus crispatus_cluster|BT|"Lactobacillales"|0.945967741935484|62|17.1745152354571|92.8629032258064
TRUTH4_26_B-6|Lactobacillus crispatus_cluster|BT|"Bacilli"|0.9|4|1.10803324099723|91.925
TRUTH4_26_B-6|Gardnerella vaginalis|BT|Gardnerella|0.999744525547445|274|100|92.0043795620438
TRUTH4_26_B-6|Prevotella bivia|AT|Prevotella|1|12|100|99.4666666666667
TRUTH4_26_B-6|Lactobacillus crispatus_type1|BT|Lactobacillus|0.87|5|50|93.62
TRUTH4_26_B-6|Lactobacillus crispatus_type1|BT|"Lactobacillales"|0.982|5|50|88.78
TRUTH4_26_B-6|Sneathia amnii|AT|Sneathia|0.985|2|100|99.3
TRUTH4_26_B-6|Streptococcus pseudoporcinus|BT|Bacteria|0.96|1|100|63.5
TRUTH4_26_B-6|Streptococcus uberis|BT|Bacteria|0.87|1|100|63.3
TRUTH4_26_B-6|Streptococcus canis|BT|Bacteria|0.85|1|100|60
TRUTH4_26_B-6|Streptococcus urinalis|BT|Bacteria|1|1|100|70.5
TRUTH4_26_B-6|Enterococcus cluster33|BT|Bacteria|0.96|1|100|58.3
TRUTH4_26_B-6|Lactobacillus iners|AT|Lactobacillus|1|1|100|97.7
TRUTH4_26_B-6|Prevotella bivia|BT|"Prevotellaceae"|0.99|1|100|90
TRUTH4_26_B-6|Bifidobacterium asteroides_coryneforme_indicum|BT|Bacteria|0.99|1|100|64.5
TRUTH4_29_B-9|Atopobium vaginae|AT|Atopobium|0.999919645331117|18045|100|99.6124300360236
TRUTH4_29_B-9|Atopobium vaginae|BT|Coriobacteriaceae|0.886666666666667|6|2.95566502463054|87.0833333333333
TRUTH4_29_B-9|Atopobium vaginae|BT|Actinobacteria|1|1|0.492610837438424|88.5
TRUTH4_29_B-9|Atopobium vaginae|BT|Bacteria|0.955|2|0.985221674876847|68.6
TRUTH4_29_B-9|Atopobium vaginae|BT|Atopobium|0.987268041237113|194|95.5665024630542|94.3871134020619
TRUTH4_29_B-9|Gardnerella vaginalis|AT|Gardnerella|1|9|100|98.9444444444444
TRUTH4_29_B-9|Mobiluncus mulieris|AT|Mobiluncus|1|9|100|99.1333333333333
TRUTH4_29_B-9|Streptococcus agalactiae|AT|Streptococcus|1|8|100|98.7125
TRUTH4_29_B-9|Lactobacillus iners|AT|Lactobacillus|0.993333333333333|6|100|98.0166666666667
TRUTH4_29_B-9|Prevotella bivia|AT|Prevotella|1|4|100|98.975
TRUTH4_29_B-9|Lactobacillus iners|BT|Lactobacillus|0.923333333333333|3|75|96.4333333333333
TRUTH4_29_B-9|Lactobacillus iners|BT|"Lactobacillales"|0.88|1|25|94.5
TRUTH4_29_B-9|Streptococcus agalactiae|BT|Bacteria|1|2|100|86.3
TRUTH4_29_B-9|Atopobium fossor|BT|Root|1|1|100|62.7
TRUTH4_29_B-9|No Hit|BT|Bacteria|0.94|1|100|0
TRUTH4_11_A-11|Lactobacillus iners|AT|"Firmicutes"|0.84375|8|0.065665271279652|98.05
TRUTH4_11_A-11|Lactobacillus iners|AT|Lactobacillus|0.996347265818578|12106|99.3679717639334|98.886717330249
TRUTH4_11_A-11|Lactobacillus iners|AT|Bacteria|0.996|5|0.0410407945497825|98.44
TRUTH4_11_A-11|Lactobacillus iners|AT|Lactobacillaceae|0.827083333333333|24|0.196995813838956|98.4125
TRUTH4_11_A-11|Lactobacillus iners|AT|"Lactobacillales"|0.836111111111111|18|0.147746860379217|98.2611111111111
TRUTH4_11_A-11|Lactobacillus iners|AT|"Bacilli"|0.850909090909091|22|0.180579496019043|98.5409090909091
TRUTH4_11_A-11|Lactobacillus iners|BT|Root|1|2|0.527704485488127|61.1
TRUTH4_11_A-11|Lactobacillus iners|BT|"Firmicutes"|0.833777777777778|45|11.8733509234828|88.92
TRUTH4_11_A-11|Lactobacillus iners|BT|Lactobacillus|0.965776699029125|206|54.353562005277|96.4325242718447
TRUTH4_11_A-11|Lactobacillus iners|BT|Bacteria|0.974153846153846|65|17.1503957783641|81.4569230769231
TRUTH4_11_A-11|Lactobacillus iners|BT|Lactobacillaceae|0.852|15|3.95778364116095|95.84
TRUTH4_11_A-11|Lactobacillus iners|BT|"Lactobacillales"|0.873125|16|4.22163588390501|93.89375
TRUTH4_11_A-11|Lactobacillus iners|BT|"Bacilli"|0.831|30|7.9155672823219|90.7
TRUTH4_11_A-11|Sneathia amnii|AT|Sneathia|0.975714285714286|7|87.5|99.5714285714286
TRUTH4_11_A-11|Sneathia amnii|AT|"Leptotrichiaceae"|0.99|1|12.5|98.2
TRUTH4_11_A-11|Sneathia amnii|BT|Bacteria|1|1|100|90.7
TRUTH4_11_A-11|Prevotella bivia|AT|Prevotella|1|1|100|99.6
TRUTH4_11_A-11|Streptococcus agalactiae|BT|"Lactobacillales"|0.81|1|100|87.4
TRUTH4_11_A-11|Atopobium vaginae|AT|Atopobium|1|1|100|99.6
TRUTH4_11_A-11|Lactobacillus crispatus_cluster|AT|Lactobacillus|1|1|100|99.2
TRUTH4_11_A-11|Gardnerella vaginalis|AT|Gardnerella|1|1|100|98.4
TRUTH4_8_A-8|Sneathia amnii|AT|Sneathia|0.971466120086701|12441|99.4007670182167|99.0778152881608
TRUTH4_8_A-8|Sneathia amnii|AT|"Leptotrichiaceae"|0.965466666666667|75|0.599232981783317|99.028
TRUTH4_8_A-8|Lactobacillus crispatus_cluster|AT|"Firmicutes"|0.83|1|0.0206483584555028|97.3
TRUTH4_8_A-8|Lactobacillus crispatus_cluster|AT|Lactobacillus|0.99780028943559|4837|99.876109849267|98.967831300392
TRUTH4_8_A-8|Lactobacillus crispatus_cluster|AT|"Lactobacillales"|0.9|1|0.0206483584555028|97
TRUTH4_8_A-8|Lactobacillus crispatus_cluster|AT|"Bacilli"|0.8225|4|0.0825934338220111|97.75
TRUTH4_8_A-8|Sneathia amnii|BT|"Fusobacteriales"|0.848571428571429|7|1.13452188006483|94.7571428571429
TRUTH4_8_A-8|Sneathia amnii|BT|Bacteria|0.994594594594595|74|11.9935170178282|86.2810810810811
TRUTH4_8_A-8|Sneathia amnii|BT|Sneathia|0.917770961145196|489|79.2544570502431|89.5044989775051
TRUTH4_8_A-8|Sneathia amnii|BT|"Leptotrichiaceae"|0.883404255319149|47|7.61750405186386|91.0106382978724
TRUTH4_8_A-8|Lactobacillus crispatus_cluster|BT|Lactobacillus|0.946717557251908|131|41.1949685534591|95.9458015267175
TRUTH4_8_A-8|Lactobacillus crispatus_cluster|BT|"Firmicutes"|0.847777777777778|9|2.83018867924528|93.4222222222222
TRUTH4_8_A-8|Lactobacillus crispatus_cluster|BT|Bacteria|0.996629213483146|89|27.9874213836478|90.4977528089888
TRUTH4_8_A-8|Lactobacillus crispatus_cluster|BT|Sneathia|0.881875|32|10.062893081761|87.725
TRUTH4_8_A-8|Lactobacillus crispatus_cluster|BT|Lactobacillaceae|0.824166666666667|12|3.77358490566038|93.7916666666667
TRUTH4_8_A-8|Lactobacillus crispatus_cluster|BT|"Lactobacillales"|0.870277777777778|36|11.3207547169811|94.1027777777778
TRUTH4_8_A-8|Lactobacillus crispatus_cluster|BT|"Leptotrichiaceae"|0.856|5|1.57232704402516|89.4
TRUTH4_8_A-8|Lactobacillus crispatus_cluster|BT|"Bacilli"|0.8175|4|1.25786163522013|92.975
TRUTH4_8_A-8|Lactobacillus iners|AT|Lactobacillus|0.996666666666667|6|100|99.45
TRUTH4_8_A-8|Lactobacillus crispatus_type1|BT|"Lactobacillales"|0.92|2|100|91.4
TRUTH4_8_A-8|Lactobacillus amylolyticus_hamsteri|BT|Bacteria|0.96|1|100|69
TRUTH4_8_A-8|No Hit|BT|Bacteria|0.85|1|100|0
TRUTH4_8_A-8|Lactobacillus iners|BT|Lactobacillus|0.97|1|100|96.2
TRUTH4_39_B-19|Lactobacillus iners|AT|"Firmicutes"|0.8425|8|0.111950741673664|98.15
TRUTH4_39_B-19|Lactobacillus iners|AT|Lactobacillus|0.995265237020298|7088|99.1883571228659|98.9208944695243
TRUTH4_39_B-19|Lactobacillus iners|AT|Bacteria|0.983333333333333|3|0.0419815281276238|98.5333333333333
TRUTH4_39_B-19|Lactobacillus iners|AT|Lactobacillaceae|0.833333333333333|18|0.251889168765743|98.6722222222222
TRUTH4_39_B-19|Lactobacillus iners|AT|"Lactobacillales"|0.84|12|0.167926112510495|98.5083333333333
TRUTH4_39_B-19|Lactobacillus iners|AT|"Bacilli"|0.843529411764706|17|0.237895326056535|98.7470588235294
TRUTH4_39_B-19|Streptococcus agalactiae|AT|Streptococcus|0.999666448659251|6116|100|98.7423152387169
TRUTH4_39_B-19|Atopobium vaginae|AT|Atopobium|0.999866562009418|3822|100|99.6177132391415
TRUTH4_39_B-19|Lactobacillus iners|BT|Lactobacillaceae|0.829230769230769|39|4.91183879093199|94.9846153846154
TRUTH4_39_B-19|Lactobacillus iners|BT|"Lactobacillales"|0.87012987012987|77|9.69773299748111|93.035064935065
TRUTH4_39_B-19|Lactobacillus iners|BT|Lactobacillus|0.937055335968382|506|63.727959697733|95.4992094861661
TRUTH4_39_B-19|Lactobacillus iners|BT|"Firmicutes"|0.833103448275862|29|3.65239294710327|91.548275862069
TRUTH4_39_B-19|Lactobacillus iners|BT|Coriobacteriaceae|0.87|2|0.251889168765743|83.85
TRUTH4_39_B-19|Lactobacillus iners|BT|Bacteria|0.98721649484536|97|12.2166246851385|87.0628865979382
TRUTH4_39_B-19|Lactobacillus iners|BT|Atopobium|0.91|2|0.251889168765743|86.05
TRUTH4_39_B-19|Lactobacillus iners|BT|"Bacilli"|0.891666666666667|42|5.2896725440806|91.7190476190476
TRUTH4_39_B-19|Streptococcus agalactiae|BT|"Firmicutes"|0.8432|25|3.20102432778489|88.628
TRUTH4_39_B-19|Streptococcus agalactiae|BT|Bacteria|0.986896551724138|29|3.71318822023047|85.3206896551724
TRUTH4_39_B-19|Streptococcus agalactiae|BT|Streptococcus|0.954316770186338|644|82.4583866837388|94.3895962732919
TRUTH4_39_B-19|Streptococcus agalactiae|BT|"Lactobacillales"|0.942666666666667|75|9.60307298335467|91.2826666666667
TRUTH4_39_B-19|Streptococcus agalactiae|BT|"Bacilli"|0.8075|8|1.02432778489117|88.9625
TRUTH4_39_B-19|Atopobium vaginae|BT|Coriobacteriaceae|0.865|8|1.74291938997821|85.5
TRUTH4_39_B-19|Atopobium vaginae|BT|Atopobium|0.982938496583145|439|95.6427015250545|91.5599088838268
TRUTH4_39_B-19|Atopobium vaginae|BT|Bacteria|1|12|2.61437908496732|87.15
TRUTH4_39_B-19|Lactobacillus crispatus_cluster|AT|Lactobacillus|1|9|100|98.6
TRUTH4_39_B-19|Lactobacillus gasseri_cluster|BT|Bacteria|0.99|1|100|65.2
TRUTH4_39_B-19|Streptococcus pseudoporcinus|BT|Bacteria|0.89|1|100|58.7
TRUTH4_39_B-19|Sneathia amnii|AT|Sneathia|0.97|1|100|99.5
TRUTH4_39_B-19|Lactobacillus crispatus_cluster|BT|Lactobacillus|0.93|1|100|94.3
TRUTH4_39_B-19|Gardnerella vaginalis|AT|Gardnerella|1|1|100|98.7
TRUTH4_20_A-20|Lactobacillus iners|AT|"Firmicutes"|0.846666666666667|6|0.0712419852766564|98.65
TRUTH4_20_A-20|Lactobacillus iners|AT|Lactobacillus|0.995743000717854|8358|99.2400854903823|98.8884541756385
TRUTH4_20_A-20|Lactobacillus iners|AT|Bacteria|0.99|4|0.0474946568511043|98.075
TRUTH4_20_A-20|Lactobacillus iners|AT|Lactobacillaceae|0.844|25|0.296841605319402|98.212
TRUTH4_20_A-20|Lactobacillus iners|AT|"Lactobacillales"|0.832857142857143|14|0.166231298978865|98.1214285714286
TRUTH4_20_A-20|Lactobacillus iners|AT|"Bacilli"|0.856|15|0.178104963191641|98.8
TRUTH4_20_A-20|Streptococcus agalactiae|AT|Streptococcus|0.999646141855024|6415|100|98.7408885424769
TRUTH4_20_A-20|Streptococcus agalactiae|BT|"Firmicutes"|0.813333333333333|3|0.344827586206897|93.3
TRUTH4_20_A-20|Streptococcus agalactiae|BT|Bacteria|0.99|11|1.26436781609195|83.1818181818182
TRUTH4_20_A-20|Streptococcus agalactiae|BT|Sneathia|0.8|1|0.114942528735632|89.2
TRUTH4_20_A-20|Streptococcus agalactiae|BT|Streptococcus|0.951873350923486|758|87.1264367816092|94.2220316622691
TRUTH4_20_A-20|Streptococcus agalactiae|BT|"Lactobacillales"|0.939673913043477|92|10.5747126436782|91.0836956521739
TRUTH4_20_A-20|Streptococcus agalactiae|BT|"Bacilli"|0.838|5|0.574712643678161|88.2
TRUTH4_20_A-20|Lactobacillus iners|BT|"Firmicutes"|0.833928571428571|28|3.37349397590361|88.4
TRUTH4_20_A-20|Lactobacillus iners|BT|Lactobacillus|0.943888888888891|594|71.566265060241|95.4831649831649
TRUTH4_20_A-20|Lactobacillus iners|BT|Bacteria|0.976274509803921|51|6.14457831325301|81.4666666666667
TRUTH4_20_A-20|Lactobacillus iners|BT|Lactobacillaceae|0.821538461538462|26|3.13253012048193|93.8576923076923
TRUTH4_20_A-20|Lactobacillus iners|BT|"Lactobacillales"|0.874482758620689|87|10.4819277108434|92.6011494252874
TRUTH4_20_A-20|Lactobacillus iners|BT|"Bacilli"|0.891136363636364|44|5.30120481927711|91.3409090909091
TRUTH4_20_A-20|Prevotella bivia|AT|Prevotella|0.999285714285714|14|100|98.8571428571429
TRUTH4_20_A-20|Lactobacillus crispatus_cluster|AT|Lactobacillus|0.993333333333333|9|100|98.8
TRUTH4_20_A-20|Sneathia amnii|AT|Sneathia|0.98|3|100|99.6
TRUTH4_20_A-20|Gardnerella vaginalis|AT|Gardnerella|1|3|100|98.7333333333333
TRUTH4_20_A-20|Atopobium vaginae|AT|Atopobium|1|2|100|99.8
TRUTH4_20_A-20|Streptococcus pseudoporcinus|BT|Bacteria|0.84|1|100|56.7
TRUTH4_20_A-20|Prevotella bivia|BT|Prevotella|0.95|1|100|91.2
TRUTH4_20_A-20|Lactobacillus crispatus_type1|BT|Lactobacillaceae|0.89|1|100|89.4
TRUTH4_20_A-20|Atopobium vaginae|BT|Atopobium|1|1|100|95.8
TRUTH4_14_A-14|Sneathia amnii|AT|Sneathia|0.968994529334044|5301|99.5119204054815|99.054555744199
TRUTH4_14_A-14|Sneathia amnii|AT|"Leptotrichiaceae"|0.959230769230769|26|0.488079594518491|98.8692307692308
TRUTH4_14_A-14|Lactobacillus iners|AT|"Firmicutes"|0.835|2|0.0453206435531385|97.35
TRUTH4_14_A-14|Lactobacillus iners|AT|Lactobacillus|0.995442720219065|4382|99.2975300249263|98.7724554997718
TRUTH4_14_A-14|Lactobacillus iners|AT|Bacteria|0.99|2|0.0453206435531385|98
TRUTH4_14_A-14|Lactobacillus iners|AT|Lactobacillaceae|0.845714285714286|14|0.317244504871969|98.4642857142857
TRUTH4_14_A-14|Lactobacillus iners|AT|"Lactobacillales"|0.866666666666667|3|0.0679809653297077|98.7
TRUTH4_14_A-14|Lactobacillus iners|AT|"Bacilli"|0.873|10|0.226603217765692|98.39
TRUTH4_14_A-14|Gardnerella vaginalis|AT|Gardnerella|0.999913043478261|1035|100|98.9455072463765
TRUTH4_14_A-14|Sneathia amnii|BT|"Fusobacteriales"|0.815|2|0.578034682080925|91.8
TRUTH4_14_A-14|Sneathia amnii|BT|Bacteria|0.996|30|8.67052023121387|86.63
TRUTH4_14_A-14|Sneathia amnii|BT|Sneathia|0.919630872483221|298|86.1271676300578|91.6073825503356
TRUTH4_14_A-14|Sneathia amnii|BT|"Leptotrichiaceae"|0.8725|16|4.6242774566474|89.3
TRUTH4_14_A-14|Lactobacillus iners|BT|"Firmicutes"|0.833684210526316|19|5.74018126888217|90.6157894736842
TRUTH4_14_A-14|Lactobacillus iners|BT|Lactobacillus|0.945536723163841|177|53.4743202416918|96.0474576271186
TRUTH4_14_A-14|Lactobacillus iners|BT|Bacteria|0.989622641509434|53|16.012084592145|89.7132075471698
TRUTH4_14_A-14|Lactobacillus iners|BT|Sneathia|0.836|5|1.51057401812689|88.6
TRUTH4_14_A-14|Lactobacillus iners|BT|Lactobacillaceae|0.836363636363636|33|9.96978851963746|95.169696969697
TRUTH4_14_A-14|Lactobacillus iners|BT|"Lactobacillales"|0.862173913043478|23|6.94864048338369|94.6739130434783
TRUTH4_14_A-14|Lactobacillus iners|BT|"Bacilli"|0.838421052631579|19|5.74018126888217|91.5052631578947
TRUTH4_14_A-14|Lactobacillus iners|BT|"Leptotrichiaceae"|0.825|2|0.604229607250755|89.3
TRUTH4_14_A-14|Gardnerella vaginalis|BT|Gardnerella|0.998730964467005|197|100|92.479695431472
TRUTH4_14_A-14|Streptococcus agalactiae|AT|Streptococcus|1|4|100|98.925
TRUTH4_18_A-18|Streptococcus agalactiae|AT|Streptococcus|0.999679605668514|3246|100|98.5416512630926
TRUTH4_18_A-18|Lactobacillus iners|AT|"Firmicutes"|0.82|2|0.0671140939597315|98.05
TRUTH4_18_A-18|Lactobacillus iners|AT|Lactobacillus|0.9946081081081|2960|99.3288590604027|98.7745608108115
TRUTH4_18_A-18|Lactobacillus iners|AT|Bacteria|0.98|3|0.100671140939597|98.8333333333333
TRUTH4_18_A-18|Lactobacillus iners|AT|Lactobacillaceae|0.84|10|0.335570469798658|98.24
[truncated: 194,317 more chars]
