# Supplementary material for: The truth about metagenomics: quantifying and counteracting bias in 16S rRNA studies
Source: BMC Microbiol. 2015 Mar 21;15:66. doi: 10.1186/s12866-015-0351-6 (PMC4433096; doi:10.1186/s12866-015-0351-6)
Supplement: Additional file 9 — Python script for creating counts tables. Python script for creating tables of above-threshold and below-threshold counts for the reads from the experiments mixing equal amounts of cells, DNA, and PCR product. [file 12866_2015_351_MOESM9_ESM.zip › 9416832081429894_add9.py]

#!/usr/bin/python

# creates file with speciated read counts 
outfile = open("AdditionalFile10.csv", "w")
btfile = open("AdditionalFile11.csv", "w")

filename = 'AdditionalFile8.txt'
ofile=open(filename,'r')
lineInd = 0
samples=set() 
taxa   =set()
counts = {}
btcounts = {}
bttaxa = set()

for line in ofile:
	columns = line.split('|')
	samples.add(columns[0])
	taxon = columns[1]
	if "Clostridium_Coprococcus" in taxon:
		taxon = "Coprococcus comes"
	if "Escherichia_Shigella" in taxon:
		taxon = "Escherichia/Shigella"
	if "Incertae" in taxon or "Clostridiaceae 1" in taxon:
		taxon = taxon.replace(" ", "")
	taxon = taxon.replace("\"", "~")
	if columns[2]=='AT':
		taxa.add(taxon)
		if not counts.has_key((columns[0], taxon)):
			counts[columns[0], taxon] = float(columns[5])
		else:
			counts[columns[0], taxon] += float(columns[5])
	else:
		bttaxa.add(taxon+"BT")
		if not btcounts.has_key((columns[0], taxon+"BT")):
			btcounts[columns[0], taxon+"BT"] = float(columns[5])
		else:
			btcounts[columns[0], taxon+"BT"] += float(columns[5])

counts2 = counts.copy()
samples2 = samples.copy()
totalcounts = {}
for sample, taxon in counts2:
	if not totalcounts.has_key(sample):
		totalcounts[sample] = 0
	else:
		totalcounts[sample] = totalcounts[sample] + counts[sample,taxon]

for sample in samples:
	if not totalcounts.has_key(sample):
		totalcounts[sample] = 0	

samples = list(samples)
taxa = list(taxa)
samples.sort()
taxa.sort()

# write below-threshold counts to a file
btfile.write("Sample,")
for taxon in bttaxa:
	outtaxon = taxon.replace("~","_")
	btfile.write("%s," % outtaxon)
btfile.write("\n")
for sample in samples:
	btfile.write("%s," % sample)
	for taxon in bttaxa:
		if btcounts.has_key((sample,taxon)):
			btfile.write("%d," % (int(btcounts[sample, taxon])))
		else:
			btfile.write("0,")
	btfile.write("\n")
btfile.close()

print len(taxa), len(samples)
outfile.write("Sample,")
for taxon in taxa:
	outtaxon = taxon.replace("~", "_")
	outfile.write("%s," % outtaxon)
outfile.write("\n")
for sample in samples:
	outfile.write("%s," % sample)
	for taxon in taxa:
		if counts.has_key((sample, taxon)):
			outfile.write("%d," % int(counts[sample,taxon]))
		else:
			outfile.write("0,")
	outfile.write("\n")
