# Supplementary material for: The truth about metagenomics: quantifying and counteracting bias in 16S rRNA studies
Source: BMC Microbiol. 2015 Mar 21;15:66. doi: 10.1186/s12866-015-0351-6 (PMC4433096; doi:10.1186/s12866-015-0351-6)
Supplement: Additional file 10 — Table of above-threshold counts. Above-threshold counts for each sample in the experiments mixing equal amounts of cells, DNA, and PCR product. [file 12866_2015_351_MOESM10_ESM.csv]

Sample	Aerococcus christensenii	Agromyces cluster54	Atopobium vaginae	Bacteroides massiliensis	Bifidobacterium longum_infantis_suis	Bosea cluster53	Bradyrhizobiaceae cluster49	Caulobacter leidyi	Caulobacteraceae cluster34	Comamonadaceae cluster57	Coriobacteriaceae OTU27	Corynebacterium cluster45	Delftia acidovorans_lacustris_tsuruhatensis	Enterobacteriaceae cluster31	Finegoldia magna	Fusobacterium cluster48	Gardnerella vaginalis	Gemella OTU86	Granulicatella adiacens	Hyphomicrobium methylovorum	Lactobacillus crispatus_cluster	Lactobacillus gasseri_cluster	Lactobacillus iners	Lactobacillus jensenii	Megasphaera cluster52	Methylobacillus flagellatus_glycogenes	Methylophilus cluster11	Microbacterium cluster35	Mobiluncus mulieris	Mycoplasma agalactiae	Mycoplasma orale_faucium	Prevotella OTU48	Prevotella bivia	Prevotella cluster2	Prevotella melaninogenica_cluster	Propionibacterium acnes	Pseudomonas gessardii	Sneathia amnii	Staphylococcus cluster47	Streptococcus agalactiae	Streptococcus anginosus	Streptococcus cluster29	Streptococcus gordonii	Streptococcus parasanguinis	TM7 OTU-H1	_Lachnospiraceae_ BVAB1
TRUTH1_10_A-10	0	0	1028	0	0	0	0	0	0	0	0	0	0	0	0	0	0	0	0	0	10310	0	2	0	0	0	0	0	3	0	0	0	1	0	0	0	0	14947	0	2	0	0	0	0	0	0
TRUTH1_11_A-11	0	0	0	0	0	0	0	0	0	0	0	0	0	0	0	1	181	0	0	0	3956	0	7598	0	0	0	0	0	0	0	0	0	6	0	0	0	1	2	0	0	0	0	0	0	0	0
TRUTH1_12_A-12	0	0	1424	0	0	0	0	0	1	0	0	0	0	0	0	0	0	0	0	0	0	0	1	0	0	0	0	0	3	0	0	0	21708	0	0	0	4	7	0	0	0	0	0	0	0	0
TRUTH1_13_A-13	0	0	0	0	0	0	0	0	0	0	0	0	0	0	0	0	0	0	0	0	3199	0	0	0	0	0	0	0	0	0	0	0	1854	0	0	2	1	6501	0	0	0	0	0	0	0	0
TRUTH1_14_A-14	0	0	0	0	0	0	0	0	0	0	0	0	0	0	0	7	0	0	0	0	9348	0	2	0	0	0	0	0	0	0	0	0	0	0	0	1	2	3	0	1475	0	0	0	0	0	0
TRUTH1_15_A-15	0	0	572	0	0	0	0	0	0	0	0	0	0	0	0	0	0	0	0	0	1	0	7493	0	0	0	2	0	0	0	0	0	1	0	0	0	2	3	0	466	0	0	0	0	0	0
TRUTH1_16_A-16	0	0	0	0	0	0	0	0	0	0	0	0	0	0	0	0	0	0	0	0	1	0	3849	0	0	0	0	0	1	0	0	0	0	0	0	0	1	3590	0	4	0	0	0	0	0	0
TRUTH1_17_A-17	0	9	2	0	0	0	0	3	11	2	0	0	24	0	0	3	1	0	0	0	19	0	4	0	0	37	36	1	0	0	0	0	1	0	0	4	73	14	3	51332	0	0	0	0	0	0
TRUTH1_18_A-18	0	0	0	0	0	0	0	0	0	0	0	0	0	0	0	3	865	0	0	1	9892	0	0	0	0	0	0	0	0	0	0	0	0	0	0	0	3	0	0	0	0	0	0	0	0	0
TRUTH1_19_A-19	0	0	0	0	0	0	0	0	0	0	0	0	2	0	0	0	0	0	0	0	0	0	9138	0	0	0	0	0	0	0	0	0	4339	0	0	0	1	2	0	468	0	0	0	0	0	0
TRUTH1_1_A-1	0	0	1	0	0	0	0	0	0	0	0	0	0	0	0	4	1	0	0	0	13670	0	0	0	0	0	0	0	0	0	0	0	7544	0	0	0	3	1	0	1506	0	0	0	0	0	0
TRUTH1_20_A-20	0	1	0	0	0	0	0	0	0	0	0	0	0	0	0	0	0	0	0	0	4	0	5	0	0	1	1	0	0	0	0	0	16249	0	0	1	2	5	0	1937	0	0	0	0	0	0
TRUTH1_21_B-1	0	0	1232	0	0	0	0	0	0	0	0	0	0	0	0	0	0	0	0	0	1	0	3	0	0	0	1	0	0	0	0	0	9639	0	0	0	4	2	0	1249	0	0	0	0	0	0
TRUTH1_22_B-2	0	0	361	0	0	0	0	0	0	0	0	0	0	0	0	0	0	0	0	0	0	0	7117	0	0	0	0	0	0	0	0	0	0	0	0	0	0	6229	0	1	0	0	0	0	0	0
TRUTH1_23_B-3	0	0	351	0	0	0	0	0	0	0	0	0	0	0	0	0	203	0	0	0	2463	0	4886	0	0	0	0	0	0	0	0	0	1460	0	0	0	1	4798	0	281	0	0	0	0	0	0
TRUTH1_24_B-4	0	0	1	0	0	0	0	0	0	0	0	0	0	0	0	0	621	0	0	0	0	0	1	0	0	0	0	0	0	0	0	0	2	0	0	0	1	16454	0	906	0	0	0	0	0	0
TRUTH1_25_B-5	0	0	0	0	0	0	0	0	0	0	0	0	0	0	0	0	787	0	0	0	4	0	21869	0	0	0	0	0	0	0	0	0	0	0	0	0	2	355	0	1100	0	0	0	0	0	0
TRUTH1_26_B-6	0	0	0	0	0	0	0	0	1	0	0	0	0	0	0	0	1007	0	0	0	3	0	1	0	0	0	0	0	0	0	0	0	10761	0	0	0	2	0	0	1217	0	0	0	0	0	0
TRUTH1_27_B-7	0	0	0	0	0	0	0	0	0	0	0	0	2	0	0	1	522	0	0	0	9194	0	1	0	0	0	0	0	0	0	0	0	5792	0	0	0	3	3	0	2	0	0	0	0	0	0
TRUTH1_28_B-8	0	0	0	0	0	0	0	0	0	0	0	0	0	0	0	0	0	0	0	0	21759	0	0	0	0	0	0	0	0	0	0	0	1	0	0	0	5	7	0	1	0	0	0	0	0	0
TRUTH1_29_B-9	0	0	2	0	0	1	0	3	0	1	0	0	4	0	0	0	1020	0	0	0	1	0	1	0	0	0	1	0	0	0	0	0	0	0	0	0	1	23306	0	0	0	0	0	0	0	0
TRUTH1_2_A-2	0	0	2930	0	0	0	0	0	1	0	0	0	0	0	0	3	1650	0	0	0	22645	0	0	0	0	0	0	0	1	0	0	0	1	0	0	1	2	1	0	4	0	0	0	0	0	0
TRUTH1_30_B-10	0	0	1	0	0	0	0	0	0	0	0	0	0	0	0	1	283	0	0	0	4740	0	4	0	0	0	0	0	0	0	0	0	0	0	0	0	1	12702	0	0	0	0	0	0	0	0
TRUTH1_31_B-11	0	0	1	0	0	0	0	0	0	0	0	0	0	0	0	0	0	0	0	0	6	0	8471	0	0	0	0	0	0	0	0	0	3555	0	0	0	0	0	0	2	0	0	0	0	0	0
TRUTH1_32_B-12	0	0	1172	0	0	0	0	0	0	0	0	0	0	0	0	0	0	0	0	0	9825	0	0	0	0	0	0	0	0	0	0	0	0	0	0	0	1	1	0	1	0	0	0	0	0	0
TRUTH1_33_B-13	0	0	3	0	0	0	0	0	0	0	0	0	0	0	0	2	0	0	0	0	4192	0	9087	0	0	0	0	0	0	0	0	0	0	0	0	0	0	0	0	1	0	0	0	0	0	0
TRUTH1_34_B-14	0	0	13370	0	0	0	0	0	1	0	0	0	0	0	0	0	0	0	0	0	0	0	3	0	0	0	0	0	8	0	0	0	2	0	0	0	9	4	0	0	0	0	0	0	0	0
TRUTH1_35_B-15	0	0	1	0	0	0	0	0	0	0	0	0	0	0	0	0	267	0	0	0	0	0	8329	0	0	0	0	0	0	0	0	0	3190	0	0	0	1	5445	0	5	0	0	0	0	0	0
TRUTH1_36_B-16	0	0	1	0	0	0	0	0	0	0	0	0	0	0	0	0	0	0	0	0	0	0	5821	0	0	0	0	0	0	0	0	0	1	0	0	0	0	6622	0	308	0	0	0	0	0	0
TRUTH1_37_B-17	0	0	5493	0	0	0	6	0	1	0	0	0	1	0	0	0	2422	0	0	0	0	0	2	0	0	0	0	0	7	0	0	0	0	0	0	0	5	1	0	4971	0	0	0	0	0	0
TRUTH1_38_B-18	0	0	3	0	0	0	0	0	0	0	0	0	0	0	0	0	1	0	0	0	0	0	3	0	0	0	0	0	0	0	0	0	4677	0	0	0	0	9272	0	0	0	0	0	0	0	0
TRUTH1_39_B-19	0	0	1	0	0	0	0	0	0	0	0	0	0	0	0	0	275	0	0	0	3	0	8890	0	0	0	0	0	0	0	0	0	0	0	0	0	0	1	0	0	0	0	0	0	0	0
TRUTH1_3_A-3	0	0	2073	0	0	1	0	1	0	0	0	0	0	0	0	0	1514	0	0	0	3	0	1	0	0	0	0	0	4	0	0	0	15772	0	0	1	8	0	0	1	0	0	0	0	1	0
TRUTH1_40_B-20	0	0	1	0	0	0	0	0	0	0	0	0	0	0	0	0	0	0	0	0	2292	0	0	0	0	0	0	0	0	0	0	0	0	0	0	0	1	5974	0	0	0	0	0	0	0	0
TRUTH1_4_A-4	0	0	2217	0	0	1	0	1	0	0	0	0	0	0	0	1	0	0	0	0	16037	0	0	0	0	0	1	0	1	0	0	0	5	0	0	1	2	30	0	1557	0	0	0	0	0	0
TRUTH1_5_A-5	0	0	0	0	0	0	0	0	0	0	0	0	0	0	0	0	754	0	0	0	3	0	0	0	0	0	0	2	0	0	0	0	14670	0	0	0	3	3	0	0	0	0	0	0	0	0
TRUTH1_6_A-6	0	0	500	0	0	0	0	0	0	0	0	0	0	0	0	0	1	0	0	0	2	0	9866	0	0	0	0	0	0	0	0	0	4318	0	0	0	2	0	0	0	0	0	0	0	0	0
TRUTH1_7_A-7	0	0	7782	0	0	0	0	0	0	0	0	0	0	0	0	0	1	0	0	0	0	0	0	0	0	0	1	0	1	0	0	0	0	0	0	0	12	0	0	6678	0	0	0	0	0	0
TRUTH1_8_A-8	1	0	2	0	0	0	0	0	1	0	0	0	0	0	0	0	3307	2	0	0	0	0	0	0	0	0	3	0	0	0	0	0	3	0	0	1	5	2	0	3252	0	0	0	0	0	0
TRUTH1_9_A-9	0	0	1403	0	0	0	0	0	0	0	0	0	0	0	0	0	0	0	0	1	0	0	0	0	0	0	0	0	2	0	0	0	0	0	0	1	2	15119	0	1085	0	0	0	0	0	0
TRUTH2_10_A-10	0	0	1	0	0	0	0	0	0	0	0	0	0	0	0	0	0	0	0	0	1	0	2	0	0	0	0	0	0	0	0	0	0	0	0	0	1	22682	0	1	0	0	0	0	0	0
TRUTH2_11_A-11	0	0	0	2	0	0	0	0	0	0	0	2	0	0	0	0	570	0	0	0	10690	0	3	0	0	0	0	0	0	0	0	0	0	0	0	0	0	3	0	1143	0	0	0	0	0	0
TRUTH2_12_A-12	0	0	7170	0	0	0	0	0	1	0	0	0	2	0	1	0	2642	0	0	3	7	0	7	0	0	0	6	0	5	0	0	0	0	0	0	1	26	47	0	9387	0	0	0	0	0	0
TRUTH2_13_A-13	0	0	1245	0	0	0	0	0	0	0	0	1	0	0	0	0	3	0	0	0	11969	0	18	0	0	0	0	0	0	0	0	0	7303	0	0	0	0	1	0	1	0	0	0	0	0	0
TRUTH2_14_A-14	0	0	511	0	0	0	0	0	0	0	0	0	0	0	0	0	308	0	0	0	2256	0	4175	0	0	0	0	0	0	0	0	0	1648	0	0	0	2	4707	0	259	0	0	0	0	0	0
TRUTH2_15_A-15	0	1	0	0	0	0	0	0	0	0	0	0	0	0	0	0	0	0	0	0	0	0	4	0	0	0	0	0	0	0	0	0	5126	0	0	0	0	13714	0	649	0	0	0	0	0	0
TRUTH2_16_A-16	0	0	0	0	0	0	0	0	1	0	0	0	0	0	0	1	0	0	0	0	4288	0	8703	0	0	0	1	0	0	0	0	0	0	0	0	0	1	0	0	533	0	0	0	0	0	0
TRUTH2_17_A-17	0	1	837	0	0	0	0	0	1	0	0	0	0	0	0	0	523	0	0	0	0	0	13121	0	0	1	1	0	0	0	0	0	0	0	0	0	0	0	0	0	0	0	0	0	0	0
TRUTH2_18_A-18	0	0	12395	0	0	0	0	0	0	0	0	2	0	0	0	0	0	0	0	0	2	0	2	0	0	0	5	0	9	0	0	0	0	0	0	0	2	124	0	1	0	0	0	0	0	0
TRUTH2_19_A-19	0	0	0	0	0	0	0	0	0	0	0	0	0	0	0	0	0	0	0	0	3427	0	7517	0	0	1	0	0	0	0	0	0	0	0	0	0	0	1	0	0	0	0	0	0	0	0
TRUTH2_1_A-1	0	0	0	0	0	0	0	0	0	0	0	0	0	0	0	1	0	0	0	0	176	0	9	0	0	0	1	0	0	0	0	0	2	0	0	1	3	15	0	24437	0	0	0	0	0	0
TRUTH2_20_A-20	0	0	1730	0	0	0	0	0	0	0	0	0	0	0	0	1	956	0	0	0	11699	0	5	0	0	0	0	0	1	0	0	0	1	0	0	0	0	4	0	6	0	0	0	0	0	0
TRUTH2_21_B-1	0	0	0	0	0	0	0	0	0	0	0	0	0	0	0	1	3	0	0	0	10777	0	3	0	0	0	0	0	0	0	0	0	4	0	0	0	0	0	0	1160	0	0	0	0	0	0
TRUTH2_22_B-2	0	0	0	0	0	0	0	0	0	0	0	0	0	0	0	0	0	0	0	0	3	0	3	0	0	0	0	0	0	0	0	0	15696	0	0	0	0	1	0	0	0	0	0	0	0	0
TRUTH2_23_B-3	0	0	2261	0	0	0	0	0	0	0	0	0	0	0	0	0	0	0	0	0	1	0	0	0	0	0	0	0	1	0	0	0	12096	0	0	0	1	0	0	6	0	0	0	0	0	0
TRUTH2_24_B-4	0	0	0	0	0	0	0	0	0	0	0	0	0	0	0	0	0	0	0	0	0	0	14783	0	0	0	0	0	0	0	0	0	0	0	0	0	0	2	0	0	0	0	0	0	0	0
TRUTH2_25_B-5	0	0	2	0	0	0	0	0	0	0	0	0	0	0	0	0	2	0	0	0	3	0	12498	0	0	0	0	0	0	0	0	0	0	0	0	0	0	13504	0	733	0	0	0	0	0	0
TRUTH2_26_B-6	0	0	0	0	0	0	0	0	0	0	0	0	0	0	0	4	0	0	0	0	4775	0	11234	0	0	0	0	0	0	0	0	0	3249	0	0	0	1	1	0	0	0	0	0	0	0	0
TRUTH2_27_B-7	0	0	424	0	0	1	0	0	0	0	0	1	0	0	0	0	0	0	0	0	0	0	7120	0	0	0	1	0	0	0	0	0	0	0	0	0	3	1	0	447	0	0	0	0	0	0
TRUTH2_28_B-8	0	0	0	0	0	0	0	0	0	0	0	0	0	0	0	1	1	0	0	0	10682	0	0	0	0	0	0	0	0	0	0	0	7253	0	0	0	1	1	0	1	0	0	0	0	0	0
TRUTH2_29_B-9	0	0	2	0	0	0	0	1	0	1	0	0	0	0	0	0	0	0	0	0	3	0	15628	0	0	0	0	0	0	0	0	0	1	0	0	0	1	4	0	771	0	0	0	0	0	0
TRUTH2_2_A-2	0	0	0	0	0	0	0	0	0	0	0	0	0	0	0	1	0	0	0	0	6497	1	1	0	0	0	0	0	0	0	0	0	0	0	0	0	0	11854	0	679	0	0	0	0	0	0
TRUTH2_30_B-10	0	0	0	0	0	0	0	1	0	0	0	0	0	0	0	4	0	0	0	0	6294	0	3	0	0	0	0	0	0	0	0	0	0	0	0	0	1	17503	0	0	0	0	0	0	0	0
TRUTH2_31_B-11	0	0	615	0	0	0	0	0	0	0	0	0	0	0	0	0	2	0	0	0	4552	0	7	0	0	0	0	0	1	0	0	0	3	0	0	0	0	9467	0	1	0	0	0	0	0	0
TRUTH2_32_B-12	0	0	1	0	0	0	0	0	2	0	0	0	0	0	0	0	0	0	0	1	0	0	10509	0	0	0	0	0	0	0	0	0	3685	0	0	0	0	10047	0	0	0	0	0	0	0	0
TRUTH2_33_B-13	0	0	0	0	0	0	0	0	0	0	0	0	0	0	0	0	0	0	0	0	4	0	10	0	0	1	3	0	0	0	0	0	1	0	0	0	1	24914	0	1189	0	0	0	0	0	0
TRUTH2_34_B-14	0	0	569	0	0	0	0	0	0	0	0	0	0	0	0	0	0	0	0	0	0	0	1	0	0	0	0	0	0	0	0	0	4261	0	0	1	0	12493	0	0	0	0	0	0	0	0
TRUTH2_35_B-15	0	0	441	0	0	0	0	0	0	0	0	0	0	0	0	0	0	0	0	0	3461	0	7611	0	0	0	0	0	0	0	0	0	1	0	0	0	0	7	0	0	0	0	0	0	0	0
TRUTH2_36_B-16	0	0	0	0	0	0	0	0	0	0	0	0	0	0	0	0	232	0	0	0	0	0	7	0	0	0	0	0	0	0	0	0	2532	0	0	0	0	10118	0	0	0	0	0	0	0	0
TRUTH2_37_B-17	0	0	0	0	0	0	1	0	0	0	0	0	0	0	0	0	4770	0	0	0	5	0	7	0	0	0	1	0	0	0	0	0	0	0	0	0	7	0	0	1	0	0	0	0	0	0
TRUTH2_38_B-18	0	0	0	0	0	0	0	0	0	0	0	0	0	0	0	0	192	0	0	0	0	0	6962	0	0	0	0	0	0	0	0	0	1	0	0	0	0	6399	0	0	0	0	0	0	0	0
TRUTH2_39_B-19	0	0	14324	0	0	0	0	0	0	0	0	1	1	3	0	0	8200	0	0	1	4	0	4	0	0	0	2	0	8	1	0	0	35	0	0	0	6	5	0	1	0	0	0	0	0	0
TRUTH2_3_A-3	0	0	1	0	0	0	0	0	0	0	0	0	0	0	0	0	714	0	0	0	2	0	1	0	0	0	2	0	0	0	0	0	0	0	0	0	2	19831	0	924	0	0	0	0	0	0
TRUTH2_40_B-20	0	0	0	0	0	0	0	0	0	0	0	0	0	0	0	2	0	0	0	0	2286	0	5677	0	0	0	0	0	0	0	0	0	0	0	0	0	1	6239	0	0	0	0	0	0	0	0
TRUTH2_4_A-4	0	0	1449	0	0	0	0	0	0	0	0	0	0	0	0	0	0	0	0	0	14	0	9	0	0	0	0	0	0	0	0	0	6	0	0	0	0	20636	0	0	0	0	0	0	0	0
TRUTH2_5_A-5	0	0	883	0	0	0	0	1	0	0	0	0	0	0	0	0	0	0	0	0	0	0	14212	0	0	0	0	0	0	0	0	0	7	0	0	1	0	11	0	0	0	0	0	0	0	0
TRUTH2_6_A-6	0	0	1533	0	0	0	0	0	0	0	0	0	0	0	0	0	1021	0	0	0	12	0	1	0	0	0	0	0	0	0	0	0	1	0	0	0	4	17227	0	1	0	0	0	0	0	0
TRUTH2_7_A-7	0	0	0	0	0	0	1	0	0	0	0	0	0	0	0	0	0	0	0	0	1	0	12725	0	0	0	0	0	0	0	0	0	4926	0	0	1	2	3	0	663	0	0	0	0	0	0
TRUTH2_8_A-8	0	0	0	0	0	0	0	0	1	0	0	0	0	0	0	0	746	0	0	0	3	0	20551	0	0	0	1	0	0	0	0	0	7766	1	0	0	1	2	0	0	0	0	0	0	0	0
TRUTH2_9_A-9	0	0	0	0	0	0	4	0	1	0	0	1	0	0	0	2	491	0	0	0	9872	0	0	0	0	0	1	0	0	0	0	0	6410	0	0	0	1	0	0	0	0	0	0	0	0	0
TRUTH3_10_A-10	2	0	2	0	0	0	0	0	0	0	0	0	0	4	0	0	14	0	0	0	17	0	4559	0	1	0	0	0	0	0	0	0	25	0	0	0	0	4836	0	3770	0	0	0	0	0	0
TRUTH3_11_A-11	0	0	3	0	0	0	0	0	0	0	0	0	0	0	0	0	2	0	0	0	2	0	146	0	0	0	0	0	0	0	0	0	1880	0	0	0	0	14103	0	6	0	0	0	0	0	0
TRUTH3_12_A-12	0	0	2	0	0	0	0	0	0	0	0	0	0	0	0	0	329	0	0	0	5	0	5426	0	0	0	0	0	0	0	0	0	991	0	0	0	0	6602	0	147	0	0	0	0	0	1
TRUTH3_13_A-13	0	0	2	0	0	0	0	0	0	0	0	0	0	0	0	0	2	0	0	0	2655	0	57	0	0	0	0	0	0	0	0	0	11	0	0	0	0	96	0	9782	0	0	0	0	0	0
TRUTH3_14_A-14	0	0	1	0	0	0	0	0	0	0	0	0	0	0	0	0	13	0	0	0	4	0	4251	1	0	0	0	0	0	0	0	0	0	0	0	0	0	6067	0	5	0	0	0	0	0	0
TRUTH3_15_A-15	0	0	70	0	0	0	0	0	0	0	0	0	0	0	0	0	38	0	0	0	2	0	14193	0	0	0	0	0	0	0	0	0	2381	0	0	0	0	25	0	207	0	0	0	0	0	0
TRUTH3_16_A-16	0	0	2237	0	0	0	0	0	0	0	0	0	0	0	0	0	0	0	0	0	1478	0	120	0	0	0	0	0	0	0	0	0	0	0	0	0	0	0	0	5815	0	0	0	0	0	0
TRUTH3_17_A-17	0	0	115	0	0	0	0	0	0	0	0	0	0	0	0	0	22	0	0	0	1495	0	1	0	0	0	0	0	0	0	0	0	1280	0	0	0	4	10435	0	6	0	0	0	0	0	0
TRUTH3_18_A-18	0	0	5377	0	0	0	0	0	0	0	0	0	0	0	0	0	1830	0	0	0	2304	0	47	0	0	0	0	0	0	0	0	0	21	0	0	0	0	1	0	44	0	0	0	0	0	0
TRUTH3_19_A-19	0	0	6738	0	3	0	0	0	0	0	0	0	0	0	0	0	0	0	0	0	2432	0	340	0	0	0	0	0	1	0	0	0	143	0	0	0	0	1134	0	0	1	0	0	0	0	0
TRUTH3_1_A-1	0	0	1	0	0	0	0	0	0	0	0	0	0	0	0	0	5445	0	0	0	6841	0	129	0	0	0	0	0	0	0	0	0	0	0	0	0	0	0	0	2	0	0	0	0	0	0
TRUTH3_20_A-20	0	0	7	0	0	0	0	0	0	0	0	0	0	0	0	0	4593	0	0	0	8	0	83	0	0	0	0	0	0	0	0	0	3004	0	0	0	0	25	0	98	0	0	0	0	0	0
TRUTH3_21_B-1	0	0	310	0	0	0	0	0	0	0	0	0	0	0	0	0	2	0	0	0	1	0	10	0	0	0	0	0	0	0	0	0	2130	0	0	0	0	24	0	10752	0	0	0	0	0	0
TRUTH3_22_B-2	0	0	3	0	0	0	0	0	0	0	0	0	0	0	0	0	3395	0	0	0	27	0	77	0	0	0	0	0	0	0	0	0	2	0	0	0	0	119	0	14367	0	0	0	0	0	0
TRUTH3_23_B-3	0	0	10897	0	0	0	0	0	0	0	0	0	0	0	0	0	3874	0	0	0	0	0	0	0	0	0	0	0	1	0	0	0	3115	0	0	0	0	440	0	0	0	0	0	0	0	0
TRUTH3_24_B-4	0	0	4596	0	0	0	0	0	0	0	0	0	0	0	0	0	22	0	0	0	1767	0	1	0	0	0	0	0	0	0	0	0	1	0	0	0	0	10606	0	84	0	0	0	0	0	0
TRUTH3_25_B-5	0	0	463	0	0	0	0	0	0	0	0	0	0	0	0	0	3524	0	0	0	2842	0	4	0	0	0	0	0	0	0	0	0	2630	0	0	0	0	319	0	9	0	0	0	0	0	0
TRUTH3_26_B-6	0	0	2	0	0	0	0	0	0	0	0	0	0	0	0	0	15	0	0	0	1325	0	1	0	0	0	0	0	0	0	0	0	1102	0	0	0	0	12	0	5559	0	0	0	0	0	0
TRUTH3_27_B-7	0	0	0	0	0	0	0	0	0	0	0	0	0	0	0	0	0	0	0	0	2185	0	7769	0	0	0	0	0	0	0	0	0	1	0	0	0	0	67	0	80	0	2	0	0	0	0
TRUTH3_28_B-8	0	0	896	0	0	0	0	0	0	0	0	0	0	0	0	0	10	0	0	0	2123	0	193	0	0	0	0	0	0	0	0	0	1	0	0	0	0	8973	0	1	0	0	0	0	0	0
TRUTH3_29_B-9	0	0	241	0	0	0	0	0	0	0	0	0	0	0	0	0	2388	0	0	0	0	0	6	0	0	0	0	0	0	0	0	0	1866	0	0	0	0	18	0	9274	0	0	0	0	0	0
TRUTH3_2_A-2	0	0	4423	0	0	0	0	0	0	0	0	0	0	0	0	0	0	0	0	0	38	0	3	0	0	0	0	0	0	0	0	0	1536	0	0	0	0	9	0	8205	0	1	0	2	0	0
TRUTH3_30_B-10	0	0	5	0	0	0	0	0	0	0	0	0	0	0	0	0	2114	0	0	0	1	0	13691	0	0	0	0	0	0	0	0	0	1	0	0	0	0	3	0	2	0	0	0	0	0	0
TRUTH3_31_B-11	0	0	4	0	0	0	0	0	0	0	1	0	0	1	0	0	2094	0	0	0	45	0	12	0	0	0	0	0	0	0	1	0	47	0	0	0	0	14188	0	1	0	0	1	0	0	0
TRUTH3_32_B-12	0	0	1525	0	0	0	0	0	0	0	0	0	0	0	0	0	605	0	0	0	588	0	2795	0	0	0	0	0	0	0	0	0	506	0	0	0	0	3094	0	2682	0	0	0	0	0	0
TRUTH3_33_B-13	0	0	3733	0	0	0	0	0	0	0	0	0	0	0	0	0	1129	0	0	0	1	0	1	0	0	0	0	0	0	0	0	0	337	0	0	0	0	2	0	6998	0	0	0	0	0	0
TRUTH3_34_B-14	0	0	11265	0	0	0	0	0	0	0	0	0	0	0	0	0	1	0	0	0	74	0	1	0	0	0	0	0	0	0	0	0	66	0	0	0	1	0	0	4	0	0	0	0	0	0
TRUTH3_35_B-15	0	0	3	0	0	0	0	0	0	0	0	0	0	0	0	0	15	0	0	0	1	0	189	0	0	0	0	0	0	0	0	0	21	0	0	0	0	1	0	13161	0	0	0	0	0	0
TRUTH3_36_B-16	0	0	46	0	0	0	0	0	0	0	0	0	0	0	0	0	0	0	0	0	12	0	5415	0	0	0	0	0	0	0	0	0	887	0	0	0	0	154	0	4664	0	0	0	0	0	0
TRUTH3_37_B-17	0	0	10457	0	0	0	0	0	0	0	0	0	0	0	0	0	4	0	0	0	3	0	40	0	0	0	0	0	1	0	0	0	3264	0	0	0	0	76	0	17	0	0	0	0	0	1
TRUTH3_38_B-18	0	0	3	0	0	0	0	0	0	0	0	0	0	0	0	0	1197	0	0	0	2	0	1	0	0	0	0	0	0	0	0	0	0	0	0	0	0	7537	0	6139	0	0	0	0	0	0
TRUTH3_39_B-19	0	0	70	0	0	0	0	0	0	0	0	0	0	0	0	0	2	0	1	0	9342	0	64	0	0	0	0	0	0	0	0	0	1	0	0	0	0	4	0	85	0	0	0	0	0	0
TRUTH3_3_A-3	0	0	2873	0	0	0	0	0	0	0	0	0	0	0	0	0	0	0	0	0	4	2	5673	0	0	0	0	0	4	0	0	0	17	0	0	0	1	0	0	4059	0	0	0	0	0	0
TRUTH3_40_B-20	0	0	1904	0	0	0	0	0	0	0	0	0	0	0	0	0	0	0	0	0	21	0	4271	0	0	0	0	0	0	0	0	0	0	0	0	0	0	6385	0	61	0	0	0	0	0	0
TRUTH3_4_A-4	0	0	5563	0	0	0	0	0	0	0	0	0	0	0	0	0	0	0	0	0	0	0	0	0	0	0	0	0	0	0	0	0	14	0	0	0	0	140	0	8200	0	0	0	0	0	0
TRUTH3_5_A-5	0	0	3058	0	0	0	0	0	0	0	0	0	0	0	0	0	1	0	0	0	17	0	8258	0	0	0	0	0	0	0	0	0	1458	0	0	0	0	107	0	72	0	0	0	0	0	0
TRUTH3_6_A-6	0	0	96	0	0	0	0	0	0	0	0	0	0	0	0	0	2316	0	0	0	2298	0	8	0	0	0	0	0	0	0	0	0	0	0	0	0	0	11855	0	2	0	0	0	0	0	0
TRUTH3_7_A-7	0	0	3044	0	0	0	0	0	0	0	0	0	0	0	0	0	23	0	0	0	0	0	4	0	0	0	0	0	0	0	0	0	0	0	0	0	0	8694	0	5892	0	0	0	0	0	0
TRUTH3_8_A-8	0	0	1	0	0	0	0	0	0	0	0	0	0	0	0	0	1974	0	0	0	2265	0	10729	0	0	0	0	0	0	0	0	0	0	0	0	0	0	381	0	7	0	0	0	0	0	0
TRUTH3_9_A-9	0	0	3	0	0	0	0	0	0	0	0	0	0	0	0	0	494	0	0	0	9	4	4714	0	0	0	0	0	0	0	0	0	0	0	0	0	0	3	0	3915	0	0	0	0	0	0
TRUTH4_10_A-10	0	0	1	0	0	0	0	0	0	0	0	0	0	0	0	0	1874	0	0	0	15	0	238	0	0	0	0	0	0	0	0	0	1753	0	0	0	0	9112	0	5	0	0	0	0	0	0
TRUTH4_11_A-11	0	0	1	0	0	0	0	0	0	0	0	0	0	0	0	0	1	0	0	0	1	0	12183	0	0	0	0	0	0	0	0	0	1	0	0	0	0	8	0	0	0	0	0	0	0	0
TRUTH4_12_A-12	0	0	0	0	0	0	0	0	0	0	0	0	0	0	0	0	0	0	0	0	1	0	18	0	0	0	0	0	0	0	0	0	1626	0	0	0	0	7641	0	6839	0	0	0	0	0	0
TRUTH4_13_A-13	0	0	0	0	0	0	0	0	0	0	0	0	0	0	0	0	0	0	0	0	2	0	6873	0	0	0	0	0	0	0	0	0	1117	0	0	0	0	6086	0	11	0	0	0	0	0	0
TRUTH4_14_A-14	0	0	0	0	0	0	0	0	0	0	0	0	0	0	0	0	1035	0	0	0	0	0	4413	0	0	0	0	0	0	0	0	0	0	0	0	0	0	5327	0	4	0	0	0	0	0	0
TRUTH4_15_A-15	0	0	5072	0	0	0	0	0	0	0	0	0	0	0	0	0	2040	0	0	0	0	0	33	0	0	0	0	0	0	0	0	0	3	0	0	0	0	1	0	8764	0	1	0	0	0	0
TRUTH4_16_A-16	0	0	2570	0	0	0	0	0	0	0	0	0	0	0	0	0	0	0	0	0	171	0	6735	0	0	0	0	0	0	0	0	0	0	0	0	0	0	2	0	1	0	0	0	0	0	0
TRUTH4_17_A-17	0	0	8408	0	0	0	0	0	0	0	0	0	0	0	0	0	3006	0	0	0	0	0	1	0	0	0	0	0	7	0	0	0	1	0	0	0	1	23	0	10	0	0	0	0	0	0
TRUTH4_18_A-18	0	0	4	0	0	0	0	0	0	0	0	0	0	0	0	0	4	0	0	0	3	0	2980	0	0	0	0	0	0	0	0	0	572	0	0	0	0	12	0	3246	0	0	0	0	0	0
TRUTH4_19_A-19	0	0	2931	0	0	0	0	0	0	0	0	0	0	0	0	0	0	0	0	0	1807	0	7209	0	0	0	0	0	0	0	0	0	0	0	0	0	0	1	0	0	0	0	0	0	0	0
TRUTH4_1_A-1	0	0	5	0	0	0	0	0	0	0	0	0	0	0	0	0	3	0	0	0	3113	0	12786	0	0	0	0	0	0	0	0	0	1	0	0	0	0	1	0	3	0	0	0	0	0	0
TRUTH4_20_A-20	0	0	2	0	0	0	0	0	0	0	0	0	0	0	0	0	3	0	0	0	9	0	8422	0	0	0	0	0	0	0	0	0	14	0	0	0	0	3	0	6415	0	0	0	0	0	0
TRUTH4_21_B-1	0	0	11758	0	0	0	0	0	0	0	0	0	0	0	0	0	0	0	0	0	0	0	1	0	0	0	0	0	3	0	0	0	4767	0	0	0	0	32	0	8	0	0	0	0	0	0
TRUTH4_22_B-2	0	0	0	0	0	0	0	0	0	0	0	0	0	0	0	0	3	0	0	0	1496	0	6212	0	0	0	0	0	0	0	0	0	1	0	0	0	0	5636	0	13	0	0	0	0	0	1
TRUTH4_23_B-3	0	0	16	0	0	0	0	0	0	0	0	0	0	0	0	0	6	0	0	0	2	0	0	0	0	0	0	0	0	0	0	0	1	0	0	0	0	19929	0	1	0	0	0	0	0	0
TRUTH4_24_B-4	0	0	10	0	0	0	0	0	0	0	0	0	0	0	0	0	1642	0	0	0	5	0	14	0	0	0	0	0	0	0	0	0	0	0	0	0	0	9170	0	8209	0	0	0	0	0	0
TRUTH4_25_B-5	0	0	9492	0	0	0	0	0	0	0	0	0	0	0	0	0	4427	0	0	0	5218	0	4	0	0	0	0	0	1	0	0	0	2	0	0	0	0	234	0	168	0	0	0	0	0	0
TRUTH4_26_B-6	0	0	0	0	0	0	0	0	0	0	0	0	0	0	0	0	1987	0	0	0	1900	0	1	0	0	0	0	0	0	0	0	0	12	0	0	0	0	2	0	9381	0	0	0	0	0	0
TRUTH4_27_B-7	0	0	0	0	0	0	0	0	0	0	0	0	0	0	0	0	0	0	0	0	8	0	2	0	0	0	0	0	0	0	0	0	6	0	0	0	0	5857	0	7132	0	0	0	0	0	0
TRUTH4_28_B-8	0	0	4440	0	0	0	0	0	0	0	0	0	0	0	0	0	1236	0	0	0	1	0	10253	0	0	0	0	0	1	0	0	0	1	0	0	0	0	13	0	1	0	0	0	0	0	0
TRUTH4_29_B-9	0	0	18045	0	0	0	0	0	0	0	0	0	0	0	0	0	9	0	0	0	0	0	6	0	0	0	0	0	9	0	0	0	4	0	0	0	0	0	0	8	0	0	0	0	0	0
TRUTH4_2_A-2	0	0	6272	0	0	0	0	0	0	0	0	0	0	0	0	0	0	0	0	0	3697	0	2	0	0	0	0	0	2	0	0	0	3113	0	0	0	0	6	0	11	0	0	0	3	0	0
TRUTH4_30_B-10	0	0	2	0	0	0	0	0	0	0	0	0	0	0	0	0	15682	0	0	0	3	0	18	0	0	0	0	0	0	0	0	0	1	0	0	0	1	7	0	2	0	0	0	0	0	0
TRUTH4_31_B-11	0	0	0	0	0	0	0	0	0	0	0	0	0	0	0	0	5471	1	0	0	6562	0	15	0	0	0	0	0	0	0	0	0	3139	0	0	0	3	61	0	23	0	0	0	0	0	0
TRUTH4_32_B-12	0	0	3	0	0	0	0	0	0	0	0	0	0	0	0	0	0	0	0	0	2	0	3692	0	0	0	0	0	0	0	0	0	0	0	0	0	0	4215	0	3958	0	0	0	0	0	0
TRUTH4_33_B-13	0	0	1	0	0	0	0	0	0	0	0	0	0	0	0	0	1	0	0	0	0	0	0	0	0	0	0	0	0	0	0	0	14601	0	0	0	0	76	0	7	0	0	0	0	0	0
TRUTH4_34_B-14	0	0	7	0	0	0	0	0	0	0	0	0	0	0	0	0	0	0	0	0	8275	0	6	0	0	0	0	0	0	0	0	0	5275	0	0	0	0	32	0	0	0	0	0	0	0	0
TRUTH4_35_B-15	0	0	3	0	0	0	0	0	0	0	0	0	0	0	0	0	1502	0	0	0	1	0	9870	0	0	0	0	0	0	0	0	0	1480	0	0	0	0	8	0	26	0	0	0	0	0	0
TRUTH4_36_B-16	0	0	3863	0	0	0	0	0	0	0	0	0	0	0	0	0	2	0	0	0	2203	0	5	0	0	0	0	0	1	0	0	0	1	0	1	0	0	9410	0	6	0	0	0	0	0	0
TRUTH4_37_B-17	0	0	873	0	0	0	0	0	0	0	0	0	0	0	0	0	358	0	0	0	726	0	2285	0	0	0	0	0	0	0	0	0	417	0	0	0	0	2408	0	2068	0	0	0	0	0	0
TRUTH4_38_B-18	0	0	0	0	0	0	0	0	0	0	0	0	0	0	0	0	0	0	0	0	2	0	3	0	0	0	0	0	0	0	0	0	0	0	0	0	0	14	0	14339	0	0	0	0	0	2
TRUTH4_39_B-19	0	0	3822	0	0	0	0	0	0	0	0	0	0	0	0	0	1	0	0	0	9	0	7146	0	0	0	0	0	0	0	0	0	0	0	0	0	0	1	0	6116	0	0	0	0	0	0
TRUTH4_3_A-3	0	0	2	0	0	0	0	0	0	0	0	0	0	0	0	0	0	0	0	0	2315	0	9330	0	0	0	0	0	0	0	0	0	2138	0	0	0	0	17	0	4	0	0	0	0	0	0
TRUTH4_40_B-20	0	0	0	0	0	0	0	0	0	0	0	0	0	0	0	0	0	0	0	0	2375	0	1	0	0	0	0	0	0	0	0	0	0	0	0	0	0	3	0	7081	0	0	0	0	0	0
TRUTH4_4_A-4	0	0	5805	0	0	0	0	0	0	0	0	0	0	0	0	0	0	0	0	0	0	0	1	0	0	0	0	0	0	0	0	0	2302	0	0	0	0	11826	0	11	0	0	0	0	0	0
TRUTH4_5_A-5	0	0	1	0	0	0	0	0	0	0	0	0	0	0	0	0	3	0	0	0	1831	0	13	0	0	0	0	0	0	0	0	0	9	0	0	0	0	5345	0	6834	0	0	0	0	0	0
TRUTH4_6_A-6	0	0	8230	0	0	0	0	0	0	0	0	0	0	0	0	0	0	0	0	0	0	0	4	0	0	0	0	0	1	0	0	0	3	0	0	0	0	11940	0	1	0	0	0	0	0	0
TRUTH4_7_A-7	0	0	4691	0	0	0	0	0	0	0	0	0	0	0	0	0	1999	0	0	0	0	0	3	0	0	0	0	0	1	0	0	0	0	0	0	0	0	11920	0	7	0	0	0	0	0	0
TRUTH4_8_A-8	0	0	0	0	0	0	0	0	0	0	0	0	0	0	0	0	0	0	0	0	4843	0	6	0	0	0	0	0	0	0	0	0	0	0	0	0	0	12516	0	0	0	0	0	0	0	0
TRUTH4_9_A-9	0	0	1	0	0	0	0	0	0	0	0	0	0	0	0	0	0	0	0	0	1644	0	5497	0	0	0	0	0	0	0	0	0	0	0	0	0	0	7	0	4521	0	0	0	0	0	0
TRUTH5_10_A-10	0	0	1	0	0	0	0	0	0	0	0	0	0	0	0	0	3843	0	0	0	3683	0	5796	0	0	0	0	0	0	0	0	0	1	0	0	0	0	26	0	0	0	0	0	0	0	0
TRUTH5_11_A-11	0	0	1	0	0	0	0	0	0	0	0	0	0	0	0	0	3992	0	0	0	1	0	840	0	0	0	0	0	0	0	0	0	0	0	0	0	0	4595	0	3464	0	0	0	0	0	0
TRUTH5_12_A-12	0	0	0	0	0	0	0	0	0	0	0	0	0	0	0	0	0	0	0	0	16352	0	0	0	0	0	0	0	0	0	0	0	0	0	0	0	1	7	0	3	0	0	0	0	0	0
TRUTH5_13_A-13	0	0	0	0	0	0	0	0	0	0	0	0	0	0	0	0	1	0	0	0	6701	0	2	0	0	0	0	0	0	0	0	0	1	0	0	0	0	8647	0	0	0	0	0	0	0	0
TRUTH5_14_A-14	0	0	0	0	0	0	0	0	0	0	0	0	0	0	0	0	0	0	0	0	2	0	4	0	0	0	0	0	0	0	0	0	4167	0	0	0	0	10400	0	1	0	0	0	0	0	0
TRUTH5_15_A-15	0	0	4	0	0	0	0	0	0	0	0	0	0	0	0	0	7421	0	0	0	7271	0	7	0	0	0	2	0	0	0	0	0	1	0	0	0	0	6	0	4	0	0	0	0	0	0
TRUTH5_16_A-16	0	0	2	0	0	0	0	0	0	0	0	0	0	0	0	0	4605	0	0	0	1	0	4	0	0	0	0	0	0	0	0	0	0	0	0	0	0	10717	0	1	0	0	0	0	0	0
TRUTH5_17_A-17	0	0	4	0	0	0	0	0	0	0	0	0	0	0	0	0	1803	0	0	0	3013	0	0	0	0	0	0	0	0	0	0	0	2	0	0	0	0	4661	0	1	0	0	0	0	0	0
TRUTH5_18_A-18	0	0	2	0	0	0	0	0	0	0	0	0	0	0	0	0	0	0	0	0	0	0	4738	0	0	0	0	0	0	0	0	0	5172	0	0	0	0	38	0	4	0	0	0	0	0	0
TRUTH5_19_A-19	0	0	6624	0	0	0	0	0	0	0	0	0	0	0	0	0	167	0	0	0	5410	0	1	0	0	0	0	0	1	0	0	0	0	0	0	0	0	211	0	147	0	0	0	0	0	0
TRUTH5_1_A-1	0	0	7340	0	0	0	0	0	0	0	0	0	0	0	0	0	3243	0	0	0	0	0	8	0	0	0	0	0	3	0	0	0	0	0	0	0	0	0	0	5937	0	0	0	0	0	0
TRUTH5_20_A-20	0	0	8525	0	0	0	0	0	0	0	0	0	0	0	0	0	3	0	0	0	7182	0	5	0	0	0	0	0	0	0	0	0	1	0	0	0	1	0	0	5786	0	0	0	0	0	0
TRUTH5_21_B-1	0	0	13	0	0	0	0	0	0	0	0	0	0	0	0	0	3	0	0	0	2	0	0	0	0	0	0	0	0	0	0	0	6	0	0	0	0	1	0	13442	0	0	0	0	0	0
TRUTH5_22_B-2	0	0	1	0	0	0	0	0	0	0	0	0	0	0	0	0	1	0	0	0	9555	0	3	0	0	0	0	0	0	0	0	0	0	0	0	0	0	8	0	9805	0	0	0	0	0	0
TRUTH5_23_B-3	0	0	2	0	0	0	0	0	0	0	0	0	0	0	0	0	9554	0	0	0	0	0	0	0	0	0	1	0	0	0	0	0	2	0	0	0	0	25	0	8443	0	0	0	0	0	0
TRUTH5_24_B-4	0	0	3	0	0	0	0	0	0	0	0	0	0	0	0	0	3	0	0	0	4092	0	1	0	0	0	0	0	0	0	0	1	3535	0	0	0	0	36	0	3008	0	0	0	0	0	0
TRUTH5_25_B-5	0	0	4	0	0	0	0	0	0	0	0	0	0	0	0	0	3	0	0	0	79	0	4	0	0	0	0	0	0	0	0	0	10644	0	0	0	0	38	0	8543	0	0	0	0	0	0
TRUTH5_26_B-6	0	0	22758	0	0	0	0	0	0	0	0	0	0	0	0	0	1	0	0	0	0	0	0	0	0	0	0	0	3	0	0	0	1	0	0	0	0	0	0	3	0	0	0	0	0	0
TRUTH5_27_B-7	0	0	4838	0	0	0	0	0	0	0	0	0	0	0	0	0	0	0	0	0	1	0	4733	0	0	0	0	0	1	0	0	0	4114	0	0	0	1	18	0	2	0	0	0	0	0	0
TRUTH5_28_B-8	0	0	5	0	0	0	0	0	0	0	0	0	0	0	0	0	0	0	0	0	9071	0	15526	0	0	0	0	0	0	0	0	0	2	0	0	0	0	2	0	0	0	0	0	0	0	0
TRUTH5_29_B-9	0	0	2	0	0	0	0	0	0	1	0	0	0	0	0	0	4160	0	0	0	0	0	5244	0	0	0	0	0	0	0	0	0	3360	0	0	0	0	4013	0	12	0	0	0	0	0	0
TRUTH5_2_A-2	0	0	4210	0	0	0	0	0	0	0	0	0	0	0	0	0	0	0	0	0	6	0	4124	0	0	0	0	0	0	0	0	0	2	0	0	0	0	0	0	2924	0	0	0	0	0	0
TRUTH5_30_B-10	0	0	2	0	0	0	0	0	0	0	0	0	0	0	0	0	8495	0	0	0	1	0	14781	0	0	0	0	0	0	0	0	0	1	0	0	0	0	4	0	0	0	0	0	0	0	0
TRUTH5_31_B-11	0	0	6803	0	0	0	0	0	0	0	0	0	0	0	0	0	5224	0	0	0	4936	0	3	0	0	0	0	0	0	0	0	0	0	0	0	0	0	11	0	12	0	0	0	0	0	0
TRUTH5_32_B-12	0	0	5191	0	0	0	0	0	0	0	0	0	0	0	0	0	0	0	0	0	3	0	5088	0	0	0	0	0	3	0	0	0	0	0	0	0	0	5425	0	2	0	0	0	0	0	0
TRUTH5_33_B-13	0	0	5013	0	0	0	0	0	0	0	0	0	0	0	0	0	0	0	0	0	0	0	1	0	0	0	0	0	0	0	0	0	5675	0	0	0	0	17	0	5042	0	0	0	0	0	0
TRUTH5_34_B-14	0	0	7484	0	0	0	0	0	0	0	0	0	0	0	0	0	3	0	0	0	3	0	0	0	0	0	0	0	0	0	0	0	5219	0	0	0	0	20	0	0	0	0	0	0	0	0
TRUTH5_35_B-15	0	0	2	0	0	0	0	0	0	0	0	0	0	0	0	0	6046	0	0	0	5614	0	4	0	0	0	0	0	0	0	0	0	6412	0	0	0	0	20	0	4	0	0	0	0	0	0
TRUTH5_36_B-16	0	0	7244	0	0	0	0	0	0	0	0	0	0	0	0	0	5572	0	0	0	35	0	3	0	0	0	0	0	2	0	0	0	4840	0	0	0	0	43	0	1	0	0	0	0	0	0
TRUTH5_37_B-17	0	0	2	0	0	0	0	0	0	0	0	0	0	0	0	0	1380	0	0	0	0	0	3392	0	0	0	0	0	0	0	0	0	1	0	0	0	0	6	0	2111	0	0	0	0	0	0
TRUTH5_38_B-18	0	0	0	0	0	0	0	0	0	0	0	0	0	0	0	0	1	0	0	0	4383	0	1	0	0	0	0	0	0	0	0	0	4318	0	0	0	0	5674	0	9	0	0	0	0	0	0
TRUTH5_39_B-19	0	0	2	0	0	0	0	0	0	0	0	0	0	0	0	0	7343	0	0	0	1	0	5	0	0	0	0	0	0	0	0	0	3389	0	0	1	0	14	0	6702	0	0	0	0	0	0
TRUTH5_3_A-3	0	0	2	0	0	0	0	0	0	0	0	0	0	0	0	0	0	0	0	0	1	0	4709	0	0	0	0	0	0	0	0	0	3734	0	0	0	0	26	0	2824	0	0	0	0	0	0
TRUTH5_40_B-20	0	0	3993	0	0	0	0	0	0	0	0	0	0	0	0	0	0	0	0	0	3	0	0	0	0	0	0	0	0	0	0	0	0	0	0	0	0	4968	0	3130	0	0	0	0	0	0
TRUTH5_4_A-4	0	0	3	0	0	0	0	0	0	0	0	0	0	0	0	0	2	0	0	0	2	0	5983	0	0	0	1	0	0	0	0	0	4	0	0	0	0	5762	0	4469	0	0	0	0	0	0
TRUTH5_5_A-5	0	0	3555	0	0	0	0	0	0	0	0	0	0	0	0	0	0	0	0	0	3742	0	1	0	0	0	0	0	0	0	0	0	0	0	0	0	0	5291	0	2	0	0	0	0	0	0
TRUTH5_6_A-6	0	0	1913	0	0	0	0	0	0	0	0	0	0	0	0	0	2876	0	0	0	2271	0	2883	0	0	0	0	0	0	0	0	0	1577	0	0	0	0	3028	0	1415	0	0	0	0	0	0
TRUTH5_7_A-7	0	0	6001	0	0	0	0	0	0	0	0	0	0	0	0	0	2	0	0	0	0	0	0	0	0	0	0	0	1	0	0	0	0	0	0	0	0	14	0	8194	0	0	0	0	0	0
TRUTH5_8_A-8	0	0	0	0	0	0	0	0	0	0	0	0	0	0	0	0	9456	0	0	0	0	0	14	0	0	0	0	0	0	0	0	0	10537	0	0	0	0	72	0	1	0	0	0	0	0	0
TRUTH5_9_A-9	0	0	1	0	0	0	0	0	0	0	0	0	0	0	0	0	0	0	0	0	3	0	5783	0	0	0	0	0	0	0	0	0	0	0	0	0	0	4694	0	0	0	0	0	0	0	0
TRUTH6_10_A-10	0	0	1	0	0	0	0	0	0	0	0	0	0	0	0	0	5367	0	0	0	3	0	5381	0	0	0	0	0	0	0	0	0	0	0	0	0	1	7355	0	0	0	0	0	0	0	0
TRUTH6_11_A-11	0	0	3	0	0	0	0	0	0	0	0	0	0	0	0	0	1	0	0	0	2	0	7	0	0	0	0	0	0	0	0	0	1	0	0	0	0	18261	0	0	0	0	0	0	0	0
TRUTH6_12_A-12	0	0	1	0	0	0	0	0	0	0	0	0	0	0	0	0	3870	0	0	0	4908	0	0	0	0	0	0	0	0	0	0	0	7570	0	0	1	0	62	0	2	0	0	0	0	0	0
TRUTH6_13_A-13	0	0	0	0	0	0	0	0	0	0	0	0	0	0	0	0	0	0	0	0	4	0	1	0	0	0	0	0	0	0	0	0	4831	0	0	0	0	5018	0	3870	0	0	0	0	0	0
TRUTH6_14_A-14	0	0	5908	0	0	0	0	0	0	0	0	0	0	0	0	0	0	0	0	0	3357	0	2	0	0	0	0	0	4	0	0	0	4496	0	0	0	0	19	0	4	0	0	0	0	0	0
TRUTH6_15_A-15	0	0	0	0	0	0	0	0	0	0	0	0	0	0	0	0	3160	0	0	0	0	0	1	0	0	0	0	0	0	0	0	0	1	0	0	0	0	7253	0	5155	0	0	0	0	0	0
TRUTH6_16_A-16	0	0	2	0	0	0	0	0	0	0	0	0	0	0	0	0	0	0	0	0	7326	0	7	0	0	0	0	0	0	0	0	0	0	0	0	0	0	0	0	8474	0	0	0	0	0	0
TRUTH6_17_A-17	0	0	0	0	0	0	0	0	0	0	0	0	0	0	0	0	1	0	0	0	2549	0	5170	0	0	0	0	0	0	0	0	0	0	0	0	0	0	6	0	8	0	0	0	0	0	0
TRUTH6_18_A-18	0	0	2267	0	0	0	0	0	0	0	0	0	0	0	0	0	2066	0	0	0	0	0	1759	0	0	0	0	0	0	0	0	0	0	0	0	0	0	0	0	1	0	0	0	0	0	0
TRUTH6_19_A-19	0	0	13124	0	0	0	0	0	0	0	0	0	0	0	0	0	0	0	0	0	2	0	6	0	0	0	0	0	3	0	0	0	0	0	0	1	0	777	0	0	0	0	0	0	0	0
TRUTH6_1_A-1	0	0	2312	0	0	0	0	0	0	0	0	0	0	0	0	0	1313	0	0	0	2216	0	3318	0	0	0	0	0	0	0	0	0	1991	0	0	0	0	2547	0	2306	0	0	0	0	0	0
TRUTH6_20_A-20	0	0	10	0	0	0	0	0	0	0	0	0	0	0	0	0	2	0	0	0	6416	0	8	0	0	0	0	0	0	0	0	0	5	0	0	0	0	12491	0	3	0	0	0	0	0	0
TRUTH6_21_B-1	0	0	4	0	0	0	0	0	0	0	0	0	0	0	0	0	0	0	0	0	2	0	10499	0	0	0	0	0	0	0	0	0	4	0	0	0	0	2	0	2	0	0	0	0	0	0
TRUTH6_22_B-2	0	0	4	0	0	0	0	0	0	0	0	0	0	0	0	0	1	0	0	0	1	0	6	0	0	0	0	0	0	0	0	0	0	0	0	0	0	11723	0	8331	0	0	0	0	0	0
TRUTH6_23_B-3	0	0	0	0	0	0	0	0	0	0	0	0	0	0	0	0	2	0	0	0	5464	0	7717	0	0	0	0	0	0	0	0	0	0	0	0	0	0	7	0	4146	0	0	0	0	0	0
TRUTH6_24_B-4	0	0	4482	0	0	0	0	0	0	0	0	0	0	0	0	0	0	0	0	0	0	0	4853	0	1	0	0	0	1	0	0	0	0	0	0	0	0	6	0	3080	0	0	0	0	0	0
TRUTH6_25_B-5	0	0	7390	0	0	0	0	0	0	0	0	0	0	0	0	0	1	0	0	0	1	0	7760	0	0	0	0	0	1	0	0	0	0	0	0	0	0	1	0	48	0	0	0	0	0	1
TRUTH6_26_B-6	0	0	1	0	0	0	0	0	0	0	0	0	0	0	0	0	2	0	0	0	3916	0	5402	0	0	0	0	0	0	0	0	0	1	0	0	0	0	5334	0	67	0	0	0	0	0	0
TRUTH6_27_B-7	0	0	3131	0	0	0	0	0	0	0	0	0	0	0	0	0	3954	0	0	0	3	0	0	0	0	0	1	0	0	0	0	0	0	0	0	0	0	2	0	4715	0	0	0	0	0	0
TRUTH6_28_B-8	0	0	2	0	0	0	0	0	0	0	0	0	0	0	0	0	0	0	0	0	4	0	5789	0	0	0	0	0	0	0	0	0	5727	0	0	0	0	8664	0	0	0	0	0	0	0	0
TRUTH6_29_B-9	0	0	18	0	0	0	0	0	0	0	0	0	0	0	0	0	0	0	0	0	1	0	5007	0	0	0	0	0	0	0	0	0	3764	0	0	0	0	12	0	5619	0	0	0	0	0	0
TRUTH6_2_A-2	0	0	3492	0	0	0	0	0	0	0	0	0	0	0	0	0	2	0	0	0	5459	0	0	0	0	0	0	0	1	0	0	0	0	0	0	0	0	6234	0	0	0	0	0	0	0	0
TRUTH6_30_B-10	0	0	1	0	0	0	0	0	0	0	0	0	0	0	0	0	7	0	0	0	5833	0	2912	0	0	0	0	0	0	0	0	0	6178	0	0	0	0	48	0	0	0	0	0	0	0	0
TRUTH6_31_B-11	0	0	9433	0	0	0	0	0	0	0	0	0	0	0	0	0	6	0	0	0	7	0	2	0	0	0	0	0	1	0	0	0	10814	0	0	0	0	66	0	0	0	0	0	0	0	0
TRUTH6_32_B-12	0	0	5	0	0	0	0	0	0	0	0	0	0	0	0	0	0	0	0	0	0	0	3	0	0	0	0	0	0	0	0	0	16960	0	0	0	0	67	0	0	0	0	0	0	0	0
TRUTH6_33_B-13	0	0	0	0	0	0	0	0	0	0	0	0	0	0	0	0	0	0	0	0	3136	0	1	0	0	0	0	0	0	0	0	0	3	0	0	0	0	3365	0	3284	0	0	0	0	0	0
TRUTH6_34_B-14	0	0	5	0	0	0	0	0	0	0	0	0	0	0	0	0	0	0	0	0	4	0	4917	0	0	0	0	0	0	0	0	0	0	0	0	0	0	1	0	4142	0	0	0	0	0	0
TRUTH6_35_B-15	0	0	9021	0	0	0	0	0	0	0	0	0	0	0	0	0	0	0	0	0	1	0	11	0	0	0	0	0	1	0	0	0	0	0	0	0	1	8250	0	1	0	0	0	0	0	0
TRUTH6_36_B-16	0	0	2	0	0	0	0	0	0	0	0	0	0	0	0	0	1	0	0	0	5068	0	0	0	0	0	0	0	0	0	0	0	6591	0	0	0	0	49	0	0	0	0	0	0	0	0
TRUTH6_37_B-17	0	0	6889	0	0	0	0	0	1	0	0	0	0	0	0	0	2978	0	0	0	0	0	1	0	0	0	0	0	0	0	0	0	1	0	0	0	0	0	0	1	0	0	0	0	0	1
TRUTH6_38_B-18	0	0	2	0	0	0	0	0	0	0	0	0	0	0	0	0	19543	0	0	0	0	0	0	0	0	0	0	0	0	0	0	0	1	0	0	0	0	6	0	6	0	0	0	0	0	0
TRUTH6_39_B-19	0	0	4	0	0	0	0	0	0	0	0	0	0	0	0	0	4	0	0	0	0	0	8	0	0	0	0	0	0	0	0	0	0	0	0	0	0	0	0	32219	0	3	0	0	0	0
TRUTH6_3_A-3	0	0	4667	0	0	0	0	0	0	0	0	0	0	0	0	0	3980	0	0	0	1	0	3	0	0	0	0	0	0	0	0	0	2	0	0	0	0	5249	0	0	0	0	0	0	0	0
TRUTH6_40_B-20	0	0	0	0	0	0	0	0	0	0	0	0	0	0	0	0	2238	0	0	0	0	0	2695	0	0	0	0	0	0	0	0	0	2652	0	0	0	0	20	0	0	0	0	0	0	0	0
TRUTH6_4_A-4	0	0	7733	0	0	0	0	0	0	0	0	0	0	0	0	0	7892	0	0	0	7958	0	1	0	0	0	0	0	0	0	0	0	2	0	0	0	0	5	0	0	0	0	0	0	0	0
TRUTH6_5_A-5	0	0	2147	0	0	0	0	0	0	0	0	0	0	0	0	0	0	0	0	0	2883	0	5699	0	0	0	0	0	0	0	0	0	2	0	0	0	0	3	0	1	0	0	0	0	0	0
TRUTH6_6_A-6	0	0	5949	0	0	0	0	0	0	0	0	0	0	0	0	0	0	0	0	0	0	0	2	0	0	0	0	0	1	0	0	0	4766	0	0	0	0	7952	0	0	0	0	0	0	0	0
TRUTH6_7_A-7	0	0	5	0	0	0	0	0	0	0	0	0	0	0	0	0	1	0	0	0	2	0	5334	0	0	0	0	0	0	0	0	0	1	0	0	0	0	5632	0	4661	0	0	0	0	0	0
TRUTH6_8_A-8	0	0	0	0	0	0	0	0	0	0	0	0	0	0	0	0	6336	0	0	0	6521	0	8	0	0	0	0	0	0	0	0	0	0	0	0	0	0	444	0	6597	0	0	0	0	0	0
TRUTH6_9_A-9	0	0	0	0	0	0	0	0	0	0	0	0	0	0	0	0	2366	0	0	0	0	0	0	0	0	0	0	0	0	0	0	0	3402	0	0	0	0	5952	0	1	0	0	0	0	0	0
