# Supplementary material for: The truth about metagenomics: quantifying and counteracting bias in 16S rRNA studies
Source: BMC Microbiol. 2015 Mar 21;15:66. doi: 10.1186/s12866-015-0351-6 (PMC4433096; doi:10.1186/s12866-015-0351-6)
Supplement: Additional file 12 — Design and results for experiment mixing cells. Prescribed mixing proportions and observed proportions for the experiment mixing equal numbers of cells. [file 12866_2015_351_MOESM12_ESM.txt]

0 0 0 0 0 0 1 6.609e-05 0.0002644 0.0006279 0.0005287 0.0001322 0.001851 0.9693 0.02723 51579
0 0 0 0 0 0 1 0 0 0.01234 0.002523 0.0005607 0.004205 0.9787 0.001682 24645
0 0 0 0 0 0.5 0.5 0 0 3.984e-05 0.0003984 3.984e-05 0.9926 0.006767 0.0001992 26123
0 0 0 0 0 1 0 0 4.408e-05 1.102e-05 8.816e-05 0 0.9998 6.297e-06 4.408e-05 22688
0 0 0 0 0.3333 0.3333 0.3333 0 0 0 0.0002112 0.2707 0.7242 0.004896 5.28e-05 19494
0 0 0 0 0.5 0 0.5 0 0 6.045e-05 0.0003022 0.9822 0.0003022 0.01673 0.0003627 18206
0 0 0 0 0.5 0.5 0 3.583e-05 0.000215 0 0.000215 0.3351 0.6644 0 0 13956
0 0 0 0 1 0 0 0 0 4.777e-05 0.0001911 0.9997 6.369e-05 0 0 15703
0 0 0 0.3333 0 0.3333 0.3333 0 8.007e-05 0 0.4661 8.007e-05 0.5302 0.003523 0 12753
0 0 0 0.3333 0 0.3333 0.3333 3.83e-05 7.66e-05 2.872e-05 0.4787 0 0.5172 0.00401 0 26742
0 0 0 0.3333 0.3333 0 0.3333 0 0 0 0.6744 0.3202 0.0001476 0.004935 0.0002214 13950
0 0 0 0.3333 0.3333 0 0.3333 0 0 1.408e-05 0.7168 0.2775 0.000169 0.005335 0.0002253 18322
0 0 0 0.3333 0.3333 0.3333 0 0 4.125e-05 0 0.4335 0.152 0.4144 0 0.0001237 24245
0 0 0 0.5 0 0 0.5 0 0.000127 4.762e-05 0.9923 6.35e-05 0.000254 0.006994 0.0001905 16412
0 0 0 0.5 0 0.5 0 0 0 3.359e-05 0.5172 0 0.4824 7.679e-05 0.0002688 7446
0 0 0 0.5 0.5 0 0 0 8.313e-05 0.0001247 0.7042 0.2955 0 2.375e-05 0 12035
0 0 0 1 0 0 0 0 0 0 0.9999 0 0.0001353 0 0 14785
0 0 0.3333 0 0 0.3333 0.3333 0 0 0.1196 7.365e-05 0 0.873 0.007144 0.0001473 19033
0 0 0.3333 0 0.3333 0 0.3333 4.47e-05 8.94e-05 0.3055 0 0.6744 8.94e-05 0.01923 0.0006258 22730
0 0 0.3333 0 0.3333 0.3333 0 0 0 0.08733 0 0.2025 0.7099 0 0.0003276 11557
0 0 0.3333 0.3333 0 0 0.3333 0 0 0.1088 0.8831 0 0 0.007726 0.0004059 13528
0 0 0.3333 0.3333 0 0.3333 0 0 0 0.04575 0.4545 0 0.4995 0 0.0002402 14205
0 0 0.3333 0.3333 0.3333 0 0 0 0 0.07612 0.7163 0.2072 6.376e-05 0 0.0003188 19264
0 0 0.5 0 0 0 0.5 0 0 0.9119 0.0007804 0 0.001171 0.08222 0.003902 10838
0 0 0.5 0 0 0 0.5 0.0005227 0 0.9389 0.001045 0.001394 0 0.05775 0.0003485 11948
0 0 0.5 0 0 0.5 0 0 0.0001527 0.08749 0 0 0.9122 0 0.0001527 8268
0 0 0.5 0 0 0.5 0 0 0 0.08244 0.0001572 0 0.9171 0 0.0003144 23806
0 0 0.5 0 0.5 0 0 5.037e-05 0 0.269 0 0.7306 0.0001007 1.439e-05 0.0002015 17940
0 0 0.5 0.5 0 0 0 0 0.0002959 0.1034 0.8961 0 0 1.409e-05 0.0001972 13285
0 0 0.5 0.5 0 0 0 0 0 0.1023 0.8975 0 0.0001194 0 0.0001194 10946
0 0 1 0 0 0 0 0 0 0.9976 0 0.0001834 0.001284 2.62e-05 0.0009169 21773
0 0.3333 0 0 0 0.3333 0.3333 0 0.0841 0 0 0 0.9063 0.009291 0.0003596 17613
0 0.3333 0 0 0.3333 0 0.3333 0 0.1114 2.26e-05 0.0002713 0.8715 0.0001808 0.01613 0.0004521 12131
0 0.3333 0 0 0.3333 0.3333 0 0 0.03284 0 5.772e-05 0.2459 0.7211 0 5.772e-05 17325
0 0.3333 0 0.3333 0 0 0.3333 0 0.07027 3.071e-05 0.9205 0.0001229 0.0003686 0.008178 0.0004914 8540
0 0.3333 0 0.3333 0 0 0.3333 0 0.05568 0 0.935 0 0.0001313 0.008386 0.0007879 7998
0 0.3333 0 0.3333 0 0.3333 0 0 0.02634 0 0.5192 0 0.4544 1.042e-05 0 13708
0 0.3333 0 0.3333 0.3333 0 0 3.404e-05 0.03404 3.404e-05 0.6718 0.294 0 0 0.0001362 14689
0 0.3333 0.3333 0 0 0 0.3333 0 0.3415 0.6176 0 0.0007702 0.004621 0.03426 0.001232 19854
0 0.3333 0.3333 0 0 0.3333 0 0 0.05539 0.1389 0.0001078 5.388e-05 0.8054 1.54e-05 0.0001616 26293
0 0.3333 0.3333 0 0 0.3333 0 8.903e-05 0.05475 0.1013 0.0006232 0.0002671 0.8428 1.272e-05 8.903e-05 14648
0 0.3333 0.3333 0 0.3333 0 0 0.0001297 0.1077 0.2588 0.001557 0.6316 8.649e-05 1.236e-05 8.649e-05 20541
0 0.3333 0.3333 0.3333 0 0 0 0 0.04941 0.09694 0.8527 0.000112 0.0007843 0 0 11521
0 0.5 0 0 0 0 0.5 5.714e-05 0.8893 0 0 0 0 0.109 0.0016 14475
0 0.5 0 0 0 0.5 0 0 0.06556 0.0001583 0.0004072 0.0002715 0.9336 0 0 22114
0 0.5 0 0 0.5 0 0 0 0.06152 0 4.32e-05 0.9378 0.0003024 0 0.0003456 23148
0 0.5 0 0 0.5 0 0 0 0.1575 1.741e-05 0 0.8423 0 5.969e-05 0.0001393 14366
0 0.5 0 0.5 0 0 0 0 0.05842 0 0.9403 0.0004631 0.0007278 0 0.0001323 15115
0 0.5 0.5 0 0 0 0 0 0.3228 0.6766 0 0 0.0002755 3.935e-05 0.0002755 11000
0 1 0 0 0 0 0 0 0.998 0 0.0002239 0.0001493 0.0002986 0 0.001344 13397
0 1 0 0 0 0 0 0 0.9885 3.987e-05 0.0001595 0 0.009889 1.139e-05 0.001435 12542
0.1429 0.1429 0.1429 0.1429 0.1429 0.1429 0.1429 0.008283 0.02865 0.05025 0.3987 0.1192 0.3916 0.003276 8.161e-05 14443
0.1429 0.1429 0.1429 0.1429 0.1429 0.1429 0.1429 0.01305 0.04331 0.0478 0.3539 0.1397 0.399 0.003136 0.0001695 13866
0.25 0 0 0.25 0.25 0.25 0 0.007807 5.848e-05 0 0.4871 0.1865 0.3184 4.177e-05 5.848e-05 17238
0.3333 0 0 0 0 0.3333 0.3333 0.01837 5.918e-05 0 5.918e-05 0.0001184 0.9737 0.007659 5.918e-05 17986
0.3333 0 0 0 0 0.3333 0.3333 0.01756 4.92e-05 2.46e-05 4.92e-05 0 0.9756 0.006494 0.0001968 21477
0.3333 0 0 0 0.3333 0 0.3333 0.044 0 6.554e-05 8.739e-05 0.9404 0 0.01519 0.0002622 12992
0.3333 0 0 0 0.3333 0.3333 0 0.009082 0 0 0.000548 0.1982 0.7921 0 0 12889
0.3333 0 0 0.3333 0 0 0.3333 0.01728 0 4.39e-05 0.9601 0 0.01559 0.006899 8.781e-05 24117
0.3333 0 0 0.3333 0 0.3333 0 0.007133 0 0 0.5173 7.431e-05 0.4755 0 0 13554
0.3333 0 0 0.3333 0.3333 0 0 0.013 0 2.614e-05 0.7161 0.2706 6.969e-05 0 0.0001394 29072
0.3333 0 0.3333 0 0 0 0.3333 0.09103 0 0.8536 0.0009582 0 0.0009582 0.05215 0.001278 12413
0.3333 0 0.3333 0 0 0.3333 0 0.01008 7.125e-05 0.08443 0.000285 0 0.905 0 0.0001425 17732
0.3333 0 0.3333 0 0.3333 0 0 0.03121 0 0.2749 0.0001196 0.6927 0.0003588 3.417e-05 0.0007176 15520
0.3333 0 0.3333 0 0.3333 0 0 0.02688 0 0.2702 0 0.7018 0 0 0.001095 16783
0.3333 0 0.3333 0.3333 0 0 0 0.01042 0 0.1138 0.8746 0.0006906 0.0002302 0 0.0002302 11745
0.3333 0.3333 0 0 0 0 0.3333 0.1628 0.7386 0 0.0002689 0 0.0001345 0.09549 0.002689 12909
0.3333 0.3333 0 0 0 0 0.3333 0.133 0.7219 0.0001762 0.0007047 0 0.004732 0.135 0.00453 19305
0.3333 0.3333 0 0 0 0.3333 0 0.02648 0.07951 0.0001556 5.187e-05 5.187e-05 0.8935 7.41e-06 0.0002075 19800
0.3333 0.3333 0 0 0.3333 0 0 0.04066 0.1113 4.028e-05 5.371e-05 0.8471 0 7.672e-06 0.0008593 19380
0.3333 0.3333 0 0.3333 0 0 0 0.01839 0.05885 0 0.9225 0 0 0 0.0002812 14485
0.3333 0.3333 0.3333 0 0 0 0 0.08752 0.3108 0.6005 0 0.0001061 0.0001061 6.062e-05 0.0008486 27239
0.3333 0.3333 0.3333 0 0 0 0 0.09289 0.3362 0.5684 0.0009717 0.0001943 0.0007774 0.0001666 0.0003887 14403
0.5 0 0 0 0 0 0.5 0.7734 0.0009354 0 0 0.001403 0.0009354 0.2173 0.00608 6579
0.5 0 0 0 0 0.5 0 0.0214 8.393e-05 1.049e-05 4.196e-05 0 0.978 0 0.0004616 24341
0.5 0 0 0 0.5 0 0 0.02504 0 4.981e-05 0 0.9744 0.0001993 0 0.0003321 15435
0.5 0 0 0.5 0 0 0 0.01523 0.0001107 8.305e-05 0.9845 0 0.0001107 0 0 9170
0.5 0 0.5 0 0 0 0 0.1485 0 0.8491 0 0 0 0 0.002403 10764
0.5 0.5 0 0 0 0 0 0.2217 0.7746 5.408e-05 0.0002163 0.001893 0.0002704 7.725e-06 0.001244 22596
1 0 0 0 0 0 0 0.9928 0 0.0005203 0.002914 0 0 5.946e-05 0.003746 4792
