# Supplementary material for: The truth about metagenomics: quantifying and counteracting bias in 16S rRNA studies
Source: BMC Microbiol. 2015 Mar 21;15:66. doi: 10.1186/s12866-015-0351-6 (PMC4433096; doi:10.1186/s12866-015-0351-6)
Supplement: Additional file 13 — Design and results for experiment mixing DNA. Prescribed mixing proportions and observed proportions for the experiment mixing equal amounts of DNA. [file 12866_2015_351_MOESM13_ESM.txt]

0 0 0 0 0 0 1 0.002779 0.0009635 0.0001145 0.05518 0.01165 0.000301 0.929 0 13391
0 0 0 0 0 0 1 0 0 0.0002251 0.0008605 0 0.004139 0.9943 0.0004413 14360
0 0 0 0 0 0.5 0.5 0 0 0.0004035 0.0002571 0.001466 0.7762 0.2217 0 13005
0 0 0 0 0 1 0 0.0001851 0.0008558 3.815e-05 0 9.238e-05 0.9988 1.175e-05 0 19955
0 0 0 0 0.3333 0.3333 0.3333 0 0 3.104e-05 0.001424 0.2445 0.6232 0.1308 0 16125
0 0 0 0 0.5 0 0.5 0.0001807 0.04855 5.585e-05 0.001424 0.5762 0.003522 0.3701 0 13229
0 0 0 0 0.5 0.5 0 6.95e-05 0.0001807 4.296e-05 0.007995 0.1956 0.796 7.943e-05 0 16142
0 0 0 0 1 0 0 2.281e-05 3.953e-05 0 0 0.9971 0.002816 6.082e-05 0 14686
0 0 0 0.3333 0 0.3333 0.3333 0.0008441 0.000209 0.0006336 0.4331 0.004513 0.4736 0.08659 0.0005116 13230
0 0 0 0.3333 0 0.3333 0.3333 0 0.0003668 8.72e-05 0.4103 0 0.4829 0.1063 0 11870
0 0 0 0.3333 0.3333 0 0.3333 0 0.005994 0.0005577 0.6414 0.1996 0.0188 0.1336 0 11178
0 0 0 0.3333 0.3333 0 0.3333 0.000521 0.0009031 0.0002416 0.6117 0.2231 0.002539 0.1611 0 6821
0 0 0 0.3333 0.3333 0.3333 0 0 0 5.138e-05 0.45 0.139 0.4108 0.0001741 0 14089
0 0 0 0.5 0 0 0.5 0.0001902 0.0002198 0.0003527 0.8413 0.002657 0.0003089 0.1549 0 14868
0 0 0 0.5 0 0.5 0 0.0007844 0.0001046 0.0001492 0.4042 0 0.5946 0.0001149 7.314e-05 10342
0 0 0 0.5 0.5 0 0 0.001276 0.004075 4.153e-05 0.7512 0.2394 0.001364 0.002649 0 16916
0 0 0 1 0 0 0 5.204e-05 9.02e-05 3.217e-05 0.999 0.0001558 0.0006762 0 0 12195
0 0 0.3333 0 0 0.3333 0.3333 0.0002406 0.000139 0.09078 0.001643 0.002161 0.6962 0.2088 0 14036
0 0 0.3333 0 0.3333 0 0.3333 0.00239 0.0005524 0.1305 0.0002511 0.5257 0.003106 0.3374 0 8016
0 0 0.3333 0 0.3333 0.3333 0 0.001003 0.009087 0.04213 7.184e-05 0.1747 0.7727 0.0001042 0.000221 13358
0 0 0.3333 0.3333 0 0 0.3333 0 0.0001519 0.08904 0.7589 0 0.0009962 0.1509 0 11670
0 0 0.3333 0.3333 0 0.3333 0 0.0001509 0 0.04652 0.4924 0.0001506 0.4605 0.0002491 6.097e-05 13362
0 0 0.3333 0.3333 0.3333 0 0 0 0.0001536 0.06342 0.6515 0.2837 0.001224 6.753e-05 0 13806
0 0 0.5 0 0 0 0.5 0.0003539 0.0006134 0.2904 0.01589 0.005827 0.02759 0.6593 0 12605
0 0 0.5 0 0 0 0.5 0 0 0.3519 0.0003777 0 0.001168 0.6466 0 9460
0 0 0.5 0 0 0.5 0 0.0005631 0.08746 0.07391 0.01713 0.0001686 0.8208 2.145e-05 0 12197
0 0 0.5 0 0 0.5 0 0 0 0.1283 0.0004052 0 0.8713 0 0 17365
0 0 0.5 0 0.5 0 0 0 0.0005783 0.2438 0.0004506 0.7527 0.002477 0 0 13595
0 0 0.5 0.5 0 0 0 0 0 0.09832 0.8911 0.0002179 0.007922 0.002218 0.0001765 10104
0 0 0.5 0.5 0 0 0 0.0001358 0.0003923 0.08712 0.9121 0.0001355 7.353e-05 5.174e-05 0 15912
0 0 1 0 0 0 0 0.000331 0.02008 0.9558 0.01669 0.0004955 0.001075 0.005359 0.0002006 9569
0 0.3333 0 0 0 0.3333 0.3333 0.001061 0.2435 0 0.0002908 0 0.6516 0.1036 0 17657
0 0.3333 0 0 0.3333 0 0.3333 0 0.4966 0.001522 0.0003062 0.2979 0.0009469 0.2025 0.0002356 14217
0 0.3333 0 0 0.3333 0.3333 0 0 0.2782 0 4.357e-05 0.1906 0.5311 0.0001159 0 19945
0 0.3333 0 0.3333 0 0 0.3333 0 0.3207 0.0001593 0.5757 0.003278 0 0.09959 0.0005464 12633
0 0.3333 0 0.3333 0 0 0.3333 4.945e-05 0.3276 0.0002751 0.5568 0 8.032e-05 0.1152 0 17095
0 0.3333 0 0.3333 0 0.3333 0 0 0.1615 0.0006352 0.3293 0 0.5074 0.001137 0 12642
0 0.3333 0 0.3333 0.3333 0 0 4.369e-05 0.2316 0.0004591 0.5685 0.1907 0.007592 0.001198 0 12971
0 0.3333 0.3333 0 0 0 0.3333 0 0.5389 0.127 0.02628 0 0 0.3079 0 9650
0 0.3333 0.3333 0 0 0.3333 0 0.0008351 0.3024 0.04146 5.981e-05 0.0001136 0.6539 0.001215 0 17077
0 0.3333 0.3333 0 0 0.3333 0 8.562e-05 0.2866 0.0583 0.0003373 0.0001282 0.6543 9.785e-05 0.0001038 15492
0 0.3333 0.3333 0 0.3333 0 0 0 0.4832 0.1016 0.0001401 0.4142 0.0004331 0.0001862 0.0002694 13106
0 0.3333 0.3333 0.3333 0 0 0 0 0.2893 0.06362 0.647 0 9.25e-05 0 0 11948
0 0.5 0 0 0 0 0.5 0 0.7397 0 0 0.003215 0.01744 0.2396 0 13917
0 0.5 0 0 0 0.5 0 0 0.4236 0 0.0001872 0.0002667 0.5759 1.131e-05 3.599e-05 20179
0 0.5 0 0 0.5 0 0 0.0001424 0.6451 6.6e-05 0.002243 0.3478 0.004393 0.0002305 8.628e-05 13863
0 0.5 0 0 0.5 0 0 0 0.5871 0 4.539e-05 0.4111 0.001497 8.78e-05 0.0001048 16569
0 0.5 0 0.5 0 0 0 0 0.2935 0.006965 0.6993 0 0.000214 2.51e-05 0 9479
0 0.5 0.5 0 0 0 0 0 0.7302 0.094 0.0335 0.02677 0.1152 0 0.0003789 10792
0 1 0 0 0 0 0 5.057e-05 0.9874 0.002313 7.969e-05 0.009993 0 7.706e-05 6.13e-05 11412
0 1 0 0 0 0 0 0.0002873 0.9986 0 0.0003018 0.0003823 0 9.73e-05 0.0003483 18081
0.1429 0.1429 0.1429 0.1429 0.1429 0.1429 0.1429 0.03884 0.1697 0.02333 0.2827 0.09725 0.3226 0.06559 0 11795
0.1429 0.1429 0.1429 0.1429 0.1429 0.1429 0.1429 0.03016 0.1275 0.03782 0.3034 0.1052 0.3296 0.06638 0 9135
0.25 0 0 0.25 0.25 0.25 0 0.01454 0.0001532 0.0001366 0.3778 0.1311 0.4738 0.002474 5.356e-05 13503
0.3333 0 0 0 0 0.3333 0.3333 0.07583 0.0003294 7.832e-05 9.982e-05 0 0.7755 0.1482 0 14879
0.3333 0 0 0 0 0.3333 0.3333 0.08332 0.0008796 0.0001569 0.001119 0 0.7558 0.1587 0 19050
0.3333 0 0 0 0.3333 0 0.3333 0.1996 0.03492 0 0.0007902 0.467 0.002444 0.2953 0 13793
0.3333 0 0 0 0.3333 0.3333 0 0.084 7.769e-05 0.0004156 0.01681 0.2352 0.6634 8.538e-05 0 12998
0.3333 0 0 0.3333 0 0 0.3333 0.05236 0.0005512 0.0005897 0.7874 0 0.0005165 0.1581 0.0005139 9142
0.3333 0 0 0.3333 0 0.3333 0 0.06219 0 0 0.4178 0 0.5199 9.156e-05 0 10779
0.3333 0 0 0.3333 0.3333 0 0 0.06981 0.0002417 2.873e-05 0.7229 0.206 0.000604 0.0004604 0 12890
0.3333 0 0.3333 0 0 0 0.3333 0.2932 0 0.1733 0.0002325 0.005302 0.0004794 0.5274 0 13283
0.3333 0 0.3333 0 0 0.3333 0 0.09995 0.007181 0.06131 0.000544 0 0.831 3.288e-05 0 16575
0.3333 0 0.3333 0 0.3333 0 0 0.2433 0.0554 0.1213 0.0004351 0.5436 0.03577 0.0002367 0 9791
0.3333 0 0.3333 0 0.3333 0 0 0.287 0 0.2128 0.00124 0.493 0.005198 0.0004597 0.0002544 15275
0.3333 0 0.3333 0.3333 0 0 0 0.09443 8.292e-05 0.06698 0.8088 0 0.0296 0.0001276 0 15357
0.3333 0.3333 0 0 0 0 0.3333 0.1001 0.5736 5.48e-05 0.0001397 0.08945 0.000288 0.2363 0 12201
0.3333 0.3333 0 0 0 0 0.3333 0.1433 0.6176 0 0.003653 0.000631 0.0001141 0.2346 8.516e-05 15914
0.3333 0.3333 0 0 0 0.3333 0 0.06776 0.2756 0 0.0001602 0 0.6563 9.04e-05 4.109e-05 18621
0.3333 0.3333 0 0 0.3333 0 0 0.1181 0.5758 0 0 0.2843 0.02179 0 3.695e-05 18327
0.3333 0.3333 0 0.3333 0 0 0 0.04921 0.3064 2.461e-05 0.6433 0.0001192 0.0008408 1.517e-05 4.826e-05 15946
0.3333 0.3333 0.3333 0 0 0 0 0.1438 0.7322 0.1119 0.005818 0.004939 0.0001276 0.001317 0 9624
0.3333 0.3333 0.3333 0 0 0 0 0.1802 0.6698 0.1313 0.0002566 0.0002438 0.01547 0.002606 4.935e-05 19546
0.5 0 0 0 0 0 0.5 0.3686 0.0005646 0.001812 0.01317 0.0006501 0.02098 0.5942 0 17990
0.5 0 0 0 0 0.5 0 0.08264 0.0002736 0.001098 0.0007463 0.005553 0.9095 1.503e-05 0.0001913 16395
0.5 0 0 0 0.5 0 0 0.3325 0.0008784 0.000358 0.009469 0.6511 0.00294 0.002703 0 7818
0.5 0 0 0.5 0 0 0 0.08918 0.0003656 2.608e-05 0.9101 0.0001263 0.0002056 3.214e-05 0 15817
0.5 0 0.5 0 0 0 0 0.5511 0.0001754 0.428 0.02057 0 0 7.712e-05 0 12418
0.5 0.5 0 0 0 0 0 0.1705 0.8264 0 8.935e-05 0.0001698 0.002118 0.000216 0.0005499 11457
1 0 0 0 0 0 0 0.9968 0.0002204 0.0001179 0.001803 0.0001903 0.0007227 4.843e-05 7.705e-05 15716
