# Supplementary material for: The truth about metagenomics: quantifying and counteracting bias in 16S rRNA studies
Source: BMC Microbiol. 2015 Mar 21;15:66. doi: 10.1186/s12866-015-0351-6 (PMC4433096; doi:10.1186/s12866-015-0351-6)
Supplement: Additional file 14 — Design and results for experiment mixing PCR product. Prescribed mixing proportions and observed proportions for the experiment mixing equal amounts of PCR product. [file 12866_2015_351_MOESM14_ESM.txt]

0 0 0 0 0 0 1 0.0002228 0.0009653 0.0001485 0 0.0004455 7.426e-05 0.9981 0 13467
0 0 0 0 0 0 1 0.0001241 0.0001241 0 0.0002482 0 0 0.9994 9.306e-05 32238
0 0 0 0 0 0.5 0.5 4.984e-05 0.0001993 4.984e-05 0.000299 0 0.5842 0.4152 0 20066
0 0 0 0 0 1 0 5.472e-05 0.0001642 0.0001094 0.000383 5.472e-05 0.9992 0 0 18275
0 0 0 0 0.3333 0.3333 0.3333 0 0 0.0002915 7.287e-05 0.352 0.3656 0.282 0 13724
0 0 0 0 0.5 0 0.5 0.0001553 0.0002071 0.00409 0.0002071 0.5511 0.001967 0.4423 0 19315
0 0 0 0 0.5 0.5 0 0 0 0.0001372 0.0002745 0.2859 0.7136 6.862e-05 0 14574
0 0 0 0 1 0 0 0 0.0002935 0 0.0001761 0.9956 0.003933 0 0 17035
0 0 0 0.3333 0 0.3333 0.3333 0.0001233 0.0001849 0.0001233 0.3687 0.0002465 0.3551 0.2754 6.163e-05 16226
0 0 0 0.3333 0 0.3333 0.3333 6.395e-05 0.0003198 0.0001279 0.3411 6.395e-05 0.3602 0.2981 0 15636
0 0 0 0.3333 0.3333 0 0.3333 0 0.0001771 8.853e-05 0.4169 0.3306 0.002302 0.25 0 11296
0 0 0 0.3333 0.3333 0 0.3333 0 0.001248 6.934e-05 0.3472 0.261 0.0008321 0.3896 0 14421
0 0 0 0.3333 0.3333 0.3333 0 0 9.908e-05 0.0001982 0.2868 0.2837 0.4292 0 0 20186
0 0 0 0.5 0 0 0.5 0 0.0005513 0.0004411 0.5422 0 0.0001103 0.4567 0 9069
0 0 0 0.5 0 0.5 0 0 9.541e-05 0.0002862 0.5518 0 0.4479 0 0 10481
0 0 0 0.5 0.5 0 0 0 0.0002009 0 0.476 0.5196 0.003818 0.0004018 0 9954
0 0 0 1 0 0 0 0 0.0003805 0.0001902 0.9987 0.0003805 0.0001902 0.0001902 0 10513
0 0 0.3333 0 0 0.3333 0.3333 0 0 0.3204 0.0001022 0.0003065 0.3438 0.3355 0 9789
0 0 0.3333 0 0.3333 0 0.3333 0.0002809 0.0002809 0.3832 9.364e-05 0.331 0.003371 0.2817 9.364e-05 10679
0 0 0.3333 0 0.3333 0.3333 0 6.951e-05 0 0.3047 6.951e-05 0.3002 0.3944 0.0006256 0 14386
0 0 0.3333 0.3333 0 0 0.3333 0.0001154 0 0.3152 0.4451 0 0.0004038 0.2392 0 17336
0 0 0.3333 0.3333 0 0.3333 0 0.0001358 6.792e-05 0.266 0.3669 6.792e-05 0.3623 0.004551 0 14723
0 0 0.3333 0.3333 0.3333 0 0 0.0004673 6.676e-05 0.3894 0.1944 0.4124 0.003204 0 0 14979
0 0 0.5 0 0 0 0.5 5.162e-05 5.162e-05 0.4932 0.0001549 0 0.0004129 0.5061 0 19373
0 0 0.5 0 0 0 0.5 0 0.0001265 0.4634 0.0004428 0 0 0.536 0 15809
0 0 0.5 0 0 0.5 0 6.514e-05 0 0.4365 0.0001303 6.514e-05 0.5632 0 0 15352
0 0 0.5 0 0 0.5 0 0.0001056 0.0005281 0.3388 0.0004225 0.0002641 0.6597 0.0001584 0 18935
0 0 0.5 0 0.5 0 0 8.539e-05 0.0001708 0.4328 0 0.5628 0.004184 0 0 11711
0 0 0.5 0.5 0 0 0 0 0.0002032 0.3686 0.631 8.128e-05 8.128e-05 0 0 24606
0 0 0.5 0.5 0 0 0 0.0001293 0 0.3296 0.6685 0 0.0007758 0.001034 0 7734
0 0 1 0 0 0 0 0 0 0.9993 0 0 0.0004278 0.0001833 6.111e-05 16363
0 0.3333 0 0 0 0.3333 0.3333 0 0.3302 0.0002481 0 0 0.4108 0.2588 0 12094
0 0.3333 0 0 0.3333 0 0.3333 0 0.3183 0 6.35e-05 0.3604 0.00108 0.3202 0 15748
0 0.3333 0 0 0.3333 0.3333 0 0 0.3186 0 0.0001071 0.2553 0.4259 0 5.356e-05 18670
0 0.3333 0 0.3333 0 0 0.3333 0 0.3737 0.0005326 0.3661 0.0001775 0 0.2595 0 11266
0 0.3333 0 0.3333 0 0 0.3333 0 0.3608 0 0.3906 0 0.000483 0.2479 0.000161 12423
0 0.3333 0 0.3333 0 0.3333 0 0 0.3304 0.0001909 0.3238 0 0.3453 0.0001273 0.0001909 15712
0 0.3333 0 0.3333 0.3333 0 0 0 0.3529 7.295e-05 0.3453 0.3001 0.001313 0.0001459 0.0001459 13708
0 0.3333 0.3333 0 0 0 0.3333 0.0001395 0.3965 0.334 0.0002325 4.651e-05 0 0.2691 4.651e-05 21503
0 0.3333 0.3333 0 0 0.3333 0 0 0.2823 0.2972 7.942e-05 0 0.4202 0.0001588 0 12591
0 0.3333 0.3333 0 0 0.3333 0 0.0001317 0.2299 0.3594 0 0 0.4105 0 6.584e-05 15188
0 0.3333 0.3333 0 0.3333 0 0 0 0.4284 0.2434 0.000145 0.326 0.001378 0.0002901 0.0002901 13790
0 0.3333 0.3333 0.3333 0 0 0 0 0.2 0.2686 0.5309 0.0001863 0.0002795 9.315e-05 0 10735
0 0.5 0 0 0 0 0.5 0.0001407 0.4222 0 0 0 0.0009851 0.5766 7.036e-05 14212
0 0.5 0 0 0 0.5 0 0 0.5219 5.785e-05 0.0006364 0 0.4773 5.785e-05 0.0001157 17286
0 0.5 0 0 0.5 0 0 0.0002357 0.5879 0.0002357 0 0.41 0.001571 0 0 12729
0 0.5 0 0 0.5 0 0 0.0002951 0.464 0.0003443 9.838e-05 0.5319 0.003247 0 4.919e-05 20329
0 0.5 0 0.5 0 0 0 6.578e-05 0.4861 6.578e-05 0.5104 0 6.578e-05 0.003157 0.0001316 15203
0 0.5 0.5 0 0 0 0 0.0133 0.5273 0.4307 7.961e-05 0 0.0168 0.0117 7.961e-05 12561
0 1 0 0 0 0 0 4.393e-05 0.9996 0 0 4.393e-05 0 0.0001318 0.0001318 22766
0 1 0 0 0 0 0 0 0.9433 0.0001438 0.0004313 0 0.05585 0 0.0002875 13913
0.1429 0.1429 0.1429 0.1429 0.1429 0.1429 0.1429 0.1802 0.1198 0.1423 0.1806 0.09879 0.1897 0.08864 0 15963
0.1429 0.1429 0.1429 0.1429 0.1429 0.1429 0.1429 0.08205 0.1445 0.1385 0.2073 0.1244 0.1592 0.1441 0 16003
0.25 0 0 0.25 0.25 0.25 0 0.2477 0.0001191 0 0.3123 0.2001 0.239 0.0007146 5.955e-05 16792
0.3333 0 0 0 0 0.3333 0.3333 0.3096 7.756e-05 7.756e-05 0.06515 0 0.3564 0.2687 0 12893
0.3333 0 0 0 0 0.3333 0.3333 0.203 0 0 6.423e-05 6.423e-05 0.4658 0.3311 0 15570
0.3333 0 0 0 0.3333 0 0.3333 0.4206 0.0001146 5.728e-05 0.0002864 0.1941 0.000802 0.3839 5.728e-05 17457
0.3333 0 0 0 0.3333 0.3333 0 0.2019 0 0 0 0.2902 0.5078 8.532e-05 0 11721
0.3333 0 0 0.3333 0 0 0.3333 0.2002 0.0002902 0 0.4922 0.0001451 0.0008706 0.3063 0 6892
0.3333 0 0 0.3333 0 0.3333 0 0.2964 5.522e-05 0.0001657 0.2972 0 0.4062 0 5.522e-05 18108
0.3333 0 0 0.3333 0.3333 0 0 0.2943 0 0 0.3544 0.3487 0.00263 0 0 7605
0.3333 0 0.3333 0 0 0 0.3333 0.3183 0 0.3276 0.0004019 0 0.0223 0.3314 0 19906
0.3333 0 0.3333 0 0 0.3333 0 0.1901 0.0004218 0.3177 0 0.0002109 0.4915 0.0001054 0 9484
0.3333 0 0.3333 0 0.3333 0 0 0.334 0.0001105 0.3101 0.000221 0.3542 0.001105 0.000221 0 18102
0.3333 0 0.3333 0 0.3333 0 0 0.2358 6.092e-05 0.299 0 0.4612 0.003777 0.0001218 6.092e-05 16414
0.3333 0 0.3333 0.3333 0 0 0 0.2879 7.491e-05 0.2759 0.4342 7.491e-05 0.001948 0 0 13350
0.3333 0.3333 0 0 0 0 0.3333 0.1962 0.444 0 0.0004839 0 0 0.3591 0.0001815 16531
0.3333 0.3333 0 0 0 0 0.3333 0.3349 0.2652 0.0002541 0 0 0.0001694 0.3994 8.47e-05 11806
0.3333 0.3333 0 0 0 0.3333 0 0.2863 0.3357 7.193e-05 0.0002158 0.0001439 0.3776 0 0 13902
0.3333 0.3333 0 0 0.3333 0 0 0.3141 0.4083 0.001973 0.0001691 0.2728 0.002424 5.637e-05 0.0001127 17740
0.3333 0.3333 0 0.3333 0 0 0 0.3391 0.3721 0 0.2887 0 0 0.0001641 0 6093
0.3333 0.3333 0.3333 0 0 0 0 0.3075 0.4004 0.2905 0.0001766 0 0.0006475 0.0007063 0 16989
0.3333 0.3333 0.3333 0 0 0 0 0.3345 0.3278 0.3373 4.239e-05 8.478e-05 0.0002119 0 0 23591
0.5 0 0 0 0 0 0.5 0.53 0.0001109 0 0 0.0001109 0.001387 0.4684 5.547e-05 18027
0.5 0 0 0 0 0.5 0 0.3004 0.0001305 6.523e-05 0.0002609 0 0.6991 6.523e-05 0 15330
0.5 0 0 0 0.5 0 0 0.4709 0 0 0.0006972 0.5248 0.003586 4.98e-05 0 20080
0.5 0 0 0.5 0 0 0 0.3648 8.59e-05 4.295e-05 0.6348 4.295e-05 0.0001718 0 0 23284
0.5 0 0.5 0 0 0 0 0.5043 0.0002718 0.4941 0.0004757 6.795e-05 0.0004077 0.0002718 0.0001359 14716
0.5 0.5 0 0 0 0 0 0.3017 0.6978 0 0.0001013 0.0001013 0 0.0001013 0.0002026 9872
1 0 0 0 0 0 0 0.9992 0.0001023 0 0 5.113e-05 0.0003068 0.0003068 0 19558
