# Supplementary material for: The truth about metagenomics: quantifying and counteracting bias in 16S rRNA studies
Source: BMC Microbiol. 2015 Mar 21;15:66. doi: 10.1186/s12866-015-0351-6 (PMC4433096; doi:10.1186/s12866-015-0351-6)
Supplement: Additional file 15 — File containing information about the classification of each read for the experiments mixing equal amounts of cells, DNA, and PCR product. The columns are sample name, read name, RDP classification, RDP score, RDP classification level, STIRRUPS species classification, above threshold (AT) or below threshold (BT) STIRRUPS classification, STIRRUPS score. [file 12866_2015_351_MOESM15_ESM.zip]

Archive with 1 entries (1 files):
- 9416832081429894_add15.txt.bz2
